# Supplementary material for: Genetic diversity and population structure of barley landraces from Southern Ethiopia’s Gumer district: Utilization for breeding and conservation
Source: PLoS One. 2023 Jan 5;18(1):e0279737. doi: 10.1371/journal.pone.0279737 (PMC9815628; doi:10.1371/journal.pone.0279737)
Supplement: S1 Table — (XLSX) [file pone.0279737.s001.xlsx]

## Sheet: S1Table
Ind	grain_hull	awn_roughness	row_type_BRIDGE	Origin	annual_growth_habit	status_genebank	Local Name	Use	Identified by	Origin of the cultivar/ accession.	Species	Collection site	Longitude	Latitude	Altitude
GM1	1	1	two-rowed	Gumer	spring	Landrace	Chefe Awedo	Food	Farmer	Ethiopia	vulgare	Aselecha	38.103'	8.042'	3192
GM2	1	1	two-rowed_irregular	Gumer	spring	Landrace	Shemiya	Food	Farmer	Ethiopia	vulgare	Aselecha	38.106'	8.042'	3251
GM3	1	1	two-rowed	Gumer	spring	Landrace	Nech Senef	Food	Farmer	Ethiopia	vulgare	Senen ena derbo	38.084'	8.032'	3080
GM4	1	1	six-rowed	Gumer	spring	Landrace	Awedo	Food	Farmer	Ethiopia	vulgare	Enjefo	38.100'	8.020'	2965
GM5	1	1	six-rowed	Gumer	spring	Landrace	Shehabdo	Food	Farmer	Ethiopia	vulgare	Senen ena Derbo	38.092'	8.034'	3140
GM6	1	1	six-rowed	Gumer	spring	Landrace	ChelkoTikur	Food	Farmer	Ethiopia	vulgare	Burda ena denber	38.058'	7.599'	2960
GM7	1	1	six-rowed	Gumer	spring	Landrace	JimuaTikur	Food	Farmer	Ethiopia	vulgare	Wulbarag ena teretero	38.029'	8.008'	2841
GM8	0	1	six-rowed	Gumer	spring	Landrace	Nech Temez	Food	Farmer	Ethiopia	vulgare	Enjefo	38.100'	8.019'	2973
GM9	1	1	two-rowed	Gumer	spring	Landrace	Keleme	Food	Farmer	Ethiopia	vulgare	Enjefo	38.065'	8.019'	3006
GM10	1	1	six-rowed	Gumer	spring	Landrace	Tikur Senef	Food	Farmer	Ethiopia	vulgare	Enjefo	38.029'	8.008'	2980
GM11	1	1	two-rowed	Gumer	spring	Selection from accession1622-05	Shege	Food	Farmer	Ethiopia	vulgare	Aselecha	38.101'	8.041'	3170
GM12	1	1	six-rowed	Gumer	spring	Released variety by HARC (HoletaAgricultural Research Center)	Traveler	Malt	Farmer	Not Known	vulgare	Enjefo	38.100'	8.020'	2965
GM13	1	1	six-rowed	Gumer	spring	Landrace	Jumua Nech	Food	Farmer	Ethiopia	vulgare	Sene ena derbo	38.105'	8.041'	3225
GM14	1	1	irregular	Gumer	spring	Landrace	Jumua Tikur Irregalar	Food	Researcher	Ethiopia	vulgare	Wulbarag ena teretero	38.029'	8.008'	2841
GM15	1	1	six-rowed	Gumer	spring	Landrace	Chelko Tikur Irregular	Food	Researcher	Ethiopia	vulgare	Burda ena denber	38.058'	7.599'	2960
GM16	1	1	two-rowed	Gumer	spring	Landrace	Senef Irregular	Food	Researcher	Ethiopia	vulgare	Enjefo	38.069'	8.02'	3021
GM17	1	1	irregular	Gumer	spring	Landrace	Awedo irregular	Food	Researcher	Ethiopia	vulgare	Senen ena Derbo	38.092'	8.034'	3140
GM18	1	1	irregular	Gumer	spring	Landrace	Shemiya irregular	Food	Researcher	Ethiopia	vulgare	Aselecha	38.106'	8.042'	3251
GM19	1	1	irregular	Gumer	spring	Landrace	Jumua Nech irregular	Food	Researcher	Ethiopia	vulgare	Sene ena derbo	38.105'	8.041'	3225
GM20	1	1	irregular	Gumer	spring	Landrace	Shahbdo irregular	Food	Researcher	Ethiopia	vulgare	Senen ena Derbo	38.092'	8.034'	3140
GM21	0	1	six-rowed	Gumer	spring	Landrace	Tikur Temeze	Food	Farmer	Ethiopia	vulgare	Burda ena denber	38.059'	8.003'	2950
GM22	1	1	irregular	Gumer	spring	Landrace	Chefe wedo irregular	Food	Researcher	Ethiopia	vulgare	Aselecha	38.103'	8.042'	3192
GM23	1	1	six-rowed	Gumer	spring	Landrace	CO1	Food	Researcher	Ethiopia	vulgare	Aselecha	38.102'	8.041'	3183
GM24	1	1	six-rowed	Gumer	spring	Landrace	CO2	Food	Researcher	Ethiopia	vulgare	Wulbarag ena teretero	38.038'	8.004'	2853
GM25	1	1	irregular	Gumer	spring	Landrace	CO3	Food	Researcher	Ethiopia	vulgare	Abesuja	38.069'	7.01'	2823
GM26	1	1	two-rowe	Gumer	spring	Landrace	CO4	Food	Researcher	Ethiopia	vulgare	Amdom	38.059'	8.034'	2928
GM27	1	1	six-rowed	Gumer	spring	Landrace	CO5	Food	Researcher	Ethiopia	vulgare	Aselecha	38.101'	8.041'	3170
GM28	1	1	irregular	Gumer	spring	Landrace	CO6	Food	Researcher	Ethiopia	vulgare	Aselecha	38.101'	8.040'	3150
GM29	1	1	two-rowed	Gumer	spring	Landrace	CO7	Food	Researcher	Ethiopia	vulgare	Amdom	38.059'	8.034'	2928
GM30	1	1	six-rowed	Gumer	spring	Landrace	Wesabo	Food	Farmer	Ethiopia	vulgare	Aselecha	38.106'	8.043'	3265
ACID1	1	1	two-rowed	Ethiopia	spring	Landrace	BAS_9	Food	Researcher	Ethiopia	vulgare	SIDAMA	06-36-00-N	38-25-00-E	2800
ACID2	1	1	two-rowed	Ethiopia	spring	Landrace	BAS_181	Food	Researcher	Ethiopia	vulgare	HADIYA	07-42-00-N	37-51-00-E	3000
ACID3	1	1	two-rowed	Ethiopia	spring	Landrace	BAS_188	Food	Researcher	Ethiopia	vulgare	HADIYA	06-36-00-N	38-25-00-E	3000
ACID4	1	1	two-rowed	Ethiopia	spring	Landrace	BAS_164	Food	Researcher	Ethiopia	vulgare	BENCH MAJI	06-53-34-N	35-44-23-E	2067
ACID5	1	1	two-rowed	Ethiopia	spring	Landrace	BAS_84	Food	Researcher	Ethiopia	vulgare	Sidama	06-27-26-N	38-27-47-E	2793
ACID6	1	1	two-rowed	Ethiopia	spring	Landrace	BAS_67	Food	Researcher	Ethiopia	vulgare	Sidama	06-25-00-N	38-33-00-E	2800
ACID7	1	1	two-rowed	Ethiopia	spring	Landrace	BAS_28	Food	Researcher	Ethiopia	vulgare	Sidama	06-25-00-N	38-33-00-E	2800
MAPP14	1	1	six-rowed	USA	winter	Cultivar
MAPP26	0	1	six-rowed	Japan	spring	Landrace
MAPP61	1	1	two-rowed	Japan	spring	Landrace
MAPP60	1	1	six-rowed	Ethiopia	spring	Landrace
HOR_11688	1	0	six-rowed	Japan	winter	cultivar
HOR_11699	1	0	six-rowed	Japan	winter	cultivar
HOR_11875	1	0	six-rowed	Japan	winter	cultivar
HOR_12026	1	0	six-rowed	Japan	winter	landrace
HOR_12352	0	0	six-rowed	Japan	winter	cultivar
HOR_12367	1	0	six-rowed	Japan	winter	cultivar
HOR_12394	0	0	six-rowed	Japan	winter	cultivar
HOR_12471	1	0	six-rowed	Japan	winter	cultivar
HOR_13886	1	0	two-rowed	Ethiopia	winter	landrace
HOR_13893	1	0	two-rowed	Ethiopia	winter	landrace
HOR_13917	1	1	two-rowed	Ethiopia	winter	landrace
HOR_14320	1	1	six-rowed	USA	winter	cultivar
HOR_2469	1	0	six-rowed	USA		cultivar
HOR_2748	1	0	six-rowed	USA	winter	cultivar
HOR_2755	1	1	six-rowed	USA	winter	cultivar
HOR_2761	1	0	six-rowed	USA	winter	cultivar
HOR_3093	1	0	six-rowed	USA	winter	cultivar
HOR_3106	1	0	six-rowed	USA	winter	cultivar
HOR_3116	1	1	six-rowed	USA	winter	cultivar
HOR_3125	1	0	two-rowed	USA	winter	cultivar
HOR_3136	1	0	six-rowed	USA	winter	cultivar
HOR_3137	1	1	six-rowed	USA	winter	cultivar
HOR_3146	1	0	six-rowed	USA	winter	cultivar
HOR_3153	1	0	six-rowed	USA	winter	cultivar
HOR_3155	1		six-rowed	USA	winter	cultivar
HOR_3157	1	1	six-rowed	USA	winter	cultivar
HOR_4201	1	0	two-rowed	Japan	winter	landrace
HOR_4240	1	0	six-rowed	Japan	winter	landrace
HOR_4273	1	1	six-rowed	USA	winter	landrace
HOR_4548	1	0	six-rowed	USA	winter	cultivar
HOR_4693	1	0	six-rowed	USA	winter	cultivar
HOR_4696	1	0	six-rowed	USA	winter	cultivar
HOR_17531	1	0	six-rowed	USA	winter	cultivar
HOR_6934	1	0	six-rowed	USA	winter	cultivar
HOR_17538	1		six-rowed	USA	winter	cultivar
HOR_8903	1	1	six-rowed	USA	spring	cultivar
HOR_9249	0	0	six-rowed	Ethiopia	spring	landrace
HOR_9519	0		intermedium	USA	spring	cultivar
HOR_10046	1	0	six-rowed	USA	winter	cultivar
HOR_10695	1	0	six-rowed	USA	spring	cultivar
HOR_10848	1	0	six-rowed	USA	spring	cultivar
HOR_11126	1	0	two-rowed	Japan	spring	cultivar
HOR_11137	1	0	two-rowed	Japan	spring	cultivar
HOR_11309	1	0	two-rowed	Japan	spring	cultivar
HOR_11448	0	0	six-rowed	USA	spring	landrace
HOR_11450	0	0	six-rowed	USA	spring	landrace
HOR_13877	1	1	two-rowed	Ethiopia	spring	landrace
HOR_13987	1	0	six-rowed	Ethiopia	spring	landrace
HOR_14030	1	1	two-rowed	Ethiopia	spring	landrace
HOR_14087	1		two-rowed	USA	spring	landrace
HOR_14267	1	0	six-rowed	Ethiopia	spring	landrace
HOR_14689	1	0	six-rowed	USA	spring	landrace
HOR_14730	1	0	six-rowed	Ethiopia	spring	landrace
HOR_18070	1	0	six-rowed	USA	winter	cultivar
HOR_15224	0	0	six-rowed	Ethiopia	spring	landrace
HOR_16297	1	1	two-rowed	USA	spring	landrace
HOR_16702	1	0	two-rowed	Ethiopia	spring	landrace
HOR_15895	1	1	six-rowed	USA	spring	landrace
HOR_18227	1	0	six-rowed	Japan	spring	landrace
HOR_18504	1	0	six-rowed	Ethiopia	spring	landrace
HOR_18604	1	0	two-rowed	Ethiopia	spring	landrace
HOR_18618	1	0	deficiens	Ethiopia	spring	landrace
HOR_18824	0	0	six-rowed	Japan	spring	landrace
HOR_18827	1	0	six-rowed	Japan	spring	landrace
HOR_18876	1	0	two-rowed	Japan	spring	landrace
HOR_19581	0	0	six-rowed	Ethiopia	spring	landrace
HOR_19776	1	0	six-rowed	Japan	spring	cultivar
HOR_20198	1	0	two-rowed	Ethiopia	spring	landrace
HOR_20348	1	0	two-rowed	Ethiopia	spring	landrace
HOR_239	1	0	six-rowed	USA	spring	cultivar
HOR_257	1	0	six-rowed	USA	spring	cultivar
HOR_264	1	0	six-rowed	USA	spring	cultivar
HOR_282	1	1	six-rowed	USA	spring	cultivar
HOR_1123	1	0	six-rowed	Japan	spring	landrace
HOR_1251	0	0	six-rowed	Japan	spring	landrace
HOR_2024	1		six-rowed	Japan	spring	cultivar
HOR_2478	1	0	six-rowed	USA	spring	landrace
HOR_2528	1	0	two-rowed	Japan	spring	cultivar
HOR_2529	1	0	two-rowed	Japan	spring	cultivar
HOR_2598	1	0	six-rowed	USA	spring	cultivar
HOR_2721	1	0	six-rowed	Japan	spring	cultivar
HOR_2747	1	1	six-rowed	USA	spring	cultivar
HOR_2749	1	1	six-rowed	USA	spring	cultivar
HOR_2752	1	0	six-rowed	USA	spring	cultivar
HOR_2757	1	0	six-rowed	USA	spring	cultivar
HOR_2764	1	1	six-rowed	USA	spring	cultivar
HOR_2883	1	0	six-rowed	Japan	spring	cultivar
HOR_3726	1	0	six-rowed	USA	spring	cultivar
HOR_3728	1	0	six-rowed	USA	spring	cultivar
HOR_3926	1	1	six-rowed	USA	spring	cultivar
HOR_3927	1	0	six-rowed	USA	spring	cultivar
HOR_4018	1	0	six-rowed	USA	spring	cultivar
HOR_4030	1	0	two-rowed	USA	spring	landrace
HOR_4065	1	0	six-rowed	USA	spring	cultivar
HOR_4258	1		two-rowed	Ethiopia	spring	landrace
HOR_4447	1	0	six-rowed	USA	spring	cultivar
HOR_29	1	0	six-rowed	USA	winter	cultivar
HOR_4829	1	0	six-rowed	USA	spring	landrace
HOR_5020	1	0	six-rowed	Ethiopia	spring	cultivar
HOR_4114	1	0	six-rowed	USA	spring	cultivar
HOR_5185	0	0	six-rowed	Ethiopia	spring	landrace
HOR_5220	1	0	six-rowed	Ethiopia	spring	landrace
HOR_5241	1	1	six-rowed	Ethiopia	spring	landrace
HOR_5349	1	1	six-rowed	Ethiopia	spring	landrace
HOR_5372	1	0	intermedium	Ethiopia	spring	landrace
HOR_5373	1	1	two-rowed	Ethiopia	spring	landrace
HOR_5486	1	0	two-rowed	Ethiopia	spring	landrace
HOR_5641	1		two-rowed	Ethiopia	spring	landrace
HOR_5676	1	0	six-rowed	Ethiopia	spring	landrace
HOR_5683	1	0	six-rowed	Ethiopia	spring	landrace
HOR_5823	1	0	two-rowed	Ethiopia	spring	landrace
HOR_5864	1	1	six-rowed	Ethiopia	spring	landrace
HOR_5876	1	0	six-rowed	Ethiopia	spring	landrace
HOR_5962	0	0	deficiens	Ethiopia	spring	landrace
HOR_6204	1	0	two-rowed	Ethiopia	spring	landrace
HOR_6220	1	0	labile	Ethiopia	spring	landrace
HOR_4827	1	0	two-rowed	USA	spring	landrace
HOR_987	1	0	six-rowed	USA	spring	landrace
HOR_6660	1	0	intermedium	Ethiopia	spring	landrace
HOR_5955	1	1	six-rowed	Ethiopia	spring	landrace
HOR_6708	1	0	two-rowed	Ethiopia	spring	landrace
HOR_6791	1	0	two-rowed	Ethiopia	spring	landrace
HOR_6854	1	0	two-rowed	Ethiopia	spring	landrace
HOR_6876	1	0	six-rowed	Ethiopia	spring	landrace
HOR_6892	0	0	two-rowed	Ethiopia	spring	landrace
HOR_6899	0	0	two-rowed	Ethiopia	spring	landrace
HOR_6908	1	0	six-rowed	Ethiopia	spring	landrace
HOR_7286	0	0	six-rowed	Japan	spring	cultivar
HOR_7516	1	0	six-rowed	USA	spring	cultivar
HOR_7552	1	0	labile	USA	spring	landrace
HOR_8331	1	0	six-rowed	USA	spring	cultivar
HOR_8891	1	0	two-rowed	USA	winter	cultivar
HOR_9492	1	0	six-rowed	Ethiopia	spring	landrace
HOR_9529	1	0	six-rowed	USA	spring	cultivar
HOR_9532	1	0	two-rowed	USA	spring	landrace
HOR_9535	1	0	six-rowed	USA	winter	cultivar
HOR_9558	1	0	six-rowed	USA	spring	cultivar
HOR_9573	0	0	six-rowed	Japan	spring	cultivar
HOR_9709	1	0	six-rowed	USA	spring	cultivar
HOR_9846	1	0	six-rowed	USA	spring	landrace
HOR_10308	1	0	six-rowed	Ethiopia	spring	landrace
