# Supplementary material for: Genetic diversity and population structure of barley landraces from Southern Ethiopia’s Gumer district: Utilization for breeding and conservation
Source: PLoS One. 2023 Jan 5;18(1):e0279737. doi: 10.1371/journal.pone.0279737 (PMC9815628; doi:10.1371/journal.pone.0279737)
Supplement: S2 Table — (XLSX) [file pone.0279737.s002.xlsx]

## Sheet: SNP data for the analysis
									Population	Ethiopia	Ethiopia	Ethiopia	Ethiopia	Ethiopia	Ethiopia	Ethiopia	Ethiopia	Ethiopia	Ethiopia	Ethiopia	Ethiopia	Ethiopia	Ethiopia	Ethiopia	Ethiopia	Ethiopia	Ethiopia	Ethiopia	Ethiopia	Ethiopia	Ethiopia	Ethiopia	Ethiopia	Ethiopia	Ethiopia	Ethiopia	Ethiopia	Ethiopia	Ethiopia	Ethiopia	Ethiopia	Ethiopia	Ethiopia	Ethiopia	Ethiopia	Ethiopia	Ethiopia	Ethiopia	Ethiopia
locus_name	chr	position	sequence	source	source_version	sequence_orientation	final_score	Processing Date	assay_type	HOR_13886	HOR_13893	HOR_13917	HOR_13877	HOR_13987	HOR_14030	HOR_14267	HOR_14730	HOR_15224	HOR_16702	HOR_18504	HOR_18604	HOR_18618	HOR_19581	HOR_20198	HOR_20348	HOR_4258	HOR_5020	HOR_5185	HOR_5220	HOR_5241	HOR_5349	HOR_5372	HOR_5373	HOR_5486	HOR_5641	HOR_5676	HOR_5683	HOR_5823	HOR_5864	HOR_5876	HOR_5962	HOR_6204	HOR_6220	HOR_6660	HOR_5955	HOR_6708	HOR_6791	HOR_6854	HOR_6876
BK_13	2H	29126530	GAACGTCGTGAGACGGTCAGACCTGTCGGCATTCACGAGGTGCAAAGCATAATATCAGTGTCCTTTGTGAATCCTGAAATCATC[T/C]GTATGTTGCATACTAACCGTTTTCATTCTTTGCAAGGTACAATATGTGTGCGGT	0	0	FORWARD	1	2021-04-22 12:49:00	InfiniumII	CC	CC	CC	CC	CC	CC	CC	TT	TT	CC	CC	CC	CC	CC	CC	TC	CC	TT	TT	TT	CC	CC	TT	TT	CC	CC	CC	CC	CC	CC	TT	TT	CC	CC	CC	CC	CC	CC	CC	CC
BK_14	2H	29127021	GGCAGGAGGCACTGCTCAGTCCAGTGTTGTCAATCCTTCRGGTCCGGTTGAAGGCCAT[A/G]CTGCCAACTATGGTAGCAACTCATTCAGCAATAACAACACCAATAACGGGAGCACCGCAGCTACCACTGCTGCTGC	0	0	FORWARD	1	2021-04-22 12:49:00	InfiniumII	GG	GG	GG	AA	GG	AA	AA	GG	GG	AA	AA	AA	AA	GG	AA	GG	AA	GG	GG	GG	AA	AA	GG	GG	AA	AA	AA	GG	AA	AA	GG	GG	AA	AA	AA	AA	AA	AA	GG	GG
BOPA1_10070-1435	1H	458109762	TTTTTTTTTTTTTTTTTGATGTCACGATGTGCTCATAATTACTGGCGTACTCCATCTACTTGTATCATTAGAACGACGACAATACACAACACCATTGAACGATCCTTACACACACTC[A/G]TATGACTGATCGATCAAAAACAGACGCACCGAACTGAACTGAGCACGCAGTACTCCAGATAGACCTAATCTGGGAATTAACTCACGGAAGAACACTGCATGTCACGTACGTAGCTAGTGG	0	0	FORWARD	1	2021-04-22 12:49:00	InfiniumII	GG	GG	GG	GG	GG	AA	GG	AA	AA	AA	GG	AA	AA	AA	AA	AG	AA	AA	AA	AA	GG	GG	AA	GG	AA	AA	GG	AA	AA	GG	GG	AA	AA	AA	AA	GG	AA	AA	AA	GG
BOPA1_1009-1089	6H	109120105	CCTCCGCTTCCCCGGCCAGCTGAACTCTGACCTCCGGAAGCTCGCAGTCAACTTGATCCCATTCCCTCGCCTCCATTTCTTCATGGTTGGCTTTGCACCACTGACCTCAAGGGGTTCTCA[A/G]CAGTATCGCGCCCTCACTGTTCCTGAGTTGACCCAGCAGATGTGGGACTCAAAGAACATGATGTGTGCTGCTGACCCGCGCCACGGTCGGTACCTCACAGCCTCTGCCATGTTCCGTGGT	0	0	FORWARD	0.976	2021-04-22 12:49:00	InfiniumII	AA	AA	AA	GG	GG	GG	AA	GG	GG	GG	AA	AA	GG	GG	AA	AA	GG	AA	AA	GG	AA	GG	GG	GG	AA	AA	AA	GG	GG	AA	AA	GG	GG	GG	AA	GG	AA	AA	AA	AA
BOPA1_1011-1338	5H	612229115	AGCTGMACGGAGCGGAGCGGAGCGMATCCGTTGCCGCTACTCTGCGTCGCGTTCCTCTTCCTCCTCCTCGTCATACTCTTCATCGGCGGTCGCGTCCTGGTACTGCTGGTACTCRGCGAC[A/G]AGGTCGTTCATGTTGCTCTCAGCCTCGGTGAACTCCATCTCGTCCATGCCCTCGCCCGTGTACCAGTGCAAGAAGGCCTTCCTCCTGAACATGGCCGTGAACTGCTCGCTCACCCKGCGG	0	0	FORWARD	0.877	2021-04-22 12:49:00	InfiniumII	AA	AA	AA	AA	AA	AA	AA	AA	AA	AA	AA	GG	AA	AA	AA	AA	GG	GG	GG	GG	AA	GG	AA	AA	GG	AA	AA	AA	AA	AA	AA	AA	AA	AA	AA	AA	AA	GG	GG	AA
BOPA1_10207-1024	5H	6354645	TCTGAAAAGAGTCAATAACTTCTTGGATGCTGGGCCATGTGAATCATCAAGCGGTTTGTGGGGTATTCTGAACACCTTTCGAAGGGCAACAAGCTGCGAGTCAATTAGACTTTCCAGCTC[A/G]TTATCTTCATCGAGATTGCCTGTGAATTCCATGGCTGTACTGCACAGGGTTCTCTGGACCTCTATCACCAGGTCCTGAACATACAAGGCATCRGAATTGTTAAAACGCCGCCTCCTCCGC	0	0	FORWARD	1	2021-04-22 12:49:00	InfiniumII	GG	GG	GG	GG	GG	GG	AA	GG	GG	GG	AA	GG	GG	GG	GG	GG	GG	GG	GG	GG	AA	GG	GG	GG	AA	AA	AA	GG	GG	AA	GG	GG	AA	GG	AA	GG	GG	GG	GG	AA
BOPA1_10317-448	3H	532386292	GAACAAAACTTGTTATTTGGCAACAACACTGGGAAGACAAAACCCTGTCCCAGTGCGCCTTGGTGTCAGCGTCTGTTAGAAAGCGTAGTCATAGATGGCCTGCGCAACTCCATCTTCGTC[A/G]TTGGTGGCGCCGATCACGTTCGCCACTGCTTTGGTCTTCTCAGCGCCGTTTGCCAGAGCGAYGCCCAGTGATGCTAGCTGTAGCATTTCTATGTCATTCTCYCCATCTCCAATTGCCATT	0	0	FORWARD	0.976	2021-04-22 12:49:00	InfiniumII	AA	AA	GG	GG	GG	AA	GG	AA	AA	AA	GG	GG	AA	AA	AA	AA	AA	GG	GG	GG	GG	GG	GG	GG	GG	GG	AA	AA	GG	AA	AA	AA	AA	AA	GG	GG	AA	AA	AA	AA
BOPA1_10360-563	1H	526705451	CGCGATGGAAAGGGCGTTCAACTGCTACACGAGGAAGCCCGAGGTCTGGAAACAGCTTGTGCAGAAAGACATGACGATCGACTTCAGCTGGGACACTTCGGCTTCACAGTACGAAGACAT[A/C]TACCAAAAGGCAGTGGCTCGAGCGAGGGCAGCAGCATGAGTGAACACACACACGGTGGTTGGTTCCCTGACGCCTCCAAGCTCTCACCCCCTGGCCCTGCCCTTCCAACACAAACAGCGC	0	0	FORWARD	0.976	2021-04-22 12:49:00	InfiniumII	AA	AA	AA	AA	CC	AA	AA	AA	AA	AA	AA	AC	AA	AA	AA	AA	AA	AA	AA	AA	CC	CC	CC	AA	AA	AA	CC	AA	AA	AA	CC	AA	CC	AA	AA	AA	AA	AA	AA	CC
BOPA1_1040-279	2H	219489966	CAAGGTTCGCTGCTCCAGGTACCTCTACACGCTCTGCGTCTTCGATGCCGACAAGGCCAACAAGCTCAAGCAGTCCCTCCCACCAGGTTTGAGCGTCCAGGAGGTTTGAGCATCAAGCCA[A/G]TCAATGCCTTTTCTAGTAGCGGGAATGTTCTATCCATCGTTCTTTAGTAACTGTTAGCAGGCTCTCCTTGTTTACCCCCATTTAAAAGAGTTTTGATGTTCCAAGACTGGAATGTAATGT	0	0	FORWARD	0.988	2021-04-22 12:49:00	InfiniumII	AA	AA	AA	AA	AA	AA	AA	GG	GG	GG	AA	AA	GG	AA	AA	AG	AA	GG	GG	GG	GG	GG	GG	AA	AA	AA	GG	GG	GG	AA	AA	GG	AA	GG	AA	AA	AA	AA	AA	AA
BOPA1_1062-478	2H	406850822	GATCCCGGCCAAGTGGAACCCCAGCAAGGAGCGTGAGTTCCCTGGGCAGGTGCTCCGTTACGAGGACAACTTCGACGCCACCAGCAACCTYTCCGTTATAATCAACCCCACCACCAAGAA[A/G]ACCATCACCGACTACGGTTCCCCTGAGGAGTTCCTCTCCCAGGTCGGCTTCCTCCTCGGCCAGCAGTCCTACGGCGGCAAGACCGACTCCGAGGGCGGCTTCGAGTCAGACGCTGTGGCG	0	0	FORWARD	0.787	2021-04-22 12:49:00	InfiniumII	GG	GG	GG	GG	GG	GG	GG	AA	AA	GG	GG	GG	GG	GG	GG	GG	GG	GG	AA	GG	AA	GG	AA	GG	GG	GG	GG	GG	GG	GG	GG	AA	GG	GG	GG	GG	GG	GG	GG	GG
BOPA1_1066-2110	6H	16132371	AGTCTCAAGTATCTGCGAATAAACCCGACCACCCCAAACCCCAAAGTAAGCAGCAGTAGCAATTATCCATGTCTCCCCTCCCCTACTAACCCGTTACAAAAATTGGCTCCCCCTTCCAAA[C/G]CAAATCTACAGCTCGTCATGGTCCTCGTCGTCGACGCCGCCGTCGGCGCCCTCGCCTCCAGGCGCGCCRCCGGACCTCTGGTACACGGCCGACACGATGGGGTTGCACACGGCCTCCACC	0	0	FORWARD	0.949	2021-04-22 12:49:00	InfiniumI	CC	CC	CC	CC	CC	CC	CC	CC	CC	GG	CC	GG	CC	CC	GG	GG	CC	CC	GG	CC	CC	CC	CC	CC	CC	CC	GG	CC	GG	GG	CC	CC	GG	CC	GG	GG	GG	CC	GG	GG
BOPA1_10719-459	2H	235963453	CATAAAACGCAAGAGTAAAAAGGGCAAGAAGGGCAAGGATTCTGTCGAGGACAAACATCCTCATATTGACCTTACCAATGACAAGAGGTTTGATCCCATGTTCACGTCTCATCTGTTTGC[A/G]CTGGATCCTACTGATCCCCAGTACAAGAGGAGTGCCGACTTCAAGCGAAAGCAAACTGGGAAGAAGGGTGTGCRTGCAGGCACATTGGATAGTGAACCACCTGTGGAGGAGTCATCTCCG	0	0	FORWARD	1	2021-04-22 12:49:00	InfiniumII	GG	GG	GG	GG	GG	GG	AA	AA	AA	AA	AA	GG	AA	GG	GG	GG	GG	GG	AA	GG	AA	AA	AA	AA	GG	GG	AA	GG	AA	GG	GG	AA	GG	AA	GG	GG	GG	GG	GG	GG
BOPA1_1073-916	7H	19591102	CCAGCAGACAAATGACACAACGCGGACGGTCTTCCCCTCCTTCGTCAACTCTTCGGCAGCCTTCACAGCAATCTCTACTTCAGAACCAGTGCTCATTATGATGTAGTCAGGCTTGTTTCC[A/G]CTCGAGTTGTCGGAGATGGTGTATCCACCCTTCGCAACACCCTCAATTGAGGTACCAGGCAGATGAGGAAGCTTTTGCCTTGAGAGAGCCAGAATGGATGGCCTCTTCCTGTTGAGGACM	0	0	FORWARD	1	2021-04-22 12:49:00	InfiniumII	GG	AA	AA	GG	AA	GG	AA	AA	AA	AA	AA	AA	AA	AA	GG	AA	AA	GG	GG	GG	GG	GG	AA	AA	AA	AA	AA	GG	AA	GG	AA	AA	AA	AA	AA	AA	AA	AA	GG	GG
BOPA1_1074-992	3H	28808056	TAGTACACATAATAAACATAAACACAGGAGAAAAAAAGGAGTYTYTCTTCATYTTCGCCAGCTTCCTCCACGCCGAGAGGAGCCACGTCGAGATTTCTYTTAGGCGGACTTCACGGSGGC[A/G]GCGTTGATTATGTCGATGAACTCCGGCTTCAAAGAAGCTCCACCGACGAGGAAACCATCGACGTCGGCCTGCGCGGCCAACTCCTTGCAGCTTGCGCCAGTCACAGATCCTCCATAGATG	0	0	FORWARD	0.949	2021-04-22 12:49:00	InfiniumII	AA	GG	AA	AA	AA	AA	AA	GG	GG	GG	AA	AA	GG	GG	AA	AG	AA	GG	GG	GG	GG	GG	GG	GG	AA	AA	GG	GG	GG	AA	AA	GG	AA	GG	GG	AA	AA	GG	AA	AA
BOPA1_10760-846	7H	524825469	ACAGCTAGGTAGCCAGCCAGGCTAAAGGAGCCTCTGCCACCCACAAGTGTTCAACCTGAAGGGCACATCCACTGGATGTATAGTTTACAGTTCTATCATATTAGTATGTATGAATCACGG[A/G]AAATTCTTGTCACCTTGTACATACTGTCATAAGGCCTTTGTTTCCAAGAAGAGCACGCAATAGGGAAGCTGAGAGCGCCGTGATGACAAGAGAGACAGCACCTGGAGATCCCCATGGATC	0	0	FORWARD	0.965	2021-04-22 12:49:00	InfiniumII	AA	AA	AA	GG	AA	GG	AA	AA	AA	AA	AA	AA	AA	AA	AA	AA	AA	GG	AA	AA	AA	GG	AA	AA	AA	AA	AA	GG	AA	AA	GG	AA	AA	AA	AA	AA	AA	AA	AA	AA
BOPA1_1077-457	4H	96772013	TGTTGGACTTGTTGCCTATGTGAAGACTCCTCGTGGCCTTCGTACTCTCAACTCTGTCTGGGCACAGCATCTCAGCGAAGATGTGAGGAGAAGGTTCTACAAGAACTGGTGCAAGAGCAA[A/G]AAGAAGGCCTTCACCAAGTATGCGCTGAAGTATGACAGTGATGCTGGCAAGAAAGAAATCCAGATGCAGCTTGAGAAGATGAAGAAGTATGCTACTGTTGTCCGTGTTATTGCCCATACC	0	0	FORWARD	0.996	2021-04-22 12:49:00	InfiniumII	AG	AG	AA	AA	GG	AA	GG	AA	AG	AA	AA	GG	AG	AA	AA	AG	GG	GG	GG	GG	GG	GG	AG	AA	AG	GG	GG	GG	AA	GG	GG	AG	GG	AA	AA	AG	AA	GG	AA	GG
BOPA1_1096-1482	6H	512159550	ACGGCTGCGGTACGGACCATTTTATTACCATATCAATCGATGATTACACGAGACCATAGCATCCAGACGGCAAGGGAAAACAATCAACCAAATACTGTAGTAATCTTGTGCTTTGACACG[A/C]CCCTTGCCACCCATCACCCACCACCCACCCAAAGACGAGAACGAGAAGAGAGACCAGACACCCTGATGAGATGACCATGATGATGTGACCTACCTAAGCGGACTAGGAGTAGTATGCAAC	0	0	FORWARD	0.988	2021-04-22 12:49:00	InfiniumII	CC	AA	AA	CC	CC	AA	AA	CC	CC	CC	AA	AA	CC	CC	CC	AC	AA	CC	CC	CC	CC	AA	AA	CC	CC	CC	AA	CC	AA	CC	AA	CC	CC	CC	AA	CC	CC	CC	CC	CC
BOPA1_1107-392	7H	109656682	GAGCACGGCCTCAGAGCCTACGTGCAGGACAAGACCCCCGAGATCATGCCAGGAATCAACAAGTTCTTCACCAGCCCGAAATGAAGCACTTTAGACTGTCTGTCTGTGACTCGCTATTAG[A/C]AACTGTTGTGGTCAAGTGCAAACCTATTTCAAGCATTCAGTAATGTTGTTGCGTCCATAATTCAGAGGATATCATCCAGTACCTCTTAATGAAAGAACCATGTGATGTTTGTTGGCTTGC	0	0	FORWARD	0.996	2021-04-22 12:49:00	InfiniumII	CC	CC	CC	AA	CC	AA	CC	CC	CC	CC	CC	CC	CC	CC	CC	CC	CC	AA	AA	AA	AA	AA	AA	AA	AA	AA	AA	AA	CC	CC	AA	CC	CC	CC	CC	CC	AA	CC	CC	CC
BOPA1_11116-257	3H	574657494	AACTTCTCGGCCTTCCAATGTTCGAAATCTCTGTAATCAAGGCGTATGAACTGCAGGCTTTCACAGAGTTCCCTCCACTTCCTAGACAGCCTGCGCATCCGCACGACAGTTCTAATCCTC[A/G]CGCATGACAGGATTTTCTGGAGGATGTCTTCAGGTAGCTCACTGATCAGATCACTTTCAGTCTCAGTATCACTCTCCATGGCATGTTCGTCACCTGACGACTCCATAGCAACCCTACCTC	0	0	FORWARD	0.996	2021-04-22 12:49:00	InfiniumII	GG	AA	AA	GG	AA	AA	AA	GG	GG	GG	AA	AA	GG	GG	AA	AA	AA	GG	GG	GG	AA	GG	AA	GG	GG	AA	AA	AA	AA	AA	AA	GG	AA	GG	AA	AA	GG	GG	GG	AA
BOPA1_111-499	2H	698901005	AAATAGGACAAGTCAGGATACTAGGTTTTTCTTGGTTGCACAATTTAAAGATCCTACGACGAGGCAAACCAGAATATATACACAGTTGATTGGCACGCCTTATTTACAGGAGACATTCAG[A/G]GTGATTGTCATCGTGGCGGCACCACCTAGAGCGATTCGAGCGATCCRAAGGTGTTCTCCCCGCTGTAGGTCATGTAGAGGAAGCCGTCCTCGTCCTTGTTCTCCTCGTAAATCGCAGACA	0	0	FORWARD	0.988	2021-04-22 12:49:00	InfiniumII	AA	AA	AA	GG	AA	AA	GG	AA	AA	AA	GG	AG	AA	AA	GG	AG	GG	AA	AA	AA	AA	AA	AA	AA	AA	AA	AA	AA	AA	AA	GG	AA	AA	AA	AA	AA	GG	GG	GG	AA
BOPA1_11454-414	1H	552906938	CCTCTCTAACAATGGCATGCATCTAAAAATATGTCAGGAGCTTTATTTTTCTCTGAGAAGCGGCTGTCATTCTACGGGGAGGAGCAGAATGTATGGAATGATGCATGAGGTGGCAGAGAA[C/G]AGAGTTGCAAGAGATGAAAGAATTGCTCAAGGCTGGTGCGRTGATGGATACTRGTGATGGTAGGAAATGAGGAGCCTAAATGATCCAACAGTAGGTCGAATGAAGGGTCAGGACTCGGGA	0	0	FORWARD	0.949	2021-04-22 12:49:00	InfiniumI	GG	CC	CC	GG	GG	GG	GG	GG	GG	CC	GG	CG	GG	GG	GG	GG	CC	CC	GG	GG	GG	GG	GG	CC	CC	GG	GG	GG	GG	CC	GG	GG	CC	GG	GG	GG	CC	CC	CC	GG
BOPA1_11470-478	5H	632298125	AGGGAGCCAGGGAGGCTATGTCAGTCAGTTCCTTGCTCCTATCTTAGAGAACTTCCTTGACAGCTTGAACGCTGAGAACTGGTGCACGGCCTGGCTCTCCGTGATGATGCCGAAGCTTTC[A/G]GGGCGCTTGTGCTCTTGCTTTTCGGCGCCGGAAGTTGACCTGCGGAGGAGCTCAAACAGAGAGGCGCCTGAACTCGAGCCACCCTCAGAGCTTGTGCCTGATGCGGCTGGCTTTGTCTGT	0	0	FORWARD	0.787	2021-04-22 12:49:00	InfiniumII	GG	GG	GG	AA	GG	AA	AA	AA	AA	AA	AA	AA	AA	AA	GG	AG	GG	GG	GG	AA	AA	GG	AA	AA	AA	GG	AA	GG	AA	AA	GG	AA	GG	GG	GG	AA	GG	AA	AA	GG
BOPA1_11603-445	1H	456852946	ACCAAGTACAGTACTCTTTGCGTCCCTCCTCGAACACACCGGGGCTCCCGCGTCTCATCGCCGCCGTCCGTGACTCCTTGTACACTATTGATACCTTTCATCCAACGGCTACGAGTATCT[C/G]CTGTCGATAGATTCCGGCGGCTCGCCCGAGTCACCCCGGTTGATTTCCTCTCTCAGCCGCGCCCAAACCACACGTACAGCCGCCGAGTCGGACGGATTCTCAGAAAGGCTTGCCCCAGTA	0	0	FORWARD	1	2021-04-22 12:49:00	InfiniumI	CC	CC	CC	CC	CC	CC	CC	GG	GG	GG	CC	CC	GG	GG	GG	CC	CC	CC	CC	CC	CC	CC	GG	CC	GG	CC	CC	CC	CC	CC	CC	CC	CC	GG	CC	CC	GG	CC	CC	CC
BOPA1_11619-618	7H	537251062	GGGTCATATGAAAAGAATGTGATGAATGAGTCACAAAACGCGATGTTGTGGGATTCATACTGTATGACTACTAGACTCCAGTAGCCTGTCTGATTCTGAGGGCATGTCGGATGACATTTC[A/G]AAATTTTGCTTGGTTGTCATCTTGTTCCACTCATTCTCAACGCGGAAGAAAACCCACTGAAACCGCCTCAGCATTTCCAAAGCTGTTATCGCAAACACTGTGAGGTAGTTGTGCCGAAGA	0	0	FORWARD	0.976	2021-04-22 12:49:00	InfiniumII	AA	AA	AA	GG	AA	GG	GG	AA	AA	AA	GG	AA	AA	AA	AA	AA	AA	GG	GG	GG	AA	GG	AA	AA	AA	AA	AA	GG	AA	GG	GG	AA	GG	AA	AA	AA	AA	AA	AA	AA
BOPA1_11657-398	3H	653287342	GCTCAGGAAATTGGGCATAGAGCAGCAGTTGTGGGAGGGCACACGTGCAGACATCGACGAAGCTGCCTCAGCGGCGATGGAGGACGAATAGGGAGGGCATGCGTCATGAATTCATGATCG[A/G]TTGTCTTATGCTAGTGTATCATCCCAGTTTTGGACAAACGGGAGCTCCGGTTCCCAGCAGGTCTTCAGGCCCTTGGTATACCCACCATCGAAACAGTCCCCGAGCAGCAGCGATGCTTCA	0	0	FORWARD	0.896	2021-04-22 12:49:00	InfiniumII	AA	AA	AA	GG	AA	AA	GG	AA	AA	AA	GG	AG	AA	AA	GG	AA	GG	GG	GG	GG	AA	GG	AA	AA	GG	GG	GG	GG	AA	GG	AA	AA	AA	AA	AA	AA	AA	GG	GG	GG
BOPA1_1169-944	4H	480839137	AGGCACACCTCAGGCTCTCCGAACTGGGGTACGCTGAAGCCTAAGAGCGTGTCTACTACTGCTGCTACTATGCGCGACCAGGGTGATCTTGTTCTGCGTCTAGACTAGGGGTCAGTGTGA[A/G]CCCGCAGACTGCTAAGTAATCATCTCTGTAATAATGTTTGTTGGCTTGAGGCCATACCTTGAACGCTGTCAGTGGTTTGGTGTGCCGTTGTACTCGGTTTGCCTTGATGCCATAAATCTA	0	0	FORWARD	1	2021-04-22 12:49:00	InfiniumII	GG	GG	GG	GG	AA	AA	GG	AA	AA	AA	GG	GG	AA	AA	GG	GG	AA	AA	AA	AA	AA	AA	AA	GG	GG	AA	AA	AA	AA	AA	GG	AA	AA	AA	GG	AA	GG	GG	GG	AA
BOPA1_1176-1547	3H	552742686	ACTGTACCCCATCTTGCAGATGCCATACATGCTGCGGTTACAAAACTGAAGTGAATGATAACATGGCAACCCCCTTCCGCAATAAAATCTTAAATTGCCTACAGCAGTGTCCGAAGGGTT[A/C]AACCAGAGGCGTGTTATTGGCTGAACTCAGGAATTTGCCTTGTAGACTTACTAAAATTGTTGTYTGAGACAGTTTTGTTCACMCCGGATTAAAGATGATGGTGATTTTGAATCCCGAATA	0	0	FORWARD	1	2021-04-22 12:49:00	InfiniumII	AA	AA	CC	AA	CC	AA	AA	AA	AA	AA	AA	AA	AA	AA	AA	AA	AA	CC	CC	AA	AA	CC	AA	AA	AA	AA	CC	CC	AA	CC	AA	AA	AA	AA	CC	AA	AA	AA	AA	CC
BOPA1_1178-279	7H	607662553	CTGAAGGTAGTCTGTTACAACCACAGATAGTGAAGCGCGACACAGATAGGTAGATAGATAGATTATCATTTTCTGGGCATTACGAATGGGCAGGCAGACTCATTTCTTCCCACTCTTCTT[C/G]AGACCAGATCCTCCCAGCGCACCCTTCTGGCCAGCCTTGGCCTTCAGCTCCTTCAGGGCCTTTTGCTCATCCTTCTTCTTCTGGAGGTATGCCAGGTCATTCTCGTCGTAGTCCTTCTCG	0	0	FORWARD	0.976	2021-04-22 12:49:00	InfiniumI	GG	CC	CC	CC	CC	CC	GG	GG	GG	CC	GG	CC	CC	CG	CC	CC	GG	CC	CC	GG	GG	GG	CC	CC	CC	CC	CC	CC	CC	CC	CC	CC	GG	CC	CC	CC	CC	CC	GG	GG
BOPA1_11832-415	3H	567582668	CTGATACAACCCACACGGTGCGTGCCTTGCTCACTCGTCTCGCATGCAATGACCTTCAGCTGCACGCACCCGCACGGCAACTTCTSCTSTCTACACACAGTTTTGGGGTACAGATTGAGC[A/G]GCGACTCTAACCCCGTAGTACTCTTGTGGTTGTAGGCTCTGGAGGCGATGCTTATTCAACAAGTGGAAGCGTGGACCATCCCCACYGTTTCTTTCAGGCATCGTGGACGGAGTCGTCCGT	0	0	FORWARD	0.877	2021-04-22 12:49:00	InfiniumII	AA	AA	GG	AA	AA	AA	AA	AA	AA	AA	AA	GG	AA	AA	AA	AG	GG	AA	AA	AA	AA	AA	GG	GG	GG	GG	AA	AA	AA	AA	AA	AA	GG	AA	AA	AA	GG	AA	AA	AA
BOPA1_1190-86	1H	429810625	TCAACGAGGAACCTGCGAACCAGAGGGAACACGGGGGGTTTCGCGCAGAAAATCATGTGAGATTGMCTCACGGACTCACCCTCACCTTGCCGAGATAGAGGTAGTTGTGGTTGGGAGGAC[A/G]CGGCGTGTTCTTCTATATCAAGAATCTGGTCTAGTCRAGGGGGGAGGGGAAAAGGTTGCGTGCCGCAGAGGAGAACGCGGCGG	0	0	FORWARD	0.834	2021-04-22 12:49:00	InfiniumII	GG	GG	GG	GG	GG	AA	GG	GG	GG	AA	GG	GG	GG	GG	GG	GG	GG	GG	GG	GG	AA	GG	AA	GG	GG	AA	GG	AA	GG	AA	GG	GG	GG	GG	AA	GG	GG	GG	GG	AA
BOPA1_11944-542	5H	542621417	CCACCCCCATCGAACTCCCTTTCGAGACCCAGCTGCAGTAACTACCGCTTGCATTGCATCATCGCAGTCGAGCCAAACGAGGACGTTCACTCAAAGCCCCAACCAACAACATTCCACAAT[A/G]CTCAGATGTGGAGAGCTGCCCGCAGATAGATAGATAGCTTGGTCGCAGCTGGACAGTGATGCCTAGTGACTACGCTCCTGAAGTATGTGAAATTGGCGCCATCATGCAGTAAAATTCTTG	0	0	FORWARD	0.996	2021-04-22 12:49:00	InfiniumII	GG	GG	GG	GG	GG	GG	GG	GG	AA	GG	GG	GG	GG	AA	GG	GG	GG	AA	AA	GG	GG	GG	GG	GG	GG	GG	GG	AA	AA	AA	AA	GG	GG	GG	GG	AA	GG	GG	GG	GG
BOPA1_12005-188	6H	121304721	TTTCTTGGAAGGCTGCATCTTGGAACCACCCAAGTTTCTTCGAAGGCCCGCAGCGACGATGGGGCCTCTGGAAGAGCAAACCCTAGCTGCCACGGAACACCCAGGGGAACTCCAGCAATC[A/G]CCCGAGGGCTTGGCCCCAAGATGTATCCTTTAAGCGAGAGTCGCAGCACCCATCTGGATTGGAGAGGCGGAATCCGCGACCCCAAAACCCAAGAGCAAAACGCGAGCTCGCCGATGAGCT	0	0	FORWARD	0.834	2021-04-22 12:49:00	InfiniumII	AA	GG	GG	AA	AA	AA	GG	AA	AA	AA	GG	AG	AA	AA	GG	AG	AA	AA	GG	AA	AA	AA	AA	GG	AA	AA	AA	GG	GG	AA	GG	AA	AA	AA	AA	AA	AA	AA	AA	AA
BOPA1_12007-70	3H	394389343	TACGTCGTTGGCGACGTCGTTGATGTCAAAGGCCTCCACCACCTCCGCGCGAACGCCCGACGATGCTAGGGAGTACCGCATGCCGCCGATACCGCTGTAGAACTCGAGGACCCTCCATGG[A/G]GACGGCGTCTCCATTGCCTTCGGTGATCGCGAGGCGGCGGCTCGTCGGCTGGACTCTGGTTCTCGTAGG	0	0	FORWARD	0.59	2021-04-22 12:49:00	InfiniumII	GG	GG	GG	GG	AA	GG	AA	GG	GG	GG	GG	AG	GG	GG	GG	GG	GG	GG	GG	GG	GG	GG	GG	GG	GG	GG	AA	GG	AA	AA	AA	GG	GG	GG	AA	AA	GG	GG	GG	AA
BOPA1_12045-83	5H	383291293	GCGCTTGCCTCCCGGCCCGCCTCGCACAAATTCAACATTTCTCTCCGCTCTTTAATCAGTCGTCGGAGAAGAAGAGGAAGGG[A/G]TCGATGACGAGCAAGTCCGGCAGCGGCGCCGCGGAGGATGGCAGCTACGAGTACGAGGAGGAGTCGGTGCAGAACGCCCGCGGGATGAAGCTCTTCACCTGCAGATGGCTCCCCCCCAAG	0	0	FORWARD	0.996	2021-04-22 12:49:00	InfiniumII	GG	GG	GG	GG	AG	AA	AA	GG	GG	GG	AA	AA	GG	GG	GG	GG	GG	GG	GG	GG	AA	GG	AA	GG	AA	AA	AA	GG	AA	AA	AA	GG	AA	GG	GG	AA	GG	GG	GG	AA
BOPA1_1213-1959	7H	41835408	GCGAGGCATGACGAAAGACCATACGTGGGACCATGCCGCCGAGCAGTACGAGCAGATCTTCGAGTGGGCCTTCGTGGACCAACCCTACGTCATGTAGACTGGGACTGGGGAGGTCGAAGC[A/G]CCAGTCTCCTTGAGCTCTGAAGACATGTTCCTCATCCTTCCGCGGCCCGGAAGGAGGATACCCCTGTACATTGCGTTGTCCTGCTACAGTAGAGTCGCAATGCGCTTGCTTGCTTGGTTC	0	0	FORWARD	0.834	2021-04-22 12:49:00	InfiniumII	GG	GG	GG	AA	GG	AA	GG	GG	GG	GG	GG	AA	GG	GG	GG	GG	AA	AA	GG	GG	GG	GG	AA	GG	GG	AA	GG	AA	GG	AA	AA	GG	GG	GG	AA	AA	AA	AA	GG	GG
BOPA1_1240-844	6H	15802022	CTCCTTCTTGATCCTCGTCTTCTCCCTCYTYCCMACCACGGGCCTCGTCGGCACGGGGAAGCTGGCCGGCTCGGCYTGCCGGAGCGGCGCGTGRCGAGACGGGTAGTAGTCCACCTCCTC[A/G]TCGCGGTGCATGAAGTTCATGGCGCCGTCGTAGTGGTTGTTCTTGAAGCCGCACTTGGGCGCGTTGACGGGGAGCATCAGGTAGTTTGGCCCCAGGCGGTAGCGCTGCGTGTCGGCGTAT	0	0	FORWARD	0.877	2021-04-22 12:49:00	InfiniumII	AG	GG	GG	AA	AG	AA	AA	GG	GG	AA	AA	AA	GG	GG	AA	AA	AG	AG	GG	AA	AG	AG	GG	AG	AG	AG	AG	AG	GG	AG	AG	AG	AG	GG	AA	AA	AA	AG	AA	AA
BOPA1_1241-1649	4H	620872317	AGTCCTCAATGGCGCACGTACTACGTGAGCAAATCAGATATCTGCTTCGGTCGTGGAAGCATGCATGCATGCATGCATGCATTCTTCCCTCTTATCGGCAAAGGATTAATTTAAGTACCA[A/C]ATGCTACATCAGCTACTTCATTTTACCGAGCCTATTTTGCAAAACAAGGACATACGTACGATTCTACACCACATTATGCGCATTGTCGTCTGTCATTCATGTAATAATGTGTACAAGAGC	0	0	FORWARD	1	2021-04-22 12:49:00	InfiniumII	AA	AA	AA	AA	AA	AA	AA	AA	CC	AA	AA	AA	AA	AA	AA	AA	CC	CC	CC	CC	AA	CC	AA	AA	AA	AA	AA	CC	AA	AA	AA	AA	CC	AA	AA	AA	CC	AA	CC	AA
BOPA1_12492-541	1H	482407642	CCGATCTGGGCGACCGAACCTCACGGACCAACTCAGCTCAACCCACCATTGTTGCTCCTCSTCTATGAACCTGACCGCCGACAACAATCAGACAGCCACCATCAACGTTACACGGAACGG[A/G]TTTTCACCATCCTCACACTAACACACGTTGCAGCTCCTTCTACAGTGACCGGGCAGCACCGCGGTGCCCACCATGTACGCCGGGTTCTTAGTGCACTCCCCCAGTGCCGCCCATTGCGAG	0	0	FORWARD	0.996	2021-04-22 12:49:00	InfiniumII	AA	AA	AA	AA	AA	AA	GG	AA	GG	AA	GG	AA	AA	GG	AA	AA	AA	GG	GG	AA	AA	GG	AA	AA	AA	AA	GG	AA	AA	GG	AA	AA	AA	AA	GG	AA	AA	AA	AA	GG
BOPA1_1272-459	7H	492206525	CGGGGACATCGTCCTCGTCGGCCTCCGCGACTACCAGGACGACAAGGCCGACGTCATCCTCAAGTACATGAACGACGAGGCCAGGCTGCTCAAGGCCTACGGGGAGCTCCCCGACACGCT[C/G]CGCCTCAACGAGGGAGTCGACGTCGACGGMCCAGAGGAGGGCGAGGGCGACAGCGACTACATCCAATTCGAGGACGAGGACATCGACAAGATCTAAGCYTTTTCTTCTCCTCGCCTCGCC	0	0	FORWARD	0.528	2021-04-22 12:49:00	InfiniumI	CC	CC	CC	CC	CC	CC	GG	CC	CC	CC	GG	CC	CC	CC	CC	CC	CC	CC	GG	CC	CC	GG	CC	CC	CC	CC	CC	CC	CC	CC	CC	GG	CC	CC	CC	CC	CC	CC	CC	CC
BOPA1_1283-332	2H	751886865	GTCAACATCACCTCCAAGCAACTTGACGTAACCACCACCGCARTCAAGCTTCTGCTCATGCTTCACCGTGAACTGCAGCACGAGTGTCTTGTCCTTGTTGCTGAACTCAGGGTACTCCGC[A/C]GAGATGGCGTAGAACCTGTAGTCCTCAGAGGTTTGGATACCTTTGTCCTCAGCATCTCCATGCCATTTTCCAGATGTGTGGTTCCATTCACCAGCCATGTTCTCGTCCTTCTTCCACTCA	0	0	FORWARD	0.976	2021-04-22 12:49:00	InfiniumII	CC	CC	CC	AA	CC	AA	CC	CC	CC	CC	CC	AA	CC	CC	AA	CC	AA	CC	AA	CC	CC	CC	CC	CC	AA	AA	CC	CC	AA	CC	CC	CC	CC	CC	CC	CC	AA	CC	CC	CC
BOPA1_12925-332	5H	372359432	GTGCAAGAACGCCTCGGACAAGAACGAAAACATGGGTGTCACACAGGAATTCTGTTTGTCGACCCTCCAGTCAGACAATCGGAGTGCCGAGGCCAAAGACCTCCCTGGCTTGTTGTTCGT[C/G]TCCCTCGACATCCTTAAGGGTCGTGTCATTGATGCTGGCGTCAAGGTGAAGAAAATGCTGCAAAATGCTAAGAAAGGCACGGTGACGATGTATGCTCTGAATATTTGTGAGGTGGAATAT	0	0	FORWARD	0.915	2021-04-22 12:49:00	InfiniumI	CC	CC	CC	GG	CC	GG	CC	GG	GG	GG	CC	GG	GG	GG	CC	CC	CC	GG	GG	GG	GG	GG	GG	CC	GG	GG	CC	CG	GG	GG	GG	GG	GG	GG	CC	CC	GG	GG	CC	GG
BOPA1_1294-473	1H	355336584	CGTCCCCCTCGCCGGCGACTTCTCGCCCTCCTCGCGGCCGCCCCCAGGCAGGCAGAGCGTGTTGCGACTTGCGAGCCATGGCCGGCGACAAGAAGGTGTTCGGCTTCGAGGAGGTCGCCA[A/G]GCACAACGTCACCAAGGACTGCTGGCTCGTCATCGCCGGCAAGGTGTATGATGTCACCYCTTTCATGGATGAGCATCCTGGTGGAGATGAGGTGCTGCTGGCAGTAACCGGGAAAGATGC	0	0	FORWARD	0.787	2021-04-22 12:49:00	InfiniumII	GG	GG	GG	GG	GG	GG	GG	GG	GG	GG	GG	AA	GG	GG	GG	GG	GG	GG	GG	GG	GG	AA	GG	GG	AA	GG	GG	GG	GG	AA	GG	GG	GG	GG	GG	GG	GG	GG	GG	GG
BOPA1_1300-1462	5H	556603279	GAGATCAGTTGTTTGTCAGTTGTCACRCCATTTCTTGATTCAGTCTGAACTTTCATATACTGCGTGAGATTTGTAGCTTTTTGTGCTGTTGTAAACGGGAATAACTGCTTGGCGCAAGAG[A/G]ATGTTATTAATGTTAAACATTTTATTTGTACATGTAAAATCCGGTCAGTTCGTCTTAATGACAACAATGAAATAATATTTTGTTACTTTGTGAGAAAAAAAAAAAAAAAAATTTGGTCCA	0	0	FORWARD	1	2021-04-22 12:49:00	InfiniumII	GG	GG	GG	AA	GG	AA	GG	GG	GG	GG	GG	AG	GG	GG	GG	GG	GG	AA	GG	GG	GG	GG	GG	GG	GG	GG	GG	AA	GG	AA	AA	GG	GG	GG	GG	AA	GG	GG	AA	GG
BOPA1_1306-408	5H	615400115	CGAATCTTCACCATAGTCCTTCACAACGACACATGAGCAGCCCACCACCTTTCTTGCCTTGCCCTCAGAGTCAATCTTGCAAAGCCCAGCCCACTCGCCAAGAGTTTTGGCACTAGGCAC[A/G]GTGACCAAGTGAACGTTGTGCTCAGCACAGAGTGCCTTGACAAGCTTCACATAATCAGGCTGGTCGCAATCCTCAGCAAGCACACAGATCTGAGCAGCATGCTTCTCAATCGCTTTTGCA	0	0	FORWARD	0.949	2021-04-22 12:49:00	InfiniumII	AA	GG	GG	AA	AA	AA	AA	AA	AA	AA	AA	AG	AA	AA	AA	AA	AA	AA	AA	AA	GG	AA	AA	AA	AA	GG	GG	GG	AA	GG	AA	AA	AA	AA	AA	AA	AA	AA	AA	AA
BOPA1_13081-199	3H	585512505	TCGACATCATCCGCGTACTCCTCCGGGATCTCGACGGCGGGGGGCGCCGCGACCTTAGGAGAGGAGGTCGTGGGAAGGGGTCGGTGGGCTGTTACAGCGCGGGGGCAGGTGAGGAACCGG[A/G]GTGCTCGTGGGACACTAGCGTAGGCCGGCGCGCAAGAAATGGCCGGGAGGAGGAGGGAGCAGGCTGGCGGCGACGCCATCGCCATGGCCGCCGTCTGCGCGAGGGGTTTTACAGAGGGGA	0	0	FORWARD	0.58	2021-04-22 12:49:00	InfiniumII	GG	GG	GG	GG	GG	GG	GG	GG	GG	GG	GG	GG	GG	GG	GG	GG	GG	GG	AA	GG	GG	GG	GG	GG	GG	GG	GG	AA	GG	GG	AA	GG	GG	GG	GG	GG	GG	AA	GG	GG
BOPA1_13095-187	1H	554760325	ATGTATGAATGSGTTCTATCATCTATCATTTGTTGGAGCTGGAGTGTCCTTTCGGAAGCAACAACACTCAAGCCCAGGATAGGGTTTATTGTGGTCACGCTCACGATGGCAGTCACCTAA[A/C]GTATCTCTTCCAACATTGTCCTCRCATGTCTTCTGACACTCATCCGGGAAGCAGTTCTGCTTGGCCGCAAAACATCCAATGTAGGTTGGTTTTGCTTCCGAGGACAGAAGGGTAGCCATG	0	0	FORWARD	0.949	2021-04-22 12:49:00	InfiniumII	CC	CC	CC	CC	CC	AA	CC	CC	CC	CC	CC	AC	CC	CC	CC	CC	CC	CC	CC	CC	CC	CC	AA	CC	CC	CC	AA	AA	CC	CC	CC	CC	CC	CC	CC	AA	CC	CC	CC	AA
BOPA1_13108-412	7H	640932887	GCAACAAACAAACACTCCTCTGAATTACTATCAGCAACTCAGAAACAAAGCATACAGCGGCGCTTACCAACAGACACCGATGATCGGGTTGATAGCGTGCTTGCAGGTGCTGATACTACT[C/G]CAAGTCTTTATTCAAGCTTGTTTACACAGATGGATAGATACTTCACTAATGCTACTACTACTGAAACAACAGGATTATTTATTATTCAACTTATATCCAACATGGGCGTACATAGCCACT	0	0	FORWARD	0.949	2021-04-22 12:49:00	InfiniumI	GG	GG	GG	CC	GG	CC	GG	GG	GG	GG	GG	GG	GG	GG	GG	GG	CC	GG	GG	GG	GG	CC	GG	GG	GG	GG	CC	GG	GG	GG	CC	GG	CC	GG	CC	CC	GG	CC	GG	CC
BOPA1_13178-89	2H	714692519	GGCACGAGGAGAAAAATAGCCGGCACAAAAGCAGCAGTGATGAAGTTGGCGGTCCTCCTCCTGGCCATGAGCCAGCTCGTCCACATGG[A/C]GACGCCAACGGCGGATCCAACGACTGCATCGTCTCTGCTGGTCACGAGCGTTTCCGCCCCTGAAGTGGAAGTCCATCCTACACCCAGCCATGGCATCAGGGAAGAGAAGGTCTTGCTCGA	0	0	FORWARD	0.685	2021-04-22 12:49:00	InfiniumII	AA	AA	AA	AA	AA	AA	AA	AA	CC	CC	AA	AA	CC	CC	CC	AA	AA	AA	CC	CC	AA	AA	AA	AA	AA	AA	AA	CC	AA	AA	AA	CC	AA	CC	AA	AA	AA	CC	AA	AA
BOPA1_13301-90	4H	1668279	GCACGAGGAGAAAACACCACAAGAGAAGAAGAATCGAGCAGAGGAAGGGAAGGGAAGGGAAGGGAGGCCAGCCATGGATCATGGGGAC[A/G]ACGAGTTTACGGTTACTCCGTTCGAGGAGACTGACGACAGCCTGCTGCGGCAGATGTATCCGCCGCCGGTGGACGGCGTCGARCCCCTTGAAGTCTTGTGCTTCAATTTCGACCAAGACG	0	0	FORWARD	0.834	2021-04-22 12:49:00	InfiniumII	GG	AA	GG	AA	GG	GG	GG	GG	GG	GG	GG	AA	GG	GG	GG	AG	AA	GG	GG	GG	GG	GG	AA	AA	AA	AA	GG	GG	AA	AA	GG	GG	GG	GG	GG	AA	AA	GG	AA	GG
BOPA1_13379-171	3H	652500173	GATGTACGCGCGCACGTCCGAGTTTGCGTAMCCCCACCCCTTGAGGTCCACGATGCACATGAACTTGTCCTGCCCCCGCGGGATCCTCGCACTGATCCTGTCCAGCAGGTACACAACAAG[C/G]CGCTTGTGCTCGGCCATGTCGCGGTCGGCGGAGAAGTGCTTGGCGGGGAAGACGAGCAGGACGGGGCGGCCGGCGCGGTCGACGCCGCCCATGCGGGCCTTGTCCTGCGACAGCTCCGTC	0	0	FORWARD	0.685	2021-04-22 12:49:00	InfiniumI	CC	CC	CC	CC	CC	CC	CC	CC	CC	CC	CC	CC	CC	CC	CC	CG	CC	CC	GG	CC	CC	CC	CC	CC	CC	CC	CC	GG	CC	CC	CC	CC	CC	CC	CC	CC	CC	CC	CC	CC
BOPA1_1344-930	2H	758851064	TTTTTTTTTTTTGCTAAAACATTCCCAATCATAAAGCATCACTTAATCTTCATAAATAGTGTGAGTACACATTGTTGCGCATTTATTTATAACACACATAGTCTCGGCTATTCCCCACTT[A/G]TTATTAATACAAGATTTCCGCGATACAACCACCAACATGCTACTGCCTTAAGCTYTGCAGAATATACTGCGCATACAGGTCCATCGAATACTGAATGGCCTCGCGGGCAGTGGTCGCAGG	0	0	FORWARD	0.988	2021-04-22 12:49:00	InfiniumII	AA	AA	AA	GG	AA	GG	GG	GG	GG	GG	GG	AA	GG	GG	GG	AA	AA	AA	GG	GG	GG	AA	AA	AA	AA	AA	GG	GG	GG	AA	GG	GG	GG	GG	AA	AA	AA	GG	GG	GG
BOPA1_1381-547	2H	711786092	TCCCCGGCAAGTGCGGCGTGTCCGTMTCCTTCCCCATCAGCACCAGCGTCGACTGCAACAAGCTTCACTAAGTTACTTATGAGCTTCATCACAGCTAGCCGACTCGGTGTCTCGGTGTCT[A/G]CTGTTGCTGCTTTCTGCATGTGTTCGACCTCCATCTTGCAGATTGTTGATCGAATCATCAATAAAATAATGTGTTGAGCTTAATTTTGTAATGATGTTATCTGTTATCAATAATGATTAT	0	0	FORWARD	1	2021-04-22 12:49:00	InfiniumII	GG	GG	AA	AG	AG	AA	AA	GG	GG	GG	AA	AA	GG	GG	GG	AG	AA	AA	AA	AA	AA	GG	AA	AG	AG	AA	AA	AA	AG	AG	AG	GG	GG	GG	GG	AA	GG	GG	GG	GG
BOPA1_1385-827	4H	97456359	ACATTTTTTTTTTTTTTTTTGATCCGATAACATTATGAGAGTTTTTTTTGATATAGATGGGCCACAAAAGTTTCATGAGGACTGCATCATAAAGTGAAGTTACAAATCCCCTGAAAGAAA[A/G]AAAAAAGGTGAAGTTACAAATACAGGGCGCCGGTAGAATTGAAACACACACACCGACACGCGACAAACACCGACGCATGAGGTGTGGGAGCCACTGCATGAACAGCAACCCCGCTTATTC	0	0	FORWARD	1	2021-04-22 12:49:00	InfiniumII	GG	GG	GG	GG	AA	GG	AA	GG	GG	GG	GG	GG	GG	GG	GG	AG	AA	AA	AA	AA	AA	AA	GG	GG	GG	GG	AA	AA	GG	AA	AA	GG	AA	GG	GG	GG	GG	AA	GG	AA
BOPA1_139-1263	5H	579653335	GATGCTGGGGATCGACTTGAAACGGGCAAGGAAGTTGGCAACCTTTTTGAACTCAGGACCAAGCTCAATTGAAGGGTTCGATGGCTTCACTCTGGCCGGGTTGCGGATGACATAGCCATC[A/G]ACCAAGGTATAGAGATCAGACTGCACAAGCAACAAATCAGATGTAGCCTTCACGGGCAGAAACCTTGAGCGGGGAACATTGATGCCGATTGCTTTCTCAAAGAACCTGATCGCTGCTCCA	0	0	FORWARD	1	2021-04-22 12:49:00	InfiniumII	GG	GG	GG	GG	AA	GG	AA	GG	GG	GG	AA	AG	GG	GG	GG	GG	GG	GG	GG	GG	GG	AA	GG	GG	GG	GG	GG	GG	AA	GG	GG	GG	AA	GG	GG	GG	GG	GG	GG	AA
BOPA1_1440-1148	3H	14955141	ACCTTCAATTGTGTATGAAGCTCCCAGGCTTGGAAGGAGGACGGCAAAAATCTCAGCCAGCAGGCAGGAAGAGCACGGCGCATTTCAGGCCAGGAAGCTTCAGCGCCTCCAGCCAGTGGA[A/C]GAGGAGTTGGATGAAGAATTTGCAGAGGTCCTAGATCCAGGACGCCAGCGTTCAGTAGAYGCAGCTGGAGCAGCACCGTCCGGCTGGCGGGCAGGGGGCGCCTCTTGACGTGCGGCGGGA	0	0	FORWARD	0.915	2021-04-22 12:49:00	InfiniumII	AA	AA	AA	AA	AA	AA	CC	AA	AA	AA	CC	AA	AA	AA	AA	AA	AA	AA	AA	AA	AA	AA	AA	AA	AA	AA	CC	AA	AA	AA	AA	AA	AA	AA	AA	AA	AA	AA	AA	CC
BOPA1_1449-1103			GCCGAGAACTCAAACATGGCCATGCCCTGCATGCACGCTAGCACAACGCACGGGCAGCTAGCCTGCTTGCCGACGACGACCTGACGCACGCGCGTACTACGTACTTGACCGAGCCATCAG[A/G]TCAGATCAGGCGGAGGCGGCGAAGCCCTCCTCCTCCACACCGGCGGCGTCGTCCACGGCAGCRTCGGCGMGCTGGGCGTTGGGCCKGAAGCAGCTGAARCGSCGGATYTCGCCCACGTTG	0	0	FORWARD	0.737	2021-04-22 12:49:00	InfiniumII	GG	GG	GG	AA	GG	GG	AA	GG	GG	GG	AA	GG	GG	GG	GG	GG	GG	AA	AA	AA	GG	GG	GG	GG	GG	GG	AA	GG	GG	GG	GG	GG	GG	GG	GG	GG	GG	GG	GG	GG
BOPA1_14832-296	2H	704890469	CTCCATACTCACCGTGCAGCAGCTCATATCTCCAATCACAGGGATCGATAGCTTGATCGCCAGTGACGAGCCCATCGGGTTTCAAGTCGGCTCCTTTGCGGAAAGTTACCTTGTGAACGA[A/G]CTCGGTGTCTCGAGATACAGGCTTAAAGCGCTCGGTTCTCCGGACGAGTATAAGCAAGCGCTTGAGCTTGGCGCTGGCAACGGAGGCGTCACTGCCATCGTCGACGAGCGTCCCTATGTT	0	0	FORWARD	0.949	2021-04-22 12:49:00	InfiniumII	AA	AA	GG	AA	AA	GG	GG	AA	GG	AA	GG	GG	GG	GG	GG	AA	GG	AA	AA	AA	AA	AA	AA	AA	GG	GG	GG	AA	GG	GG	AA	AA	GG	AA	AA	GG	GG	GG	GG	GG
BOPA1_1493-839	7H	654030631	TTTTTTTTTTGACAACAACAGCTTAATCTAACATTACCCAAACTGATATTATCACAATGTTAGCCGATGACAATGGACGGAAAGAGTGACCATCTAGGTAGGTACAGGCAGGGGCACACC[A/C]GCGGCGGAGGACATACRCCCTAACACCGCAAGGAGCACCCCGCCGGCGGGGGCGCCAACAGGGAGCGCTATCCGTTATAGCAGGACGGATGGACGGACGACATGAAAAAGGTAAAACAAC	0	0	FORWARD	0.877	2021-04-22 12:49:00	InfiniumII	CC	CC	CC	CC	CC	CC	AA	CC	CC	CC	AA	CC	CC	CC	CC	CC	CC	AA	CC	CC	CC	AA	CC	CC	CC	CC	CC	AA	AA	AA	CC	CC	AA	CC	CC	CC	CC	CC	CC	AA
BOPA1_1497-628	1H	520009630	CTCTTGGTCATAGGAGTGGCATTCCTTGAACACCTTGGTGTAAAACCTCGGCTCCCGGTAGTGCGTCGGGTTCACTTTCCTCTTGGAATCMCCAGACTGRTGGAAGCACGATTCCCTGAT[A/G]AAAATATGTCCACCAGGCTTCAGCCACTTCACTATTCTGCCAATCAGCTTCTCAACCTCCTCGTCGTTGAGGTACATGAGCAGCCAGTTGGAGAAGACGATGTCGATGGAGTTGTCCTCG	0	0	FORWARD	1	2021-04-22 12:49:00	InfiniumII	AA	AA	AA	AA	AA	AA	GG	AA	AA	AA	GG	AA	AA	AA	AA	AA	AA	GG	GG	GG	AA	GG	AA	AA	AA	GG	GG	GG	AA	AA	GG	AA	GG	AA	AA	AA	AA	AA	AA	GG
BOPA1_1501-353	5H	599123281	GCAGTGCAGCCTCAGGTCCCACTCCGGACGGCGCTTCCACTGTGGATGGTGAGCCACATCAACGGCTGAAGGGCTTCCAGCCCATGTAAGCGTACTATTCAGTACGAGTAACAAGTTGCA[C/G]CGGCCAGCCTGGTGTATCATGCGGTTGCGAACATGCTAACCCCATGGAGGGGAGAGGAAAAGAAATCAGAGTAAAGTAGCAAGCTGCAGGAATGTGTATATTTCACTTCGTCCACCTCAG	0	0	FORWARD	0.996	2021-04-22 12:49:00	InfiniumI	CG	CC	GG	CG	CG	CG	GG	CC	CC	CC	CG	CC	CC	CC	CG	CG	CG	CC	CC	CC	CG	CC	CG	CG	CG	CG	CC	CC	CG	CG	CG	CC	CC	CC	CG	CG	CG	GG	GG	CC
BOPA1_1513-514	4H	9730297	GTCAAGGTAGAACTGGCACTTGCTGATGTCGCTGCCGTAGTGGTTGATGCAATCTTGGAAGGCCTTGGATGGGTTGCCACACTTATCATCAGCAGCATTGTCCATTGGAGTCATAGATGC[A/G]GCGGCCTCAGACACAACAGTCTCATGCTGAATGGTACGGGGACCCATCACAGCGTCAACAGCCCTGTGCGCCATAGCACTGCCAGTACCGAAAGCCATGCCCTGAGCAATAGTGGACCCA	0	0	FORWARD	0.996	2021-04-22 12:49:00	InfiniumII	GG	GG	GG	GG	GG	AA	GG	GG	GG	GG	GG	AA	GG	GG	GG	GG	GG	GG	GG	GG	GG	GG	GG	GG	GG	GG	GG	GG	AA	GG	GG	AA	GG	GG	AA	GG	GG	GG	GG	GG
BOPA1_1518-624	7H	111292841	CAGCCGACAGTCGCCGGCGCGCTCCGCCGCGTAGTTCTGTGCGAACCTGGCCACGTTGTTGTCCCACGCCACCGGGCCGACGCCGTCCACAGCACGGGCGCGGTTGTGCAGGTTGACGAA[A/G]TCCTGCGGGGTGTTCTGCGCCGAGACGCCGGCCACCACGGCCATGACTATGGCTAGTGCGAACATTGCAAGACTACTCTTGGAAGATGCCATGACTAGTAGGTGGCTCCAGATCGATGAA	0	0	FORWARD	0.58	2021-04-22 12:49:00	InfiniumII	GG	GG	GG	GG	GG	GG	AA	GG	GG	GG	AA	GG	GG	GG	GG	GG	GG	GG	GG	GG	GG	GG	GG	GG	GG	GG	AG	GG	GG	AA	GG	GG	AA	GG	GG	GG	GG	GG	GG	AA
BOPA1_1553-753	6H	1361657	CATCTTCTCAAACTCCTCCTTGTAGAGCAGAGTGTCACTTGTGGGGACACCCAAGAAGAGCCATGCCAAGCCATTGAACTTGTAGTCGTCGTGCTGCTCGAAGAACATCTTCCACAGGAA[A/G]GAGCGGAACGGCGCGATACCGGTACCCGTGGCGAGCATGATGATGGTTGCGTTGGGGTCCTTGGGCATGAGCATCTCCTTGCCCACCGGCCCCGTGATCTTCACTTCTGAACCCGGCTTC	0	0	FORWARD	0.996	2021-04-22 12:49:00	InfiniumII	GG	AA	AA	AA	GG	AA	GG	GG	GG	GG	GG	GG	GG	GG	AA	AA	AA	AA	AA	AA	AA	AA	GG	AA	AA	AA	AA	AA	AA	AA	AA	GG	AA	GG	AA	AA	AA	AA	GG	GG
BOPA1_1555-631	7H	4281555	CAAGAACGGCAAGCCCCACAAGCTCCGCCTCTACTCCATCGCCAGCAGCGCCCTCGGCGACTTCGGCGACGCCAAGACCGTCTCGCTGTGCGTCAAGCGCCTCGTCTACACCAACGACGC[A/G]GGGGAGGTCGTCAAGGGCGTCTGCTCCAATTTCCTCTGCGACCTGAAGCCTGGCGCCGATGTSAACATAACAGGGCCAGTAGGCAAAGAGATGCTCATGCCTAAAGACCCCAATGCTACT	0	0	FORWARD	0.737	2021-04-22 12:49:00	InfiniumII	GG	GG	AA	GG	GG	GG	GG	GG	AA	GG	GG	AA	GG	GG	GG	GG	GG	GG	GG	AA	GG	GG	GG	AA	AA	GG	GG	GG	GG	GG	GG	GG	GG	GG	GG	AA	AA	GG	AA	GG
BOPA1_1565-514	6H	492317891	TGCTGAAGTCCCCCAGGAAGGTCTTAAAGGTTTGGGTACCAAGGTTGTGGAGGATGAGGACTAAACCCTCTGTCTGTTGTTTCAATCAGTTAGAACTTAATACATATCTGCTGAGAGCAT[A/G]TTGGGAAGTCTTGCTTTAGCTTATTGTTATCTACTGTTCATGATGTTCCATGACTTCTTGATAGAAGATTTGAGACGTTGGATATTTTGTTCAAGTGCTTGAAGTTTTGACTTGCTGTAA	0	0	FORWARD	0.965	2021-04-22 12:49:00	InfiniumII	AA	AA	AA	AA	AA	GG	AA	GG	AA	AA	AA	AA	GG	AA	GG	AG	AA	GG	GG	GG	AA	AA	AA	AA	AA	AA	AA	GG	AA	AA	AA	GG	AA	GG	AA	AA	AA	AA	AA	AA
BOPA1_1613-291	2H	723245814	CGCGCCGCCGCCGCCGCCGGAGCAGAAGATGATGGTGGCGATCGACGAGAGCGAGTGCAGCCACTACGCGCTGGAGTGGGCCCTGCGCAACCTCGCGCCCCGCCGCCTCGTCCTCTTCAC[C/G]GTCCAGCCCTTCTCCCCCCTCAGCTACCTCCCCGCCGGCTCCCCGCTTGGCCCGTCGGTGGCGTCGCCGGAGCTCATCAGGTCCGTGACCGAGCACCAGCGGCAGCTCGCCCAGGCGCTC	0	0	FORWARD	0.428	2021-04-22 12:49:00	InfiniumI	CC	CC	GG	GG	CC	GG	CC	GG	GG	GG	CC	CG	GG	GG	CC	CC	GG	GG	GG	GG	GG	CC	GG	GG	GG	GG	CC	GG	GG	CC	GG	GG	CC	GG	GG	GG	CC	GG	GG	CC
BOPA1_1625-303	1H	525407362	AAGCAGATAGCGCGCGCATGTTAAAAGTAAACAGACTTAGAATCATCCACTTGTCAAGCCTCGTGATGGACAGGCAAATGACTAATCCGATGGCGTAGGCACGCCCGGAGAGGAGTCGGC[A/G]CTTTTCTGGGCTTCCAGAGCTGCAAGTCGCTTGTCSATAGCCTTGTAACGGGCGTCCACACGGTCGTGCAGACCTTTCACCTGGAGGGCGGTGGAGTCGTGGGCGAGCTTGTAGTCCTTG	0	0	FORWARD	0.737	2021-04-22 12:49:00	InfiniumII	AA	AA	AA	GG	AA	GG	AA	GG	GG	GG	AA	GG	GG	GG	GG	AG	AA	GG	GG	GG	GG	AA	GG	AA	GG	GG	GG	AA	GG	GG	AA	GG	AA	GG	GG	GG	GG	AA	GG	GG
BOPA1_1628-410	6H	16749790	CTTCACCCTTGAGGAGCTCAAGTCTGCTGGCATCCCAAAGAAGCTYGCACCGACCATTGGCATTTCTGTGGACCACCGCCGCAAGAACAGGTCGCTTGAGGGTATGCAGTCCAACATCCA[A/G]AGGCTCAAGACCTACAAGGCCAAGCTTGTTATCTTCCCAAGGCGCGCTCGCAAGGTCAAGGCTGGTGACTCTACTCCGGAGGAGCTTGCCAACGCCACACAGGTCCAGGGCGACTACATG	0	0	FORWARD	0.877	2021-04-22 12:49:00	InfiniumII	GG	AA	AA	GG	AA	GG	AA	GG	GG	GG	AA	GG	GG	GG	GG	GG	GG	GG	GG	GG	GG	GG	GG	AA	GG	AA	AA	GG	GG	AA	AA	GG	GG	GG	GG	AA	AA	GG	AA	AA
BOPA1_1630-1150	3H	238600464	CGATGATCTCAGACACTAGTTGGGCAATAAGAGGAACCCTCTTCAGGTTCTTCACCAGGGGCAAGTCGTTGGACTCTCCTATAGAAATGATCTTCAGGTTGATATCTACCATCCTGTCTA[A/G]CTTCCTCTTGAATTCAGGGTTCTCAACATCCGGTACAGCAGGGAAGATCCTCGCCGTTGTGCGGTTGGTCTCATAGATGACATGCATGTCGAATTCTTTGGTGTTGAGACCGATTCCTTC	0	0	FORWARD	1	2021-04-22 12:49:00	InfiniumII	GG	GG	AA	GG	AA	GG	AA	GG	GG	GG	GG	AA	GG	GG	AA	AA	AA	GG	GG	GG	GG	GG	GG	GG	AA	AA	AA	GG	AA	AA	AA	GG	AA	GG	AA	AA	AA	GG	GG	AA
BOPA1_1635-691	2H	677197362	TCATTAACACGACATATACAACAAGTACAGAGTAGGATGCAGAAAATACAGTAGATGCAACCTCTGAAATACTACATACAGATTTTTATTTTGACACAAYATTATTCATGTTTCTTGAGT[A/G]CAGAGTGACAGATTTCTCTACAGGCTCCAGCCAGCAGGTCTAAGAGCTCTAAAGCAGCTTCTTGATATCCTTCTCAATGCTCATGGGGGAAGTGGTCGGGGCATAGCGGTCCACAACGTG	0	0	FORWARD	0.949	2021-04-22 12:49:00	InfiniumII	GG	GG	GG	GG	AA	GG	AA	AA	AA	AA	AA	GG	AA	AA	AA	GG	GG	AA	AA	AA	GG	AA	AA	GG	GG	GG	AA	AA	GG	AA	AA	AA	AA	AA	GG	AA	AA	GG	AA	GG
BOPA1_1639-613	3H	556704475	TGCATAGGGTGTGGCCGCCAAGCACAGGGTGACAGACGCATGGTTAAGGTCCGCAAGGCTGAGGAAGTCTCCAGCCAGGTACTTGGACTTGGTGAGCCGCGCCTCGTACACCGCCAGCAC[A/G]TTCTTGATCTTAACAAGGTTGTCGTCGATGACCTTCTGGTCAGTGGCTCCCCCAAGCATAGGATGGATAAGGCACTCGAAGAGAATGGGGCTCAGAGCGGCGGTGTACTGATGGGCCTCC	0	0	FORWARD	0.996	2021-04-22 12:49:00	InfiniumII	GG	GG	GG	GG	GG	GG	AA	GG	GG	GG	AA	AA	GG	GG	GG	GG	GG	GG	GG	GG	AA	GG	GG	GG	AA	AA	GG	GG	AA	GG	GG	GG	GG	GG	GG	GG	GG	GG	GG	GG
BOPA1_1698-619	2H	121110693	ACATTTTTTTTTTTTTTTCAGCATATTTTTTTTTTTTTTTTTGATGATAACTCGTCTGATATAAAYTRGCATAACATAGCGCAAAATTCTCATRAGTTTGGTTTACCACACAGGAACCAG[A/G]ATAACAAACTAACGATGTCTTGTTCAACACAAATTGCTGGTACGAGAAAAACTAGTACTTAAGATATAGATCTCAGAGCACGGKGGGGAACAGAACCCTAGGCGACGAGCACGACAGCGC	0	0	FORWARD	0.935	2021-04-22 12:49:00	InfiniumII	AA	AA	AA	AA	AA	AA	AA	GG	GG	GG	AA	AA	GG	AA	GG	AA	AA	GG	AA	AA	AA	AA	AA	AA	AA	AA	AA	GG	AA	AA	AA	AA	AA	GG	AA	AA	AA	GG	AA	AA
BOPA1_171-1301	5H	509768671	ACAGGACAGACAGTATGGTCGGACCAAATCTACAGCCATCATCCAGTTACTGAAATGTACTACCCCCACAACCGCACCAAAGCCGCTGCCGATGAGGCGATTATTCGTTTATTCTGCTTT[A/C]AGGAATGTCCCCAAAACTGAAACTGCACAGGGTCGATTCAATTGCGCAACAGCACAGGACCCCCAGCCTGGAAACGGCGCCGGCGGAGCTCATGACAGACCCATGACCTTCCCGGTGGCC	0	0	FORWARD	0.996	2021-04-22 12:49:00	InfiniumII	AA	AA	AA	AA	AA	AA	CC	CC	CC	CC	CC	CC	CC	CC	AA	AA	AA	CC	CC	CC	CC	AA	CC	AA	AA	CC	CC	CC	CC	AA	AA	CC	AA	CC	AA	AA	CC	AA	AA	CC
BOPA1_1745-823			GGTTAAGATGGATTTGGGTGTCTCAGCCATTGAGGAATTGTGCCTTTTTGCAAAACTAAGTTGTCAGTGTTTAGTTGATTTGTAGTCCTAAATTCATGGGTTTATTGACCCCTCTTGACT[A/G]TTGGTGTTGTTGGTGTCTCAGTGTGGAGGTAAATTGTGCTCAAGATGAAAAAGAAAAACTTGCCATTCTACCCTAAAAAAAAAAAAAAAAAGCTTGTAGCGTGCCTTGACTTATGCTCAT	0	0	FORWARD	1	2021-04-22 12:49:00	InfiniumII	AA	AA	AA	AA	AA	AA	AA	AA	AA	AA	AA	AA	AA	AA	GG	AG	AA	GG	GG	GG	AA	AA	AA	AA	AA	AA	AA	GG	AA	AA	AA	AA	AA	AA	AA	AA	GG	AA	AA	AA
BOPA1_1761-804	5H	631251411	ATCCTAAGCTTCTATCTTCTCGGCTGGTGCATCAAGCATCAGGGCCTTGGTCGGCTTCGCCAAGATGTCGGTGAACTCCTGGTATGGCGCCTTGGTGAAGGTTGTCTCCCTCCAGAAGTC[A/G]GGGGTGAGGAATCCATAGGTCTTCATCAGGCAGTCGAAGGTTGCCTTGACGAAGTTGCCAAGGGTCTTGGTGGATCCACGCGAGGAAGTGAAGACATCATCGATACCAGCGAACTGCAGC	0	0	FORWARD	0.915	2021-04-22 12:49:00	InfiniumII	GG	GG	AA	AA	GG	AA	AA	AA	AA	AA	AA	AA	AA	AA	GG	AG	GG	GG	GG	AA	AA	GG	AA	AA	AA	AA	AA	GG	AA	AA	GG	AA	GG	AA	GG	AA	GG	AA	AA	GG
BOPA1_1800-1101	7H	597748994	AATTATAGAACTTGCATAAGTACGTACATGGATCGATCCCGCGTAACAACAGACACAAATGAAAGAATGCGATATGCATGCTACTACTACGGTACGTACTACATTTACATCATCCGACAG[A/T]GCTCTGATGCGCGCGCTTCCTTGGTTCTCGWAGACCGAAAGCCGAAACCAAACACATCTCATGGTTCATGCGTTGTTCTTGTAAAGCTGCTGCAGCTGGAGGATCCCATTCTCATCAGCG	0	0	FORWARD	1	2021-04-22 12:49:00	InfiniumI	TT	TT	AA	TT	TT	TT	TT	AA	AA	TT	TT	TT	AA	AA	AA	AT	AA	AA	TT	TT	TT	TT	AA	AA	TT	TT	TT	TT	AA	TT	TT	AA	TT	AA	TT	TT	AA	TT	AA	TT
BOPA1_1826-229	2H	474752381	CCAAATGGAGGAAGACGGAGAATGCCGCCGGGAAGCAGCAGGACGCACAGCCTATGGCCATCGACAGCACCGCGTGACGGCGCTGCAGCGTCCTAGTATGGCCGGGTCGGGTCCGGATTC[A/G]CCATCAGCGTCGTAGTTTCTATCAGCGCTGTACCGTGGTTGTCTTCCTATTCTGCTGCTCCTGCTTGTGGTGCCGTAGTTTGGTGGTTTTGTCCTCTGTTCTGTAGCGTATACTCGTCTG	0	0	FORWARD	0.976	2021-04-22 12:49:00	InfiniumII	AA	AA	AA	GG	GG	AA	AA	AA	AA	AA	AA	GG	AA	GG	AA	AA	AA	GG	GG	GG	GG	AA	AA	AA	GG	GG	AA	GG	GG	AA	GG	AA	AA	AA	GG	AA	GG	AA	AA	AA
BOPA1_1847-1745	7H	654413172	TTGKCTATTATTATTCTCTCTTTTGCACAGACAAAGTATCACAGACGAACCCGGCAACGCCGGCTGACGACACCCCACCATCATCGGTATTACATTTTGATATTCATTTCGCYGCTGCAC[A/G]TTTTTATTCAAGGCTACACGCACACAACGACAGATTCAGTTCATGCTGCACCCCTCCTTGGCTCCGTCGATCGACGCCARCTGAGGCGGGCGAGCGACTGCCTCCCTCCTCCTTGTCCAT	0	0	FORWARD	1	2021-04-22 12:49:00	InfiniumII	GG	GG	GG	GG	GG	GG	AA	GG	GG	GG	AA	GG	GG	GG	GG	GG	GG	AA	AA	AA	GG	AA	GG	AA	GG	GG	AA	AA	AA	AA	GG	GG	AA	GG	AA	GG	GG	GG	GG	AA
BOPA1_1852-509	5H	238867177	TTTTTTTTTGGAAACGACAAAAAGCAATGTAAGAAATAGCACGCTGCTGAACACAGGATTTTTTTTTTTTTTTTWTCCGACACAATTCAACATTCAAAACTGAAGGATTAACGTCCACGA[A/C]AATTGCGCAAATAACATAACCAGGCATCATACCGTCTGCCTCTCGACATAGAAACATAGAGTTCCAGTAGAAAGCAACAAAAAAGCTAATTTTGATGATCAGGGCTCAGCCTCGCGTAAC	0	0	FORWARD	1	2021-04-22 12:49:00	InfiniumII	AA	AA	AA	AA	AA	CC	AA	AA	CC	CC	AA	AA	AA	CC	AA	AA	CC	CC	CC	AA	AA	CC	AA	AA	CC	CC	AA	CC	CC	AA	AA	AA	CC	AA	AA	CC	AA	AA	AA	CC
BOPA1_1857-64	1H	420656686	ATGCCGTAGCACACCCCGATGGACTCCACGCTTTGTGGGATGGAGGCGAAGGCTCCGAGGAGCAATGCCAGAGCCAACATGGAGGCAACGCCTTGGCCTGCCATTCTCTTTCTCTCTCTA[C/G]CTGCGTTGGAGGGTGAGGGTGTGGGTGGGTGATGCCAAGGCTCTCTGTAAAGCTCTTGCTGTT	0	0	FORWARD	0.915	2021-04-22 12:49:00	InfiniumI	CC	CC	CC	GG	CC	GG	GG	CC	CC	CC	CC	CC	CC	CC	CC	GG	GG	CC	CC	CC	CC	CC	CC	CC	CC	CC	CC	GG	GG	GG	GG	CC	GG	CC	CC	GG	GG	CC	CC	CC
BOPA1_1861-2382	5H	214882696	TGATACATAGACCTGAGTTCTATTCTGAGTGGCATTCTAGGTTGAGGATGTTATTTTTGTATCTYGGCTCCATGTATCTGCAAGCTGCTTATTCAGTATATGAAATTCGTAGCAGTAGGA[A/G]TCACCAACATTTGCTGGTGTGATCTTGAATCAAGTATACCTCTCCGGTAATGCATAGATGCAAAAGGATTTTGGTCGAAACAATAGCACATTCCCTAAAAAATAAACTAGCCATTTTCGG	0	0	FORWARD	1	2021-04-22 12:49:00	InfiniumII	GG	GG	GG	GG	GG	GG	GG	GG	GG	GG	GG	GG	GG	GG	AA	AG	GG	AA	AA	AA	GG	GG	GG	GG	GG	GG	GG	AA	GG	GG	GG	GG	GG	GG	GG	GG	AA	GG	GG	GG
BOPA1_1862-765			AATTTTGGGCACCCTCGTGTCGTATTTTGCTGTTATCGGTTTATTATCATCACCTTTTTGGGTACCAGAATCATACCGCTTTAGATGTCAGTGTCCTGTGTCAATGAGTTCTCAGAACCA[A/G]TTAATTCGTGTTTCGTTGTTTTGCAACTTGAGACCATGCTTGCAAGCCAGTTATGAATATCATTTCTAGCACCAAAAAAAAAAAAAAAAATTTCTCTCTGTTTGGCAGTGAGGTTTGTGT	0	0	FORWARD	1	2021-04-22 12:49:00	InfiniumII	AA	AA	AA	AA	GG	GG	GG	AA	GG	AA	GG	GG	AA	AA	GG	AA	GG	GG	AA	AA	AA	AA	GG	GG	GG	GG	GG	GG	AA	GG	GG	AA	GG	AA	GG	GG	AA	AA	GG	GG
BOPA1_1863-275	5H	594978246	ATTGCGCCTGGCAAATTCTTCACGCAGCTGTGCTGGAGACAAACGATACTGATCCAGGCCATCATTATACTTGATTGGTTCTATAACCTCCAGGTCTCCACCAATCAACCAATCACCAGC[A/G]TTTGTAATCGCCTCCTCTACGTACGGCAGTCCACGTGCAGYTGTTCCCCAAGTCCGTGCAATTCTTTCTTCCTTGTTATGCTTGTAGATCTCAATATCGCGGAGGACGGCGACGGGGCGG	0	0	FORWARD	1	2021-04-22 12:49:00	InfiniumII	GG	GG	GG	GG	GG	GG	GG	GG	GG	GG	GG	GG	GG	GG	GG	GG	GG	GG	GG	GG	GG	GG	AA	AA	GG	GG	AA	AA	GG	GG	GG	GG	AA	GG	GG	GG	GG	GG	GG	AA
BOPA1_1866-866	1H	324791460	GAGCCCCGTGGTGGCGATGCACCCCGGGTAGAGCGACGCGAAGGTGACGCCGGTCTCCTCGTGGTACCGCCGGTGGAACTCCTGCATGGTCAGCATGTTGCACACCTTGCTGTCCTTGTA[A/C]GCCTTGGCGCCGTCGAACTCCGCGCCGTCGATCATGGCGGCGCTGCCCACGCCGTTCAGCCCGGCCGCGAGGCCCCTCAGGTCCCCCAGGTTGGCCTTCGGCGGCACGTTCCCGGCAAGC	0	0	FORWARD	0.915	2021-04-22 12:49:00	InfiniumII	CC	CC	CC	AA	AA	CC	AA	AA	AA	AA	AA	AA	AA	AA	AA	AA	AA	AA	AA	AA	AA	AA	AA	AA	AA	AA	AA	CC	AA	AA	AA	AA	AA	AA	AA	AA	AA	CC	AA	AA
BOPA1_1894-2132	7H	628806795	GCAACCTAGAAGACGAGGCTAGGTAAAAGAAAGAAGAAACGTTGTGTATGGCCACCGTGTAAACAATAAGGAGCACCAAATGCTGTGAACGACTTGCGAGCAATTTGCTTTTGCTTCACC[A/G]GAGTTTGTGTAGATGCGAATTACGTTTCAGGATCCCCTTTTTTTGCGACAGACAGACAGCCTTGTTTTTTCAGGATTTTACATTATTTGGTCTCCAGCGCCAGGATGCAAGCCATTATTT	0	0	FORWARD	1	2021-04-22 12:49:00	InfiniumII	AA	AA	AA	GG	AA	GG	AA	GG	GG	GG	AA	AA	GG	GG	AA	AA	GG	GG	GG	GG	AA	GG	GG	AA	AA	AA	AA	AA	GG	AA	GG	GG	GG	GG	AA	GG	GG	AA	GG	AA
BOPA1_1899-739	6H	529879937	GGAATTCAACCAAACTCCGAGCTGATATTCGAGATCGAAGTTCTTAGCGCCAAGTGATGCGCAATGCGATTCATGATGGATCTATAGAATACTGCTGCATCGCCATGCTTCTCGATTACC[A/G]AAATAATTGTAASGCCACATCATGTTAAGTGCCACATTATGGTGATGTTCCAAGTGCATCGAGTAAAACTTTGGAACCCTATTATATTCTAAAAAAAAAAAAAAAAAAGTTTCTGGGTGT	0	0	FORWARD	1	2021-04-22 12:49:00	InfiniumII	AA	AA	AA	GG	AA	AA	GG	AA	AA	GG	GG	GG	AA	AA	AA	AA	GG	AA	AA	AA	GG	AA	AA	AA	GG	GG	GG	AA	GG	GG	GG	AA	GG	AA	GG	GG	AA	GG	AA	GG
BOPA1_1910-1343	5H	456062406	TTAGAACACAGCATGTGGCGCCACAATGCCCCACAGGCTCGCCGTGGTACGGTTCCTTCTTCTCATCCACGTAGCCTTTGGCTTTCATACGATGACGATGAGCAGGGGATTCATCAACTA[A/G]CTAAGCTACGCGTAGTGAATTAATTAGCCCGGCCGGCCGATCCTCGTGGTCGTCCGATCAGGCGTGGGCCTGTCGCCGCAGCCTGAGGCGCGCCCTGGAGAGCTGCTTCCACTCGACGAG	0	0	FORWARD	0.877	2021-04-22 12:49:00	InfiniumII	AA	AA	AA	AA	AA	GG	GG	GG	GG	AA	GG	AA	GG	GG	AA	AA	AA	GG	GG	GG	GG	GG	AA	AA	GG	GG	GG	GG	GG	AA	GG	GG	GG	GG	AA	GG	AA	AA	AA	AA
BOPA1_1917-848	2H	532288289	AAACCCTTATTGTAGAAATTACAGAGTCAATTGTACGCATGATAACTACAACTCGGGTCACAAAAACACATGTAACCGAGAAACGGCCATGACAAAACTCCACAGCTGAGTGCAAAGGTC[A/C]CGTCTAGATAGCAGCGAAGTACTCCTTGCTGCCCTTAGGGTCAGGCTTCATCGACTTTTCCCCAGGTTTCCATCCTGCCGGGCAGACCTCGTCTGGGTTTTCTTGGACGTATTGCAGAGC	0	0	FORWARD	0.976	2021-04-22 12:49:00	InfiniumII	AA	AA	AA	AA	AA	AA	CC	CC	CC	CC	CC	AA	CC	CC	AA	AA	AA	CC	CC	CC	CC	CC	CC	CC	AA	AA	CC	CC	CC	AA	AA	CC	AA	CC	AA	AA	AA	AA	AA	AA
BOPA1_1923-265	1H	520487419	TTGGAGGCCATCAGGCAGAGGCGAATGCAAGAGATAATGGGACAGCGTGGTGCGCCAAGCCAACAAAATGCAGGGCAACAAAAGGCCCAGGAGGAAGCAAAGCAGGAAGCTGAGGAACGC[A/C]GGCAGATGATGCTTGCTCAGATACTGTCTTCTGAAGCTAGAGAGAGGCTCTCCCGCATAGCTTTGGTCAAGCCTGATAAAGCAAGAGGAGTGGAGGATGTTCTGCTGAGAGCTGCACAAA	0	0	FORWARD	0.976	2021-04-22 12:49:00	InfiniumII	AA	AA	AA	AA	AA	AA	CC	AA	AA	AA	CC	AA	AA	AA	AA	AA	AA	CC	CC	CC	AA	CC	AA	AA	AA	CC	CC	CC	AA	AA	CC	AA	CC	AA	AA	AA	AA	AA	AA	CC
BOPA1_1944-1901	4H	72688992	TTCAGAACGAGGTCTCCAGTTTTTTTTTTTTTTTTTTGAGAAACAAGCACGATGAACACAACAATGCATTTCAGTTATAAACAAGCCAACACACATACCTGTGCTTAATAATAA[A/G]CTGCACAGTATGAACACCAGCAAACTAGTAGCGAACAACGGTAACTAATCAGAGRCAGAAGTAGCAAGCAAGAGCAGACACGGTACAATCACTGGGATCCCTGCTAACACCAAGCAGCCA	0	0	FORWARD	1	2021-04-22 12:49:00	InfiniumII	AA	AA	AA	AA	AA	AA	GG	GG	GG	GG	AA	AA	GG	GG	AA	AA	AA	GG	GG	GG	AA	GG	GG	AA	AA	AA	GG	GG	AA	GG	GG	GG	AA	GG	AA	AA	AA	AA	AA	GG
BOPA1_1946-698	2H	636433859	TTCTCCGTGCAACATTAAGAGTTACGAGGGAAATGCGCTGGTCCAAGCTGTAGGTGAACGAGACGGCGTGGCAATCGGAAGACCAACTGCATTCCCTGGTTACTATGATGTTCCCGAAGG[A/C]ATGGAGCTGATCGTCAAGTATGTCAACCAGAGATACGAGAACGCGCCGGTGTACGTTACTGAAAATGGCTTCTCGCAGTTCAGCGATAACAGTATGRAGGACTTGATCAATGACGTTGGA	0	0	FORWARD	0.976	2021-04-22 12:49:00	InfiniumII	CC	CC	CC	AA	CC	AA	CC	CC	CC	CC	CC	AC	CC	AA	AA	CC	CC	AA	CC	CC	CC	AA	CC	CC	AA	AA	CC	AA	CC	CC	CC	CC	CC	CC	AA	CC	AA	CC	AA	CC
BOPA1_1954-1198	4H	639755186	GGAGTTTTAATCAATCAATCAATTAATTTCTGTGGGAAATAGAGGAGGCGACCTAGCGTGTTCGTCCATGCCCGGAGAAATAAGCCGGAGCGTGTGCACGCTAGCTCTCCCGCCCACTTT[A/G]TTATTGCTATTAGTCGTCGTCTTCTTCGTCTTCGTCTTGGTGCTATTGATTGTTTCAGACTTTGCGGATGCATCTGCCGCATGCAATGCCAACCCTCTACGAATATGTAACTGCATGCTC	0	0	FORWARD	1	2021-04-22 12:49:00	InfiniumII	AA	AA	AA	AA	AA	AA	AA	AA	AA	AA	AA	AA	AA	AA	AA	AA	AA	AA	AA	AA	GG	GG	AA	AA	GG	GG	AA	AA	AA	GG	GG	AA	GG	AA	GG	GG	AA	AA	AA	GG
BOPA1_1969-1322	6H	541830535	GGACTCCCGACCACCGGCGGTGCTCCACCAGTTGCTCCGGTAGAGGAATCAGCTTGATTGATTTTTGCTGCTATGACGATGTATTCCTGGTTGTGGTTATTGGTGGATGGGACTGTATCA[A/G]TTACTTGTTTAGCACCCAAAATCTTTTGTTATTGTAGCAGATGGTTATTGTCTCTATCAGATGAGAGGAACTCATTAAGCAGGCGAAATAGGCCTTTTTTTGCCCCCCGGGAAAGTTTGA	0	0	FORWARD	1	2021-04-22 12:49:00	InfiniumII	GG	GG	GG	AA	GG	GG	AA	AA	AA	AG	AA	AA	AA	AA	AA	AG	GG	AA	AA	AA	GG	GG	AA	AA	AA	GG	GG	AA	GG	AA	GG	AA	AA	AA	GG	GG	GG	AA	AA	GG
BOPA1_1997-77	7H	260601479	CGGACTCCTTGGAGATGATGGCGAGCTCCCCGGGCTGGACGCCCTGCTTTCCGAACTCCCTCGCGGCGTATCCCGCCGCGACGCCGCCGCCGAGGATGACGTACTTGAAGTGCTTCTCGG[A/G]CGCCATCTCCTCCCTCAATGGATGGACCGACGGATGAGGACGAAATTGCGAGCAAGGGCGCGGAGGAGGAAGGAGC	0	0	FORWARD	0.834	2021-04-22 12:49:00	InfiniumII	AG	AA	AA	AA	AG	AA	AG	AA	AA	AG	AA	AG	AA	AA	AA	AA	AA	AA	AG	AA	AA	AA	AA	AG	AG	AA	AG	AA	AG	AA	AA	AA	AA	AA	AG	AA	AA	AA	AA	AG
BOPA1_2020-539	2H	672009637	GACTCCTCCAGCATGCCGCAGACCAGGAGTACGCATCTAAACATTCTCCTCACATAACATTACATCATAAGGACATTGACATGGCAGCTAAGCCCTAAGCAGCACGCGCTGATTTGCACC[A/G]CTGCTGTTCCCTCATCCACTATTTACTCCTCGTCGTCCTCAGCATCATCCTCAACGTCAGACTTGGACTTGTCAGAACCTTCTTCCTCCTCATCAGCATCGGTCTTGGCCTTCTTGGAGG	0	0	FORWARD	0.949	2021-04-22 12:49:00	InfiniumII	GG	AA	AA	AA	GG	AA	AA	AA	AA	AA	AA	GG	AA	AA	GG	GG	GG	AA	AA	AA	GG	AA	AA	AA	GG	GG	AA	AA	GG	GG	AA	AA	GG	AA	GG	GG	AA	GG	GG	AA
BOPA1_2026-302	6H	481001771	CGAATCCGCGGCCGTCGCTCAGGTATCAAGGGGGCTTGCGACGCAGGTGGATAAGCCTGCGGAGAACAAGATMAAGGTTCCAAAAGCTCTGTATGGTGGCACCGGCAACTACGCTAGTGC[A/G]TTGTTCCTTGCAGCAGCCAACGCAAATTCGTTGGAAAAAGTTGAATCCGAGATTGGCGATGTTGTAGGGGCAGTCAAGAAGAGCCCTATGTTTTCTCAATTCATAAAGGACTCATCAGTG	0	0	FORWARD	1	2021-04-22 12:49:00	InfiniumII	GG	GG	AA	AA	GG	AA	GG	GG	GG	AA	GG	GG	GG	GG	AA	AG	AA	AA	AA	AA	GG	GG	AA	GG	AA	AA	GG	AA	GG	GG	GG	GG	AA	AA	AA	GG	AA	AA	AA	GG
BOPA1_2029-1143	2H	32348627	CAGAGAACTATGTTGGAGCTGCTGAACCAGCTAGATGGTTTTGACTCGCGTGGAGATGTTAAAGTTATTCTAGCTACAAATCGCATTGAAAGTCTTGATCCAGCCTTGCTTCGCCCTGGC[A/C]GAATAGACCGAAAGATAGAATTCCCTCTTCCAGACATTAAGACTAGGCGGCGCATCTTCCAGATACACACGGCRAAGATGACATTGTCAGATGATGTGAACCTGGAAGAGTTCGTCATGA	0	0	FORWARD	1	2021-04-22 12:49:00	InfiniumII	AA	AA	AA	AA	AA	AA	AA	AA	AA	CC	AA	AA	CC	AA	CC	AA	CC	AA	CC	AA	AA	CC	AA	CC	AA	AA	AA	AA	CC	AA	AA	AA	CC	CC	AA	AA	CC	AA	CC	AA
BOPA1_2036-1027	1H	470389577	CGACTTCTACGCGCAGGTCATCCAGATGATCCGGGCCCCTCAGAATTTCGGCCTCAAGTATGGGCTGAAGGTGTGCTGCGGAGCCGGCGGGCAGGGCAAGTACAACTACAACAACAAGGC[A/G]AGGTGCGGCATGGCCGGGGCGAGCGCCTGCTCTGACCCGCACAACTACCTCATCTGGGACGGCATCCATCTCACCGAGGCGGCGTACCGCTCCATCGCCAAYGGCTGGCTCAAGGGCCCT	0	0	FORWARD	0.737	2021-04-22 12:49:00	InfiniumII	AA	AA	AA	GG	AA	AA	GG	GG	GG	GG	GG	AG	GG	GG	AA	AG	AA	GG	GG	GG	GG	GG	GG	AA	AA	AA	GG	GG	AA	GG	GG	GG	AA	GG	GG	GG	AA	AA	AA	GG
BOPA1_2047-850	6H	527476387	CAGCTTTACCATGCGTAAAAAAAAAAAAAAAATCAGTTCATCGGTTCCAGTTTTTCTTGTGTTTGTGTACATGGTGCGCGAGCCACGCACAGATCCACCGGCTTGTTATACCATTTCAGT[A/G]ACCATGACAAAAGAGAAGCATGTGCAGGGAAATGCACTTTGGTTCTTGCAGGTTGTATATGCACTTCACATAAAAAAAAATCAAAATAGTTTAAAATTATTTTTGGATTAAAAAAAAAAA	0	0	FORWARD	1	2021-04-22 12:49:00	InfiniumII	GG	GG	GG	GG	GG	GG	GG	GG	GG	AA	GG	GG	GG	GG	GG	GG	GG	GG	GG	GG	GG	GG	GG	GG	GG	AA	AA	GG	AA	GG	AA	GG	GG	GG	GG	GG	GG	AA	GG	AA
BOPA1_2052-792	2H	196891843	TTCAACCTTTGACATTAACTTGATGCGCTTTGCATGCTGTCCAAGAAGCTGCCTGACGGTCACCAAATCTGATCCTTTGCGGACAAACGACAAAGCAATCATGTCAATGTCATTTGGCAC[A/G]CCCCATCCCAAAATGTCCTCCTTATCCTTCTCCGTCAGCGTAGGAAGGTCGACGACAATTCCTGGCAGATTACAATTCTTCCTCTCTCCAAGCATTGCAGTGTTCTCACACCTACATCTG	0	0	FORWARD	1	2021-04-22 12:49:00	InfiniumII	AA	AA	AA	GG	GG	GG	GG	GG	AA	AA	GG	AA	AA	GG	AA	AA	AA	AA	AA	AA	AA	AA	AA	AA	AA	AA	GG	AA	GG	GG	AA	AA	GG	AA	GG	GG	AA	AA	AA	GG
BOPA1_2066-1133	3H	423198950	TTATTTCGTACTACTGAGGTAAAATAAAATAAAAATGAAATGATGCACTCCATAGTCCATGATATCCCACCGATTACAGGGCACTGCCCATGCAAATTCCGAACACACAAGAATAGGAAT[A/G]TTCATGCAGCAGCTCTAGCTTATTACGTCTCTGCACCAATGGCTTGGCCTTCCCCCGCAGCAAGAGCTCCCAGCTTGCCGCCGGCTGCAGGTGCCGGGACGTCTCCCAGCGGAATGAGGC	0	0	FORWARD	0.976	2021-04-22 12:49:00	InfiniumII	GG	GG	AA	GG	GG	AA	AA	GG	AA	GG	GG	GG	GG	GG	GG	GG	GG	AA	AA	AA	GG	AA	GG	GG	GG	GG	AA	AA	AA	AA	GG	GG	GG	AA	GG	AA	GG	GG	GG	AA
BOPA1_211-259	5H	589903731	AAACAAAAAACCGCATATRCGATCCCCATGCTCTTTRAAGATTTTCTCCAACCCATTAATGTCTCCRAAATCAACTTTAAGATGGCCAGGAACCAAAGGACCAAAACCACGAGTTGCATC[A/G]TTGTCACAGCTCATAGATATGACTCCCAATGTCCGGCCATGGAAACATCCACAGCAAGAGACAATCAAAGCCTCATTCTTTGGTATATTCTTCTTTTCATARCCCCATTTTCTTGCCAAT	0	0	FORWARD	1	2021-04-22 12:49:00	InfiniumII	GG	AA	GG	GG	GG	GG	GG	GG	GG	AA	GG	AA	GG	GG	AA	AA	GG	AA	AA	AA	GG	AA	GG	GG	AA	GG	GG	AA	GG	GG	GG	GG	GG	GG	GG	GG	GG	GG	GG	GG
BOPA1_2128-874	2H	90242991	GTTCCGTTTGTCCGAGACGCGAGCCAGGTGATCCATGGTGCTGCGTACGCGTTGTGTGTTCATGCTGTTGTACATCTGTTTGTTGTTCTTGCTTGATGATTAGACTCCTCTCCTCCTGTC[A/G]CCTTCCCCAGTGTATGTGTATCCATAATCCATCCAGTTGTTCCTCTGTCCATTTTCGTCGTCCATGTACTTTGATGAATTAATTAATTAATCAATTGATTGGTGGAGAAAAAAAAAAAAA	0	0	FORWARD	1	2021-04-22 12:49:00	InfiniumII	AA	GG	GG	AA	GG	GG	GG	AA	AA	AA	GG	AA	AA	GG	AA	AG	AA	AA	AA	AA	AA	AA	AA	GG	AA	AA	GG	AA	GG	GG	AA	AA	GG	AA	GG	GG	AA	AA	GG	GG
BOPA1_2146-2256	5H	393288681	AATGACTTGGTTTATTTGAGACTTAGCTTTTGCCAGTAGTTGAACTAGTCTTTTAGGCTTCCCATGGATTGGCTTATTTTATTTGCATGGATTGGTTATTTTGTTTAAGGTGTCCTCAGG[A/G]TTGTCACCGAATCTATCTGGCTTTCTCAAAAAAAAAAAAAAAAATTTTCTTTGTGCCTATCCTCAGGGTTGTCACCGAATCTATGTGCCTATTCTTATCTTTAAATCAAAAAAAAAAAAA	0	0	FORWARD	0.965	2021-04-22 12:49:00	InfiniumII	GG	GG	GG	GG	AG	AA	AA	GG	GG	GG	AA	GG	GG	GG	AA	GG	GG	GG	GG	GG	GG	GG	AA	GG	AA	GG	GG	GG	AA	AA	AA	GG	AA	GG	GG	AA	AA	GG	AA	AA
BOPA1_2168-111	5H	219454877	TGGATGGCGCATAGCTGCCGCTGCTAAGCCTTTCCCTGATGCCGGTCTGGGGGGCGTGAAGGGCCCAGACTCTAAGGCATGTCTCCAAGGCCATTGCTGGTCACGGAGACAGGGAAAAAC[A/C]AAGAGAAAAAAGAAGCTGGTTCCTGTGCCAGTATCCCGGAGAGAGGAGAGGAAAAAGATGTGAATGGTGTAGTGTGTGAGGGAGGAGGCTCCTCGTCCGAATTCC	0	0	FORWARD	0.976	2021-04-22 12:49:00	InfiniumII	AA	AA	AA	AA	AA	AA	AA	AA	AA	AA	AA	AA	AA	AA	CC	AC	AA	CC	CC	CC	AA	AA	AA	AA	AA	AA	AA	CC	AA	AA	AA	AA	AA	AA	AA	AA	CC	AA	AA	AA
BOPA1_2176-891			CTTAAGAAGGAAGTTGTTGAAGCAATGGAGGGTCAACTAAAGAGGGAGGAGTTTAAAGATGAGGAGATGCCTGACGTCAGGAAGTTGGACATTAGAAACTTCCTCTAGGTCCCTGATTGA[A/T]GATGATAATCCTCATGGTGTTTYGAAATGCCGATCGATCTGTGATTTTTCTTTTCAAGTGACAGCCGGTGCTTTAAGCCACACCCAACGGATGTTCTTGCTCTTTGTAATAAAACTGCAC	0	0	FORWARD	1	2021-04-22 12:49:00	InfiniumI	TT	TT	TT	TT	TT	TT	TT	TT	TT	TT	TT	TT	TT	TT	TT	TT	TT	TT	TT	TT	AA	TT	TT	TT	TT	TT	TT	TT	TT	TT	AA	TT	TT	TT	TT	AA	TT	AA	AA	TT
BOPA1_2225-2611	5H	199522599	AAGCCTCATGATCGCCCTCCTCAATGGCCGCGCTCCGTAGCTAGGGTTGTACCCTTCGTCCACGACCCGCTCCTTGAACTTCTCCGTCACCTGCAGGTTGATGTCCTTGCTCTTCAGCCT[A/G]GTGAAAACCTCCTGCAGCATTATGTTCGCGATCTCTTTGACTTCCAGCTTGGTCAGCTGTCTGAAGACGATCATYTCGTCGAGACGGTTGAGAAACTCCGGTCGGAAGTACTGCTTCATC	0	0	FORWARD	1	2021-04-22 12:49:00	InfiniumII	GG	GG	GG	GG	GG	GG	GG	GG	GG	GG	GG	GG	GG	GG	AA	AG	GG	AA	AA	AA	GG	GG	GG	GG	GG	GG	GG	AA	GG	GG	GG	GG	GG	GG	GG	GG	AA	GG	GG	GG
BOPA1_2249-1308	5H	552971221	AAAGAATAAACATGCCAAGGCACACCTACAAAAATTTAACTCGCTTCGAGTTTGGGCAATTGTGGATACCATTATGGAACACACACGTTTCTGGCCGGGCGGGCGACGGGAAAAAGCATG[A/G]GMAAAGTAAAGTGAAATTTCGATCACGCAGTTGCCGCCATGGGCAACGCTCTGTAGCASGCTCGCCTGGCCGCTCGGACGATATCCTCAATCTGTGGAACAGCCAATCTCTCAAGGTTGG	0	0	FORWARD	0.877	2021-04-22 12:49:00	InfiniumII	GG	GG	GG	GG	AA	AA	GG	GG	GG	GG	GG	GG	GG	GG	GG	GG	AA	GG	AA	GG	GG	AA	GG	GG	GG	GG	GG	GG	AA	GG	GG	GG	GG	GG	GG	GG	AA	GG	GG	GG
BOPA1_2251-643	7H	217287328	ATACCAGGACGGTTTCCATCAACATTCCAAAGAAAGTGCTACCCAAGCAACGACAATACATGGAAAACACAAAACAAAAGATGATCTGGTGGATGCCTATCAAGTCTGGCCATTTTTTGC[A/G]ATAAATTGCACAAGTTGGCAAACAAACAAAGTCTGCAGCATCATCATTCGATATTCATTGTTTCAACATAAATCCCTGATCAAGTTCTTTGCTGCCAGAGTGGCCGCCCTTCCTTAACCA	0	0	FORWARD	1	2021-04-22 12:49:00	InfiniumII	AA	AA	AA	AA	AA	AA	AA	AA	AA	AA	AA	AA	AA	AA	AA	AA	AA	GG	GG	AA	AA	GG	AA	AA	AA	AA	AA	GG	AA	AA	AA	AA	AA	AA	AA	AA	AA	AA	AA	AA
BOPA1_2268-601	4H	59520368	TACAGCCCTAAGCTTAGAATAGACCTTGCCGGCAGGAGAACCTAAGATAAGACTACAGAGTGAATCCCTGGCAACCTTGATGTTAACAAAAGAGCCAAGTATGTGGATCTTCGTATCAGC[A/G]ATAACTATGCGAGTCCTGGTAGAGTTCTCGATGGCATATTTGGTCTTGCCTCCTTTYCCCGATAGGCGGCCAATGGCACGCGACAGATGCTCCCCCCGAAGTGTCTTCACATCCTTGATC	0	0	FORWARD	1	2021-04-22 12:49:00	InfiniumII	GG	GG	GG	GG	GG	GG	GG	AA	AA	AA	GG	GG	AA	AA	GG	GG	GG	GG	GG	GG	GG	GG	AA	GG	GG	GG	GG	GG	GG	GG	GG	AA	GG	AA	GG	GG	GG	AA	GG	GG
BOPA1_2274-1226	4H	484881273	GCGTCTGGTCTTATTGCTTGGCACCTTTCTAAACAAAACTATGCTTGTGTGCATCAGAAGATGTAGAGACCCAGAGACTAACCCGTTCAAAAAATAAGCATTCAACAAGTACACAACACA[A/C]GATGATGTTCCTTCATAAGCACTGGCACACTGTCAAACCGCAATCACAAAACGTGCTTAAAATACTATAATCACAATCAACCACTTAATTTATTCTCAAAAGGCAGGACCTTAGTAGCAT	0	0	FORWARD	1	2021-04-22 12:49:00	InfiniumII	AA	CC	CC	AA	AA	AA	AA	CC	CC	CC	AA	AA	CC	CC	AA	AA	CC	CC	CC	CC	AA	CC	CC	CC	AA	CC	CC	CC	AA	AA	AA	CC	AA	CC	AA	AA	AA	AA	CC	CC
BOPA1_2277-634	2H	697331699	CCGCCGGCGACCACAGCCCAGCTCGACATCTCTATCACTCTCCTTAGCTGGGCTCGACCACCTACTTAACTATTATCTCTAGTAGCGTGCTTGTGCTATAGTACAGTCATGGMAGGCACC[A/G]GAAGAAGAACCGGTAGTAGTGACGCGGTGTTGCTGCCTGGAATAAGAACCTGTGAAAGATGTGTGATGATGATGACAGTGATGTGCTCCCGTCGAAAACCAGTATTATTACAAGTGTTTG	0	0	FORWARD	0.949	2021-04-22 12:49:00	InfiniumII	GG	GG	GG	GG	AA	AA	AA	GG	GG	GG	AA	GG	GG	GG	GG	GG	AA	GG	GG	GG	AA	GG	AA	GG	GG	AA	AA	AA	AA	AA	AA	GG	AA	GG	AA	AA	GG	GG	GG	AA
BOPA1_2283-2913	5H	371035139	GTGAATCGTGATGTCTGGTAACAACTCCAGATCAGCCCCCAATGATCCAATCGACATCGAGATGGTAGAAAGGAAAATCAGTCAGTAATGTGGCTTAAGCCCCCACTCAGCTTACAGTCA[A/C]TAATGCAACTCATGACTTGTCAGTCGRTCAGGCATGACCAACCACAAGATCATGTGAACACAGATGAAGCGCTTCTTCAGCGGAAGTAGACAGACACAAGCGGGATGTCGACATCGTTGT	0	0	FORWARD	1	2021-04-22 12:49:00	InfiniumII	CC	CC	CC	AA	AC	AA	AA	CC	AA	AA	AA	CC	CC	AA	CC	CC	AA	AA	AA	AA	AA	AA	AA	CC	AA	AA	CC	AA	CC	CC	CC	AA	AA	AA	CC	AA	CC	AA	AA	AA
BOPA1_2297-1250	4H	636352588	CTCCCCGAGCGGCCACGCGGCCTCGATGAAGTACTCCCCGTGCTTCACCTTCTGCGCCACGGTGATCTCCTTGGTCGGCTCCAAGCCGAACCCGTCCACSAGCAGGGAGTACTGGTAGAC[A/G]AGGTCCATGCAGATGTAGGGCGCGTCCACGGACCGCACCTTGGGGTACGCGGCCTTGGCCTCCAGGAAGCTCATCGGGCAGATCTCCTCGGCGGCGGCCCTGAACGCCGCCGGCGTGGTC	0	0	FORWARD	0.633	2021-04-22 12:49:00	InfiniumII	GG	GG	GG	GG	GG	AA	GG	GG	GG	GG	GG	AG	GG	GG	AA	GG	AA	GG	GG	GG	GG	GG	GG	GG	AA	AA	GG	GG	GG	GG	GG	GG	GG	GG	AA	GG	GG	AG	GG	GG
BOPA1_2298-1526	6H	407357293	TTATGTCACCCCTGTTAGCCTTGTTGATCTGCTGAACACACCTCCTTATGCCATCAAGCAGTTCCTGGTTATTAGGGTCAAGCTTTAACCCAGCCTGGTAAGTTTCCATTGCCTTCTCAT[A/G]TTCCTTCATAAAAAACTGAACTGCACCCTTCCTTGTATACCCTTTGGAGAAGGTTGGGTCTAGCTCAATACACTTCTCTGCGTCTTTAAGACCTTCAGGCATGGCTCCCAGCTTGGTATA	0	0	FORWARD	1	2021-04-22 12:49:00	InfiniumII	GG	GG	GG	AA	AA	AA	GG	GG	GG	GG	GG	GG	GG	GG	AA	AA	AA	AA	AA	AA	AA	AA	AA	GG	AA	AA	AA	AA	AA	AA	GG	GG	AA	GG	AA	AA	AA	GG	AA	AA
BOPA1_2314-1412	1H	36687040	TAACATCGTGCAAATGAGTGCTACAAGAGTACATCTCTACCAGAATGCCATTATTTCACCACTATGGAACATTAATGCGCATAGTGTGATGTACATGATACAAGGACATATCTTGGTTCA[A/G]GTTGTTAACGACCATGGTCGAAATGTGTTCAATGGCCTTCTTAGCCCGGGGCAACTATTAATCATACCACAGAACTATGTTGTTCTAAAGAAGGCACAACGTGATGGAAGCAAGTACATC	0	0	FORWARD	0.965	2021-04-22 12:49:00	InfiniumII	GG	AA	AA	AA	AA	AA	GG	GG	GG	GG	GG	AA	AA	AG	GG	AG	GG	GG	GG	AA	AA	GG	AA	AA	GG	AA	GG	AA	GG	GG	AA	GG	GG	AA	GG	GG	GG	AA	GG	GG
BOPA1_2315-702	3H	544421660	TAACTGTGAAGGTTGTGGAGGCATGAGCTGAGCTGAGCTTTGTTGGCTGGATATTTATTTCTATGCATCTTAGTATATTTAAACCAGGGTCTCTATTCCATTATCTACATTTCCATAAAA[A/G]TCGTGCATTTACCTAGTGTAAAGTAGTCCTGTCGGCGTGTCTCGCTGTAAACTTGAGCTTGGCAGGGTACAAATTTAGTGAGAATCAGCTTATGTGAGATTTGCTTTCACTAAAAAAATG	0	0	FORWARD	0.996	2021-04-22 12:49:00	InfiniumII	AA	AA	GG	AA	GG	GG	AA	GG	GG	GG	AA	GG	GG	GG	GG	AG	GG	AA	AA	AA	AA	GG	AA	AA	GG	AA	AA	AA	GG	GG	GG	GG	GG	GG	GG	GG	GG	GG	GG	GG
BOPA1_2328-866	6H	553622932	GTTGGCGAGGCCCTGCAGCATCTTGATCACGTCCACCGTGTCGTCCAGGTAGTACTTGGCCATGCTCGGCTTCTTCCCCACGGTGCACGCGAACACCTCGCTCGTCGCCGGGAGCTTCAC[C/G]CTGCCGTTGGCCGGGCACACGATGCTCTCGAACATGTCCTCGTCGGACCGGTCGTCCCCGATGCAGAGCACGAAGTCCGGCGCCTTACCGCCGCGCACCATGGACGACAACAGGCTCTCC	0	0	FORWARD	0.633	2021-04-22 12:49:00	InfiniumI	GG	GG	GG	CC	GG	CC	GG	GG	GG	CG	GG	GG	GG	GG	GG	GG	CC	CC	CC	CC	GG	GG	GG	GG	CC	GG	GG	GG	GG	GG	GG	GG	GG	GG	CC	CC	GG	GG	GG	GG
BOPA1_233-1327	1H	481938292	CCAGTGAAGAGAAGAGWGCTCTCTACCTATTTTATTTAGTCGAGTTGTAGGTTCCAGTTGTGCTCTTGAAACCACCATTGTTATCTTTGGTTTATGTACTCTTTTGCGACGCTGAGTTGG[A/T]GCTGTCATACAGATAATCCTTCATATGGTTGTTCTGCTGGACATTCATGTGGTTTTGTTTCAAAAAAAGATATCGTTGTTTCCATTATACTTATACTGAATGTGCGTGGTTTGGATTGCT	0	0	FORWARD	1	2021-04-22 12:49:00	InfiniumI	TT	TT	AA	TT	TT	AA	AA	TT	AA	TT	AA	AT	TT	AA	AA	TT	AA	AA	AA	AA	TT	AA	TT	AA	AA	AA	AA	TT	TT	AA	TT	TT	TT	TT	AA	TT	TT	AA	TT	AA
BOPA1_2352-277	5H	588765188	ATTGCCAGTTGCCCAGACGAACTCTGAAAGCGCAGGGCCTCCAGGGTGTGCTTTTAGGTATGTGGTTAGAGCTTTCTTGCTCTTGACCTGCTCACCAGTTGGTGTAATAAATACAACCTC[A/G]AACTTCCCACCCCGAGTGGTATTAAGCTTCTTGGTCCAGCCGGAGGGGGCCAGGAGCTCCTCGCCCTGCTCCCCCTCGCCCGCCTTCTTGAGCGGCGTCTGCTCGCCCGCCGCCGCYGCC	0	0	FORWARD	1	2021-04-22 12:49:00	InfiniumII	GG	GG	AA	GG	GG	GG	AA	GG	GG	GG	AA	AG	GG	GG	AA	GG	GG	GG	GG	AA	GG	GG	GG	GG	GG	GG	AA	GG	GG	GG	GG	GG	GG	GG	GG	GG	GG	GG	GG	GG
BOPA1_2371-950	2H	651372755	TGAGCCAGCGATCAGCTTCCCTGAGTATATGCGGACAAACGTTAGTGACCCCACGTATGGATCAGTCATGATCTTGAAAGCTAACCCAGAAAATGGTTCATCGTCACTAGGAAGTCTTTC[A/G]AGAACCACTTCCGGGTCGTCTGGGTCAGTACCCTTCATTGGTGGCAGGTCTAGTGGTGATGGCAAGTAATCAACAACAGCATCAAGCAATGGCTGGACACCCTTGTTTTTGAAGGCCGAA	0	0	FORWARD	0.9	2021-04-22 12:49:00	InfiniumII	GG	GG	GG	GG	GG	GG	GG	GG	GG	GG	GG	GG	GG	GG	GG	GG	GG	GG	GG	GG	GG	GG	GG	GG	GG	GG	GG	GG	GG	GG	GG	GG	GG	GG	GG	GG	GG	GG	GG	GG
BOPA1_2391-566	3H	55590274	CTGTATATGAAACACCTGAGACACTGGGTGCCACTCAGTTATTAAAGAAGCTGGCCTTTACAACCACTAGAAACAGGAGCCAGTTGCGTGTTGTTCGTGAAATTGGTGCAATAGGTGGCA[A/G]TGCGAAAGTGTCAGCCAACCGTGAGCTCATGAGCTACAGTTATGGAGCCCTTAAGACTTACATGCCTGAAATGGTGGAAGTGCTAGTTGATTGTGTGCGGAATCCAGCTTTACTTGATTG	0	0	FORWARD	0.996	2021-04-22 12:49:00	InfiniumII	GG	GG	GG	AA	GG	GG	GG	GG	GG	GG	GG	GG	GG	GG	GG	GG	GG	AA	AA	AA	GG	AA	GG	GG	GG	GG	GG	AA	GG	GG	AA	GG	GG	GG	GG	GG	GG	GG	GG	GG
BOPA1_2421-520	4H	511458393	TCCTTTCATAGGGGGAGTAGGATGGCCTCCTTCCATAGGGGGAGTATGATCTATGCCTGTCATGACGAGAGTATGATCGTCCTCTGCGATAAGGAGAATAAGAACGTTCTAGCTCGGGCG[A/G]GTAGCGTGAGCCGTAACGGTCTCTCCTAACAGGTGACCTGCTTCGGGAATACCTCCTTCGACGCGATGATTTGCTGCCAAGGTACCTTCCCGGTGTTGGGGTTCGACCTCGTCTTCTCTT	0	0	FORWARD	0.976	2021-04-22 12:49:00	InfiniumII	GG	AA	AA	GG	AA	GG	GG	AA	AA	AA	GG	AG	AA	AA	GG	AG	GG	AA	AA	GG	GG	GG	AA	AA	GG	AA	GG	AA	GG	AA	GG	AA	GG	AA	GG	GG	GG	GG	GG	GG
BOPA1_2429-1929	7H	126298543	TTAAGAACCCTGCGTGGTTGTGAGCATAGCACACCTATGGTCTTCTGAGTCTGAGATACCGGACAACGTGAAGACGCAGGGACAATTGGATGAGAAAAAAAGAAGATGATGATGATAACA[A/C]CGATGAGGATCTCTAATAAGCCATTCCTTCATGGGYAGCCAGCCACCGTCTCTAATTAGTATCATATGTGATTTGGTTTCCTTTGTCAACCGCGGCAAGACATATATGTTGTATGTTGTA	0	0	FORWARD	0.965	2021-04-22 12:49:00	InfiniumII	CC	AA	AA	CC	CC	CC	CC	CC	CC	AA	CC	AA	CC	CC	CC	AC	AA	CC	CC	CC	CC	CC	CC	CC	AA	AA	CC	CC	AA	CC	CC	CC	CC	CC	AA	AA	CC	AA	CC	CC
BOPA1_2444-437	7H	590487359	ATGAACAGAAAGTAACACATACATCYCTTGACAATCAAACTAGGCATGGCATCAAAATTACTGCGGCAATAGGACCATGTCATTTCTGGCGTGCAATAGGGTGAAGAAGAAGATCTAATC[A/G]AAGAGGGAGAAGCCAAGGTCGTCCTCGCTCTCCTCCTTCTCCTCTTCCTTCTTCTCCTCAGCCTTGGGGGCCTCAGCAGCAGCTCCACCTGATGCAGCGGCACCAGCAGCRGCACCACCA	0	0	FORWARD	1	2021-04-22 12:49:00	InfiniumII	AA	AA	AA	AA	AA	AA	GG	AA	AA	AA	GG	AA	AA	AA	AA	AA	AA	GG	GG	GG	AA	GG	GG	AA	AA	AA	GG	GG	AA	AA	AA	GG	GG	GG	AA	AA	AA	AA	AA	AA
BOPA1_2447-546	3H	552901189	TGCCTGCCGCTGGGCATCATTGAAGTATGCTGGAACTGTGATCACAGCCTTCGAAATAGTCTTACCAAGGTAAGATTCAGCAGTCTCCTTCATCTTGGTTAATACAAATGCACCAATCTG[A/G]CTCGGTGAGTACTGCTTGCCATCTGTTGTTTCAACCCAAGCATCACCATTTGGAGCCTTGACAATTTTATATGGTACCATTTTCATCTCTTTCTGCGTCTGTGGGTCATCAAAGCGCCGC	0	0	FORWARD	0.996	2021-04-22 12:49:00	InfiniumII	AA	AA	AA	AA	AA	AA	AA	AA	AA	AA	AA	AA	AA	AA	AA	AA	AA	AA	AA	AA	AA	GG	AA	AA	AA	AA	AA	AA	AA	GG	AA	AA	AA	AA	AA	AA	AA	AA	AA	GG
BOPA1_245-433	4H	495854079	TGTGCTGAGGAAGGCCTCGGCGATCTCCCTCATCTTGGTGAGCACCATGGAGGATATCTCCTCGGCAGAGAAGGTCTTCTCCTCCCCCTTGTAGGTGACCACGATCATCGGCTTGTCGCC[A/G]GCGCCGGGGATCACCTTGAACGGCCACATCTTCATGTCCGACTGCACGGATGCGTCCGAGAAGCGACGCCCGATGAGCCGYTTGGCATCAAAAACGGTGTTGGTGGGGTTCATGGCGACC	0	0	FORWARD	0.834	2021-04-22 12:49:00	InfiniumII	AA	AA	AA	GG	AA	AA	GG	GG	GG	GG	GG	GG	GG	GG	GG	AG	GG	GG	GG	GG	AA	GG	GG	AA	GG	GG	GG	GG	GG	AA	GG	GG	AA	GG	GG	AA	GG	GG	GG	GG
BOPA1_2459-237	1H	447580367	AGCACAGGACAGATCTGTACAACCAAAGATGCAGGCCCTATAACATAAACCCTGGATGATTACATGATGACTGGTGAAGAGTGACACTGGCGTATTAAGGACAAAGGACCGCTAATTCAG[A/G]TTCACTGTAGGTTCTTGCTAAACCAGTCGATCATATGTGACAGGGCTTCCTCAGCACTCTTCACAGCACCTGCGTCTTCACTTTTGTATCTCACAGTCCATCCATGAGAAACCCCAGGGA	0	0	FORWARD	1	2021-04-22 12:49:00	InfiniumII	AA	AA	AA	GG	AA	AA	GG	AA	AA	AA	GG	AA	AA	AA	AA	AA	AA	AA	GG	AA	GG	GG	AA	AA	AA	AA	AA	AA	AA	GG	GG	AA	AA	AA	AA	AA	AA	AA	AA	GG
BOPA1_2462-971	7H	532185450	CTCCCTTTGCATTAGTAAATGATTGGCTTCATCATCAAACCCCCATTGACAAATAACTAGGGTTGCACCAACATCCTTGCATTTCTGAACCATGTCATCGAAGTATTTCTGCTCTTGCCC[A/G]CGCAGTGTCTGGAATTTCTCTACAGTGTCAATGTCAACCTTATGCTTGGTCTTAGGCTTCGGGGGCTCAAATGGGCAGGTGAGAATGGCAATGTGAGCATCCTCAATTCTCTTTGGCATT	0	0	FORWARD	1	2021-04-22 12:49:00	InfiniumII	GG	GG	GG	GG	GG	GG	GG	GG	GG	GG	GG	GG	GG	GG	GG	GG	GG	GG	GG	GG	GG	AA	GG	GG	GG	GG	GG	GG	GG	AA	GG	GG	GG	GG	GG	GG	GG	GG	GG	GG
BOPA1_2464-1228	2H	720345060	TACAGTTACTAAGATAATCCGCATCACCAAACATGATGCGACACATGAAACAGTAAAAGATCTAGATTATATAAACCTCAAAAAGATCTAGAGCTCACAGAATGTAAGGTTTTGTCGTTG[A/G]CCTCGTCGCACATGAAGTAAACATCAAAGTGTAAATTGAAGGTCAAGACACTTGGTACAAATCAGACCATGCTAACATGTCCACGGTTTCTTCTGCCCGTGCTGGGTCATAGATCGCTAT	0	0	FORWARD	1	2021-04-22 12:49:00	InfiniumII	AA	AA	AA	AA	GG	AA	GG	AA	AA	AA	GG	AA	AA	AA	AA	AG	AA	AA	AA	AA	AA	AA	GG	GG	AA	AA	GG	AA	AA	AA	AA	AA	AA	AA	AA	AA	AA	AA	AA	GG
BOPA1_2490-1786	4H	581788124	AGACAGTAGTAGCAGAGCCCGGACAGAGAGCCGAACCAGTCTCGCAAGGACATACACACACACAACACACAAGGGTAAAGCTTAACCAGGGAAAGAATCGCAGAGGAAACCAAAGACAAA[A/G]CCGCCAAATGGTTCCACGGCCGATCTCGCCTCCTYMTTCCTCCCCGCCCTTCTCCCCCGTCGCCCCTCGCCGCTTGCTACGTACGTAACGTAACGGTCGGYCTCCGTCGGCCGTGCTCCT	0	0	FORWARD	1	2021-04-22 12:49:00	InfiniumII	GG	GG	AA	GG	AA	AA	GG	AA	GG	AA	GG	GG	GG	AA	AA	AG	AA	GG	AA	GG	GG	GG	GG	GG	AA	GG	AA	GG	AA	GG	GG	AA	AA	AA	AA	AA	AA	AA	GG	GG
BOPA1_2496-1916	1H	13581567	CCATGTACTTATTTCATTATCGTCATAGTTTACTTATCTTTCTCCAAGGKGGAGCAAGAGGAACTTCAAAATTACAGTACAACCAGACTGGTTGTAACAAGTCGCGAGAAAGAAGGAAGA[A/G]AACTTGTTATGCCACAAGCTAAGCCTAGCTTGTCGATTATCGGTCTCAACCTCGGGTTACATTTCCTTTTTTAAAGATTAAACCTCAGCTTACACTTTTGGAAGCACCGTCGTGTCATAT	0	0	FORWARD	1	2021-04-22 12:49:00	InfiniumII	AA	AA	AA	AA	GG	AA	AA	AA	AA	AA	AA	AA	AA	AA	AA	AA	AA	AA	AA	AA	AA	AA	AA	AA	AA	AA	AA	AA	AA	GG	AA	AA	AA	AA	AA	AA	AA	AA	AA	GG
BOPA1_2505-850	5H	463832623	CAGTTTTATGTGAAACCTGTTCCTCGCGATCCGCCCGATTGCCGTTAAAAGGAGATGGAATGAAACATGTACCGGTTTGGCGATTTGGTGGTACTAATTAAGGTCTGTAATTGAAGAAAC[A/G]ACCCGCATCAAGGAAATATAATATGTGTTTGCGTGTGTGCAAAAAAAAAAAAAAAAACTTGTTTCTTTTTCATTCGAGGTGCGTGTGTTGCGTTGGGTTTTTCTGCCACGTTCATGCGAG	0	0	FORWARD	1	2021-04-22 12:49:00	InfiniumII	AA	AA	AA	AA	AG	AA	GG	AA	AA	AA	GG	GG	AA	AA	AA	AA	AA	AA	GG	AA	AA	AA	AA	AA	AA	AA	GG	AA	AA	GG	GG	AA	AA	AA	AA	AA	AA	AA	AA	AA
BOPA1_2528-2111	2H	383104840	TGACTGTATAGAGCACCTAGTGGAAGAAAAGAAAAACAGCCTCCTCATCTACTAGAAGGTGATGGTTCGTTGGGTCATCTCTGCAAAAACTTTATATATCCAGGGCAGAGTGCGGGGAAA[A/C]GCTAGCTTACAGGCTCCGTCATTAACTTGAGCAACCAGTCCTGCCATCATATGGTACACGATTTATTCAAGCCAGCAATTTCAGTTTCAGCCACTTGCTTGGTGGTATTGCGTGGCAGGA	0	0	FORWARD	1	2021-04-22 12:49:00	InfiniumII	AA	AA	AA	AA	AA	AA	AA	AA	CC	AA	AA	AA	AA	CC	AA	AA	AA	CC	CC	CC	CC	CC	CC	AA	AA	AA	AA	CC	AA	AA	AA	CC	AA	AA	AA	AA	AA	AA	AA	AA
BOPA1_2529-2364	5H	205923549	CATATATTTGACAGCATTTCCCTTCTGTTGAGGTCACTTGGCCTCTTTAGCACACTTTCTCAGATGAGGCCTTTGTCTGGGCAGGGGCATGCAGCCCAGATGGAAGGTTTCTCAATTGTA[A/G]ATCTTCACAGGCTTCTCATATGTGTGTCGATTCTGATTAGCTGTGTATGACCTTTTGGGTGTTGTGTCAGTATGCTCCAAGCCAAGGTATTGTTCCCAAGCTCCATAAACATCTCTCCTC	0	0	FORWARD	1	2021-04-22 12:49:00	InfiniumII	AA	AA	AA	AA	AA	AA	AA	AA	AA	AA	AA	AA	AA	AA	GG	AG	AA	GG	GG	GG	AA	AA	AA	AA	AA	AA	AA	GG	AA	AA	AA	AA	AA	AA	AA	AA	GG	AA	AA	AA
BOPA1_2533-773	4H	5074747	CAGTGCTCGGACGCGTACAGTTACCCCAAGGACGACGCCACCAGCATCTTCACTTGCCCCGGCGGCACAAACTACCAGGTCATCTTCTGCCCATGAGCGGCCATGCATGGAAGAGGTCTC[A/G]AGCACACGGACAAGAATAAGTCTATGCCTATCCGATGTTATATATCAAAATAAGTGCGTTTGGATGCATACATTCGTATGCACATGTAAGCCGGAAATGGATATACTCGATCGACGTGAG	0	0	FORWARD	0.965	2021-04-22 12:49:00	InfiniumII	GG	GG	GG	GG	GG	GG	AA	AA	AA	GG	AA	AG	GG	AA	GG	AG	GG	AA	GG	GG	GG	GG	GG	GG	GG	GG	AA	AA	GG	GG	GG	GG	AA	GG	GG	AA	GG	GG	AA	AA
BOPA1_2559-1796	6H	341712225	TGATGAGAGGAATGCTTTCTACCAGTCGACCATCAAGCAAGGGGACTTCTTGCTGAACCGCATCCAGAAGCTATCCCGAGTCATTGATCTGTAAAAGTTGCTGTTCTTGTTGGAGCTCTG[A/G]CCCAGCAAAGGTTGTGCCCGGTTGTTGGATCTATTTCAGCTAGCCTCCTAGAGGATATGGCCAGTGCCTGGCTTTGTTGAGCGTGCGAGGAAGAAGTCTTGTATGAATTACTATGAACTC	0	0	FORWARD	1	2021-04-22 12:49:00	InfiniumII	GG	GG	GG	GG	AA	AA	AA	AA	AA	AA	AA	AA	AA	AA	AA	GG	AA	GG	AA	AA	AA	AA	AA	AA	AA	GG	AA	GG	AA	AA	AA	AA	AA	AA	AA	GG	GG	AA	GG	AA
BOPA1_2585-2901	7H	47582498	TTAGCGTATCGAAACCTGCAATGAGCTCTGCTCAGTTTTGAATAGAGAGCTCTGTGACGTGTGTAACTTTGACGTGACATGTTGTATGATGTTTTCCGTCTCTTGAGACTAATACCTTGT[A/G]TTGTAAGCCTGCCCTTCAAGCACGGTGCTGTACAAGTGCATCATGATAACAGTTGAAACATTTTGCTTGGTGGCCTGTAGATGCCATCGTGTAAAAAAAAAAAAAAAAAAA	0	0	FORWARD	1	2021-04-22 12:49:00	InfiniumII	GG	GG	GG	GG	GG	GG	GG	GG	GG	GG	GG	AA	GG	GG	GG	GG	AA	GG	GG	GG	GG	GG	AA	GG	GG	AA	GG	GG	GG	GG	AA	GG	GG	GG	AA	GG	GG	AA	AA	GG
BOPA1_2588-229	3H	294750664	TCGGCGCCAGAAAACCCAGCCCAGTGGAAGAGGTGTTCGAGTAGGAGAAGGTCTGCGGCGGGCGACGCTGACAAGATGTTCCTTTGGGACTGGTTCTACGGGGTGCTGGCCTCGCTCGGC[A/C]TGTGGCAGAAAGAGGCCAAGATCCTCTTCCTCGGCCTCGACAACGCCGGCAAGACCACTCTCCTCCACATGCTCAAGGACGAGCGGCTGGTGCAGCACCAGCCGACGCAGCACCCCACGT	0	0	FORWARD	0.787	2021-04-22 12:49:00	InfiniumII	AA	AA	CC	AA	CC	AA	CC	AA	AA	AA	AA	CC	AA	AA	CC	CC	CC	AA	AA	AA	AA	AA	AA	AA	CC	CC	CC	AA	CC	CC	CC	AA	CC	AA	CC	CC	CC	AA	AA	CC
BOPA1_2594-172	5H	13846829	CCCCCTCCCTGGCCGTTCAGACTACGGCGAGGTTCGCCAGGCGGCAGCCAAGAAGAAGAAGAAGAAGCGTTGGCTTGGAGAACTCCAGGCTAGGTTACATGTACGACTGCTGCTTCTCTA[A/T]CTTTCTCTGTGTGTATGTAGGTCAGATCGATGGAGAGAGAGATATGTATGGGCGGAGAGGAAGGAGAAATTGAGCTGTCTAGCTTTCCTCTTTCCAGGTTTTATTGATGCTATGGCTTTC	0	0	FORWARD	1	2021-04-22 12:49:00	InfiniumI	TT	AA	TT	TT	AT	TT	TT	TT	TT	AA	TT	AT	TT	TT	TT	AT	AA	TT	TT	TT	TT	AA	AA	TT	TT	TT	TT	TT	AA	TT	TT	TT	AA	TT	AA	TT	TT	TT	TT	AA
BOPA1_2601-171	2H	118999843	CTCCGATCTCTCCCTCGGCTCCACCTCCGAACCTCCTCCCCTTCCTCCGAAGCTAGCCGCGGGGCGCAGACGGAATCGACGAAGCTCGCTCGTGGTTGCTAGTCTCGCGGCGGYGGTGGT[C/G]GTTGGCTCGGCTCGGCTTGCCTTCCTCGTGCTGCTGCCTGTCGTGCGTGCGTGCGGGATGGTGGTGTGTACGCGTCGTGCGCGTTGCGCGTTTATAAGGGAGGACGCGGTTTCTGCCTTG	0	0	FORWARD	0.58	2021-04-22 12:49:00	InfiniumI	GG	CC	CC	CC	CC	CC	CC	GG	CC	CC	CC	CC	CC	CC	GG	GG	GG	CC	GG	CC	CC	GG	GG	CC	GG	GG	CC	CC	CC	CC	CC	CC	GG	CC	CC	CC	GG	GG	CC	CC
BOPA1_2611-1846	5H	619075706	TCAACTGAAGAAGATCACGAGCCCGAAGCTGCTGCCTACTGTTGACAATGCTGAAAATGACTCTGGCAATGCGCAGGAATCACAGAAGCCTGAAGTTACCGGAGAGGAARAATCTGCTGC[A/G]GAAGACAATGTGGTGGCGGCTGCCGTGACTGGTGTTGCCCCGAAAGATGCTAACCCCACAGCCGCAAGCTTGGCTGTTGCAAATGGCTGCTGATTTTTTTGTCTGTTGAGTTGTGAGTAA	0	0	FORWARD	0.787	2021-04-22 12:49:00	InfiniumII	AA	AA	AA	AA	AA	AA	AA	AA	AA	AA	AA	AA	AA	AA	AA	AA	AA	AA	AA	GG	AA	GG	AA	AA	AA	AA	AA	AA	AA	AA	AA	AA	AA	AA	GG	AA	AA	AA	AA	GG
BOPA1_2614-1522	4H	623749533	GGGCCTCGTTGTACATGTAAGTGTACAATCGCGCTCGGTAAAAAAAAAAGGCGCTGTCTTCGACAAGAGACGGCGGACTGGACCATCGATGCGGTGCCGGAGAAATATACAGTACCCAGC[A/G]CCCAGCGGTATCAACTGAAGGGGKGGTCCAYCGGTACAGCACCGCWAGATAGTTCCATTCCGYGAAGTATCAATCATCACGACTATTTCGCAATTGTGTTGGATTCAGTTTTCCACACAA	0	0	FORWARD	0.787	2021-04-22 12:49:00	InfiniumII	GG	AA	AA	GG	GG	AA	AA	GG	GG	GG	GG	GG	GG	GG	GG	AA	AA	GG	GG	GG	GG	AA	GG	AA	GG	GG	GG	GG	AA	AA	GG	GG	AA	GG	GG	AA	GG	GG	AA	GG
BOPA1_2633-498	1H	532951913	TCTCATGGAGAAGGAATTGACATCCTTATCGAGTGTATCCAACAGAAAGATGGCTTGAATCACCATGTTATCCACACGATTCACATTGAACTTGACCTTTGCCCTGCTATAGCTATGCCC[A/C]AGACCTAACTGAGCCTTCTCCAGGTCAGATGGCTTGAGTTGTTCAATGAACTGGTCGAAGTGCAGCCGSACGGCACGGAGCAGCTCCTGGATATAGTCGTTGGACTCGCAAGGGATTCCG	0	0	FORWARD	1	2021-04-22 12:49:00	InfiniumII	AA	CC	AA	AA	CC	AA	AA	AA	AA	AC	AA	AC	AA	AA	CC	AC	AA	AA	AA	AA	CC	AA	CC	AA	AA	AA	CC	CC	AA	CC	CC	AA	AA	AA	AA	AA	AA	AA	CC	CC
BOPA1_265-1229	3H	694855059	CGCACCTTAGGCCAGGAGTTCCTCTTCACACGGTACTTGTGGTAGGCGTTACCAGCCTTTTTTTTTTTTTTTTTTTTTTTTTTTTTTTTTTATAGTTAAACCAGGGAGATTTTATTTAGG[A/G]GGGCGTTTTACAAGGATGGCATGGCACCTGCTCTGATGCAGGTCAGGTGCGTACATAAAGGCCCTCGATCAGGTTGCGGTTACATGGTATGATAGTAGTAGATCGATACGATACGATGAT	0	0	FORWARD	0.834	2021-04-22 12:49:00	InfiniumII	GG	GG	AA	AA	GG	GG	GG	AA	GG	AA	GG	GG	AA	AA	GG	AA	AA	GG	GG	GG	GG	GG	GG	GG	AA	GG	GG	GG	GG	GG	GG	AA	GG	AA	AA	GG	AA	AA	GG	AA
BOPA1_2676-256	3H	423371382	ACTTCTCGATCTGGCTGTCCATGACGACCAGCGCCGAGGAGTCGCCGACGTAGTAGGGGTGGTTCCCTGACCAAACATCCACCGAGTACTCCGGCTTCGTGCCCCCCGTCACCAGCACCA[A/G]CTCACCGTTGCAGTACACCTTCGCGTCCTCGAARATCTCCGGGTGCAGCCCCTTCTTCCGCATCGAGCACCTCATCCTCTGGGAGGGGACGAGGGAGCGGAGGGTACGGTTTGAATTTCT	0	0	FORWARD	0.685	2021-04-22 12:49:00	InfiniumII	GG	GG	AA	GG	GG	AA	AA	GG	AA	GG	GG	GG	GG	GG	GG	GG	GG	AA	AA	AA	GG	AA	GG	GG	GG	GG	AA	AA	AA	AA	GG	GG	GG	AA	GG	AA	GG	GG	GG	AA
BOPA1_2751-2205	3H	374141067	TACGCCTTGTCCTAGGCCTTGAATCATTGTGCTGCCGAGTACCTTCCTGCTCCGATTCTTCTTCATGGTTATTATTTACTTGCTTGCTATCAATACCAGCACATTTGCGAGTTGCGACAC[A/G]CTTTCTCTTGGGGCCTGCTTCCATAGATTTTGATTTGATTATTTCCTGAATATCTTTAGTTTTTGGTTCCTCATCAAGGTGTACAATACGACCTGTGTTGCTTCTCCTACCCCTTTTAGT	0	0	FORWARD	1	2021-04-22 12:49:00	InfiniumII	GG	GG	GG	GG	AA	GG	AA	GG	GG	GG	GG	GG	GG	GG	GG	GG	GG	GG	GG	GG	GG	GG	GG	GG	GG	GG	AG	GG	AA	AA	AA	GG	GG	GG	AA	AA	GG	GG	GG	AA
BOPA1_2765-406	3H	36874153	CCGGGCGCCCCCATCACCGGCTACGGCGTGTCCGAGGTCGTCCGGTCCTCGACGCCCGGGGTCGCCGCCGGCGACCTCGTGTGGGGYATGACCGGCTGGGAGGACTACAGCGTCATCAAG[C/G]CCCCCTTCACGGCCATGCTCACCAAGATCCAGCCCGACGACGGCGTGCCGCTGTCCTACTACACCGGCGTCCTCGGCATGCCGGGCCTCACGGCGTACGTGGGGTTCCACCACATCGGCT	0	0	FORWARD	0.528	2021-04-22 12:49:00	InfiniumI	CC	CC	CC	CC	CC	CC	CC	CC	CC	CC	CC	GG	CC	CC	CC	CC	CC	CC	CC	CC	CC	CC	CC	CC	GG	CC	CC	CC	CC	CC	CC	CC	GG	CC	CC	GG	GG	CC	CC	CC
BOPA1_2776-637	4H	502029408	GACATGATCCATGCCGTGAGAGCCCTCAAGAGGCTGGGCCTGGAGGACTGCTTCGAGGGGATCATCTGCTTCGAGACCCTGAACCCGCCCTGCCTGCTGCCACAGTGCGACCAGGCGCCC[A/G]AGATCTTCGACATCGCCGGCCACTTCGCCGGGTTAGGCAGCGCCGACKACCTGCCCAGGACCCCCGTCCTATGCAAGCCCAACGTCGGCGCCATGGAAGCGGCGCTCAGGATCGCCAACG	0	0	FORWARD	0.477	2021-04-22 12:49:00	InfiniumII	AA	GG	GG	AA	AA	AA	AA	GG	GG	GG	AA	AG	GG	GG	AA	AA	GG	GG	GG	GG	AA	GG	GG	GG	AA	GG	GG	GG	AA	AA	AA	GG	GG	GG	AA	AA	AA	AA	AA	GG
BOPA1_2792-749	7H	348272948	CATATACTTTCTACCCAAGCCCTTTGAAGAACAGCCTGGTGAGTACGGCTGTCCCCAGTGCAATGCACCAAAGAAGCGATTCGCAAGATACAACGTAGAGTCTGGGAAGCCCATTGGCGG[A/C]GCACTGCCACCTCTTACTGTGATAGTCAGTTTGGTTATCGGCATCGCTGGCATAGGGGCTTTGCTTGTATATGGCCTTCAATAGGCTTTTTCATCTCTTGAGAAATTTTGTTCTGGCCAT	0	0	FORWARD	0.949	2021-04-22 12:49:00	InfiniumII	AA	AA	AA	CC	AA	CC	CC	CC	CC	CC	CC	AA	CC	CC	AA	AA	AA	AA	AA	CC	CC	CC	CC	CC	AA	AA	CC	AA	AA	CC	CC	CC	CC	CC	AA	AA	AA	AA	AA	CC
BOPA1_2802-685	2H	254972206	ATATTAAAGTTTGCCCCCTTGCAACACACGGGCACATAAACCCAGCCTAATATTAAGAAAAACTCTTACCATGAGTTTGCAATTGATATCATCACAGAGCATTAGGAACATAAATCAGAC[A/G]AGAACAGATAAATCTTCGACCCTTCGAAGTATAGAGTTTTACAGGCCGACATTCAGATGATAATAAGATACCAAACACTAACRCATTAAACCATGACAGCAATCCACCAGCATACTAGTG	0	0	FORWARD	1	2021-04-22 12:49:00	InfiniumII	GG	GG	GG	GG	GG	GG	GG	GG	AA	GG	GG	GG	GG	GG	GG	GG	GG	GG	AA	GG	AA	GG	AA	GG	GG	GG	GG	GG	GG	GG	GG	AA	GG	GG	GG	GG	GG	GG	GG	GG
BOPA1_2809-271	2H	625765678	AACAAAGGAAGTTATAGCATAGAGTGGAGCCATTAGCACAATGATGAGTATAGCCTTCTGCTCTTTGGGATTTTTCCAATAGAAAAGATGTTGTGATACCAACTGCACTGTGAAATGCAT[C/G]GATAACATTACACAACAGGCTGCTCCAAGGAGGGTAAGTGTTGGAGGGTCCATTTTGGTAAGGTCCATCCCTGGGAACATGGACATGGTGCCTACGGCTTCAGTCGCCATGCGGGAGGGA	0	0	FORWARD	0.976	2021-04-22 12:49:00	InfiniumI	CC	CC	CC	CC	CC	GG	GG	GG	GG	GG	GG	CG	GG	GG	GG	CC	CC	GG	CC	CC	CC	CC	CC	GG	CC	CC	GG	CC	CC	CC	CC	GG	CC	GG	CC	CC	GG	CC	CC	CC
BOPA1_283-1432	4H	435460307	GTTGTGGCCAATGTGCGCTTAAGCCAGCCCTTTTAGGGTGACTGACTGTACATGCACACCCTTTTCTGCACGAAATGGATTGATGGCTTTACAAAAGGGATACAACTTGAATATCTTTTC[A/G]GCCGTTTTTCAGCACCTTATGCTTCATACACAATGATACAAGCGCAAGTTGACGACGGGGAATTATCTGAATATGATATGGTAATGTCTTCATCGTGCATTCACAAACAGATGAACTACC	0	0	FORWARD	1	2021-04-22 12:49:00	InfiniumII	GG	GG	GG	GG	AA	GG	GG	GG	GG	GG	GG	GG	GG	GG	GG	AG	GG	AA	AA	AA	AA	AA	GG	GG	GG	GG	AA	AA	GG	AA	GG	GG	AA	GG	GG	GG	GG	GG	GG	AA
BOPA1_2832-377	4H	18759318	GGAGAACAAGGACGCCAAGCGMTTCAACTGCGTCCAGAGGGGGCACCAGAACTCGCTGGAGATGATGCCGCTCTTCTTCGTCACGCTGCTGCTCGGCGGCCTGCAGCACCCGGTCGTCGC[C/G]GCCGCGCTGGGGGTCATGTACACCGTCGCCAGGTTCTTCTACTTCAAGGGCTACGCCACCGGCGTCCCGGAGAACCGCCTCAAGCTTGGGGGGCTCAACTTCTTGGCGATCATCGGGCTC	0	0	FORWARD	0.737	2021-04-22 12:49:00	InfiniumI	GG	GG	GG	CC	CC	GG	GG	GG	GG	CC	GG	CC	GG	GG	CC	CG	CC	GG	GG	GG	CC	GG	GG	GG	CC	CC	GG	GG	CC	CC	GG	GG	CC	GG	CC	GG	CC	CC	CC	GG
BOPA1_2838-663	3H	142551916	TACAACCGAGATCCTGCAAGCAGGATGCCTCTAGCTAGCACAACCGGATTATTGATCATCATACAGACATCCATAACTTAAGAAACTTTACAGAACCAAATATCAGCAGCTAATAATATA[A/G]TTAAGCGCAACCACGACGTTATTATTTTATACAGTAATAAAATACAAAAAAGGAACGCAGCGCACGAACTTAGCAAGAGCTACATGCATGTAGTAGAAGCAGAAACCCGACTTCTACTTC	0	0	FORWARD	0.813	2021-04-22 12:49:00	InfiniumII	AA	AA	AA	GG	AA	AA	AA	AA	AA	AA	AA	GG	AA	AA	GG	AG	AA	AA	AA	AA	AA	GG	AA	AA	GG	GG	AA	AA	AA	GG	AA	AA	GG	AA	AA	AA	GG	AA	AA	AA
BOPA1_2847-485	3H	651809116	CCCATCAGTCTCGTCGTAGATGGGCTCAAACAGTTTGCACGCGTCTTGGATGTCCTTTATGACGAGTTCCCAGTAAGCACTCTCTGCATCCTTCCCGGCCGATATAAGCTCCTTGAACTG[A/G]CCGTCATATGCGTTTGACGAAGAGATGGCTTTCTGGAAAATCGTTGGGTTGCTGGTGACTCCACGGACACCGTTGGCGATGTAGGGCAGCAAATCGGTAACGGGCCGGCAGAGGTTGTCG	0	0	FORWARD	1	2021-04-22 12:49:00	InfiniumII	GG	GG	GG	GG	GG	GG	AA	GG	GG	GG	AA	AA	GG	GG	AA	GG	AA	AA	GG	AA	GG	AA	GG	GG	AA	AA	GG	GG	GG	GG	GG	GG	GG	GG	GG	GG	GG	AA	AA	AA
BOPA1_285-2932	2H	723653266	GATGGTGTCRATGTCAAGGCCCTTGAGCTTCACCACGGACTCAACGTGCCCCTTGAGTGTGTTGAGCTCCCTCAACCTTGCAATCTCAGCTCTTCTCTTGGCTTGCTCAGCGATCTCAGA[A/G]AGCTCACGGTAGCTGCTCTTGTCGTTGAAGAGTGTGTGGGAAGCCGGCTCAGGTGCTTGAAGGCCATGGAGTGTTCTCTGTGCGGTAGCCCACTGTGCCTCCCTCTCMCCTTTGCCGTAG	0	0	FORWARD	0.976	2021-04-22 12:49:00	InfiniumII	GG	GG	GG	GG	AA	GG	GG	GG	AA	AA	AA	AA	GG	AG	GG	AG	AA	GG	AA	GG	GG	GG	AA	AA	AA	GG	AA	GG	AA	AA	GG	AA	AA	GG	AA	GG	GG	GG	GG	AA
BOPA1_2851-848	1H	314308188	GCCCTCAGGAAACACAGGACGTTCTTTAGCTGTTTTGGCCGTGTGTACGAGGTTCTCTCAGATGGTTTACTGAACCAGCCTGCTCTATCGCCAGACTCATCATCGAGTAATTTGGAACTC[A/G]GTGTCAAACGTGTGTCTTAGCTGTGTAGTCTGCACTTTAATGGCTTTGACAATCAGTTATGATTTTGTTGTATTTTGATGTTTGGATGCTTGGTTTCGTTTTCACATACTGTTGTTGCTT	0	0	FORWARD	1	2021-04-22 12:49:00	InfiniumII	AA	AA	AA	AA	AA	AA	AA	AA	AA	AA	AA	AA	AA	GG	AA	AG	AA	GG	GG	GG	AA	AA	GG	AA	AA	AA	AA	GG	GG	AA	GG	AA	AA	AA	AA	AA	AA	AA	AA	AA
BOPA1_2867-373	5H	630712927	GGCGAGGCACTGCTCCTTGCGGGCGAGCTTGAGGAGGTTGGGGCCCTCGCGCATGATGGCGGCGCCGCCGGTGGGCATCTCGAAGACCTGCTCCTTGGGGGAGGTCCAGGTGATGACGTA[A/G]AACTCCTCGACCTGGGCCTTGCGGAGCAGCCCRCCGGTGCTGCCGCCGAAGATCGGGGACGGCGTGGACGGGTCCAGCTGCGGCGGCACGAAGCCCGCGGGGGCGGGCTCCGCCGGCGGC	0	0	FORWARD	0.787	2021-04-22 12:49:00	InfiniumII	GG	GG	GG	AA	GG	AA	AA	AA	AA	AA	AA	AA	AA	AA	GG	AG	GG	GG	GG	GG	AA	GG	AA	GG	AA	AA	GG	GG	AA	AA	GG	AA	GG	AA	GG	AA	GG	AA	AA	GG
BOPA1_2878-574	4H	644449830	GGTACTAGATGCGACTCAACCCTGAACCAACAAGGAACCCTTCACAACAATGATTTACGACGACTCTTTCTTCTCCTCCGGCTCCGCTTCCTTCTTCGCCTCAGGTGCCTTCTTCTCCTC[A/C]GCGGCTTCTTCGAAGGTCTCTCCTGGGACGAGCTCTGGGACGTCRTCATCGTCGTCCTGGGCAGCGCCRATGCTGGCGCCACCCTCAGCTCCAGGCATTTGCTTCTGGAACTGCTCAGCA	0	0	FORWARD	0.787	2021-04-22 12:49:00	InfiniumII	CC	CC	CC	CC	CC	CC	AA	CC	CC	CC	AA	CC	CC	CC	CC	CC	AA	CC	CC	CC	AA	CC	CC	CC	AA	AA	CC	CC	AA	AA	CC	CC	AA	CC	AA	CC	CC	CC	CC	CC
BOPA1_2881-935	1H	497940358	AGTAACTTATGTTGCTGAAGTAAATTGGTTCCAAGAAGCGATGCGATTCGCCCCAACAGCGTTCCTTGTTGGACTACTATATTTTATGGGGAAAAGGATGCAGAGTGGATTTAATATTGG[A/T]GGTGGTCCTGGAAAGGGTAGCCGTGGTATCTTTAACATTGGAAAAGCAACAGTAACAAAGATGGACAAAAATTCCAAAAATAAGGTGTTTTTTAAGGATGTAGCTGGCTGTGATGAAGCT	0	0	FORWARD	1	2021-04-22 12:49:00	InfiniumI	AA	AA	AA	TT	AA	TT	AA	AA	AA	AA	AA	AT	AA	AA	AA	AT	TT	AA	AA	AA	AA	AA	AA	AA	TT	AA	AA	AA	TT	AA	AA	AA	TT	AA	AA	TT	AA	TT	TT	AA
BOPA1_2901-1137	1H	17583107	ACGCCCATAGAGTTTCAATCTCCTAACTAAAATTTATTTATTCCTGCCTAAGGCGACCGGCCGATGCGCGACGAATGGCTCCTAGTTGGGGGCGAAGAAAATCTCGGAGTCCAGCCTCTT[A/G]GACCGGAAGAGCTTCTCCATCTCCGGCGTGGTGTTGAACGACGCCTCCAGCACCTCCGGCGAGATGGCCTTCCACACCGAGGTCTTCCCAGCAAGGTGGCTGAAGATCGGGTTGGGGGTG	0	0	FORWARD	0.915	2021-04-22 12:49:00	InfiniumII	GG	GG	GG	GG	GG	GG	GG	GG	GG	GG	GG	AA	GG	GG	GG	GG	AA	GG	GG	GG	GG	GG	GG	GG	GG	GG	GG	GG	AA	GG	GG	GG	GG	GG	GG	GG	AA	AA	GG	AA
BOPA1_2906-1177	5H	475429756	AGGAACAGCTCTTGGCATAATACTTGCAGCAGTGGTGGAGGCTAGTGTCACAGGATGAGTGGACGACGAAGGCTGACTCGTGGGAGGCACAACCAACTGRCCTGAAGATTTTGGCGCTGT[C/G]GAGTCAATGTTGGAGCTAGAGGCGCTCTTGGGGACGCATGCAGCTTGGGACACCATGGAGATCGGTTTGGAAATGCCTGACAAAGGAGGCGAAACACGTTGTGGCATCTGAGGTAGCATC	0	0	FORWARD	0.787	2021-04-22 12:49:00	InfiniumI	GG	CC	GG	CC	GG	CC	CC	CC	CC	CC	CC	CG	CC	CC	CC	CG	CC	GG	GG	GG	GG	CC	GG	CC	CC	GG	GG	GG	GG	CC	GG	CC	CC	CC	CC	CC	CC	CC	CC	CC
BOPA1_2924-1189	7H	240518944	AAGATCGACGTGAAGCCGCTCATCACGCACAGGTTCGGGTTCTCGCAGGGGGAGGTCGAAGAGGCGTTCCAGGTCAGCGCGCGCGGCCGCGACGCCATCAAGGTCATGTTCAACCTCTAA[C/G]AACTCCAGAGACTGCTACTACTGTTGCTAAGCATTCAGATTCTGGCCGTGCTTGGATTGAAGCAGCGTGTCCGCGCGCGCGTGGTGTGTTGTGTGTCGTGAAATAAAATGATTCTGCAGA	0	0	FORWARD	0.996	2021-04-22 12:49:00	InfiniumI	GG	GG	GG	CC	GG	CC	CC	CC	CC	GG	CC	GG	CC	CC	GG	GG	GG	GG	GG	CC	CC	CC	CC	CC	GG	GG	CC	GG	GG	CC	CC	CC	CC	CC	GG	GG	GG	GG	GG	CC
BOPA1_2947-1245	5H	547243067	AATAGGACTATGTATGGGGAACTTACTCTTGTAGGGCAGACGCAATGAGACATGAACATTCTATTACCATGGTCAAACAAAGGAGTCTAGTTGTCAAAATCGAATAGATCAAGTGACTTT[A/T]GTTATCCTATGTAATTCTCTGGAATAATTCTCMTATCTACCATGTTACATTTGCTTTTGTTCGTGAAAAAAAAGGTTATAAAGACAAGTCATGTCGATTTGGATCTGACTCCAATGCCCC	0	0	FORWARD	0.935	2021-04-22 12:49:00	InfiniumI	AA	AA	AA	TT	TT	TT	TT	AA	AA	AA	TT	AA	AA	AA	TT	TT	AA	TT	TT	AA	AA	AA	AA	AA	AA	AA	AA	TT	TT	TT	TT	AA	AA	AA	TT	TT	TT	AA	TT	AA
BOPA1_2955-452			GGTTGGTGTCAAGGTTGGCATGTACAAGGCAGAGGTGTTCGAGAAGGAATCACCGTTCATCACCATCCGCAAGCTCATCTCCTTTCGCCGGGCCAACCAAGCGATCGATTTGGAGCATTA[A/G]CCACTATGGTTGTATGGTTTCTCAATGTAATGAGAAATTTTGAGGACTAGGTGCCTATTTTCACAATYGAATAAAGGTGCYTTTTGCGTACAAAAAAAAAAAAAAAGTTGGGAGAATATA	0	0	FORWARD	0.965	2021-04-22 12:49:00	InfiniumII	GG	GG	GG	GG	GG	GG	GG	GG	GG	AG	GG	GG	GG	GG	GG	AG	GG	AA	GG	GG	AA	GG	GG	GG	AA	GG	GG	AA	AA	GG	GG	GG	GG	GG	GG	GG	GG	AA	GG	GG
BOPA1_2964-382	2H	50467754	GTTCGATATGGGTGGAAGCAACTATGATGAYGACTGGGTGTTGCCCAGTGCTGACATCACTCTTGTTCTTGTTGGAAAACTTGGCTATGGCAAGAGTGCAACTGGCAATAGTATCCTTGG[A/G]CGGGAAGCATTTGTATCAGAATACTCTCATGCTAGTGTGACAAATACTTGTCAGATGGGAAGCACCATGCTGACGGATGGCCGCACCATCAATGTTATTGATACACCAGGATTATTTGAC	0	0	FORWARD	1	2021-04-22 12:49:00	InfiniumII	AA	AA	AA	AA	AA	AA	AA	AA	GG	AA	AA	GG	AA	GG	GG	AA	GG	GG	AA	GG	AA	AA	GG	GG	GG	GG	AA	AA	AA	AA	AA	GG	AA	AA	AA	AA	AA	GG	AA	AA
BOPA1_2968-1066	6H	540211351	TAATAACTGGACCAGAGAGCTTTTTTTTTTTTTTTTTGTGAAAAAACTTGGCTCATGAAATCCTTATTCGCGCCACCAGATTGATTATTCAATCATTATTTCCTGTTTTAACAGGTACAC[A/G]GAATGTTTTGCAGATGAAGAAGCATGGTCATAGKTAKGTGTCACAAAAGAGCAGCACACTTATGGGTATGTCACTGAAAGAATGTGTCGTCGGCTTCTCATGGGGCCTATGAAAGGCTAC	0	0	FORWARD	0.965	2021-04-22 12:49:00	InfiniumII	GG	GG	GG	AA	AA	GG	AA	GG	AA	AG	AA	GG	GG	GG	AA	AA	AA	GG	GG	GG	GG	GG	AA	AA	AA	GG	GG	AA	AA	AA	GG	GG	AA	AA	GG	GG	AA	AA	AA	GG
BOPA1_299-163	4H	622965542	GACATCGGAGAAGGAGGCCTCCCTGGCGGCGGCGCTCACGGAGCACGACCCAGGCCTCAGACCGGAGAAGTCGGCGAAGTCGACCCTCTGCCTGGAGGCGGCCTTGCTGTGCAGACGGGC[A/G]CTGGCGGGGATGCGGGTGGCGGCGAGAGCTGCATGGGCGGCCATTGTTGACGATGCTGCTGCTGCTGCTAGGCGGAAAGGAGCAGGTGGTGCGCCGGCTTATTTATGTGGCCGGCGATCG	0	0	FORWARD	0.528	2021-04-22 12:49:00	InfiniumII	GG	GG	GG	GG	GG	GG	AA	GG	GG	GG	AA	GG	GG	GG	GG	GG	GG	AA	AA	AA	GG	AA	AA	GG	GG	GG	AA	AA	GG	AA	AA	GG	AA	GG	AA	GG	GG	GG	AA	AA
BOPA1_3026-1011	4H	3772116	CAATTAATTGATCAACATAACACAGCGTTGTTTCTTTTGACATTTCACAGTATTGTCTACAGCACTTTGGAAACAGTGGGTGAAACAAACGATTGAACCAAAATAGTACAGCTGAGTCAC[A/G]GGGCAATCCAATAATCCACCTCTTCATGGGAAATTCRGTCCAAAGTTGAAAGAAAAGAGAGGCAAATCACACAATCCTTTCCAATTCCCTCGCGTAGCCAAGGGTCTGGTTGATGACGGG	0	0	FORWARD	1	2021-04-22 12:49:00	InfiniumII	AA	AA	AA	GG	AA	AA	GG	AA	AA	AA	GG	GG	AA	AA	AA	AA	AA	AA	AA	AA	AA	AA	AA	AA	AA	AA	GG	AA	GG	AA	AA	AA	GG	AA	AA	AA	AA	AA	AA	GG
BOPA1_3038-541	6H	532526157	CGTCTTGAACAAGTGCCATGCTCTGCCGGGTGGTGCTCCTGCTGAAGCACCGGCGCCTTCACCGTCCAGTGGCAGCGCGGCCGCTTCGCCACCGAAGGCGAATGCGTCGGCGAGGTCTCC[A/C]GCAACCATTCTCGTGGCAACCGTCGCGGCTTCGCTGCTCGCCTTCTATTACCTCTGAGGACTGGCATCTCAGCCTCTCTCACGTGTTTATGTTGCACAAGACTTTGTGACTCTGTGTTGC	0	0	FORWARD	0.834	2021-04-22 12:49:00	InfiniumII	CC	CC	CC	CC	CC	CC	AA	CC	CC	CC	AA	AC	CC	CC	CC	CC	AA	CC	CC	CC	AA	AA	CC	CC	CC	AA	CC	CC	CC	CC	CC	CC	CC	CC	CC	AA	CC	CC	CC	AA
BOPA1_3042-1225	4H	424870308	ACTCACTTGAGCTGGCGTTGAATGATATCGCACTGGCGATGCCGCCAGCAGCAGTCGCTGGAGGGCGAGCGCCCGGGTGCAGCCTCATGAATAGCTCCTCTTCCTGCTTGACCACGGCCA[A/G]CCAGGTGGAGATCTCCTTGGCGGTCATCTTGTCCTGGAGGCACTTGGACTGGCGGACGAGGCGTCGGATCTTCTCGATGTCCGGCGACATGTGCTTGATGACAGCGGTGAGCACGCTCAC	0	0	FORWARD	0.751	2021-04-22 12:49:00	InfiniumII	AA	AA	AA	AA	GG	AA	AA	AA	AA	AA	AA	AA	AA	AA	AA	AG	AA	GG	GG	GG	GG	GG	AA	AA	AA	AA	AA	GG	AA	AA	AA	AA	GG	AA	AA	AA	AA	AA	AA	AA
BOPA1_3056-1317	5H	552512589	TAAGCTTGCAGTAGTTCTAGTTCTCAAAACACCATTATGGATAGAGAATATATGCATAAAAGTCCACGAGAACAACATAGGGCGACTCGAGCAGCGCTCGTACTAACTTCCTACATGGCA[A/C]TCTTCAAGCAGTGTTCTCTACTGGTAGTTCCTCCCTGGCCCGTCCCTGCCCTCATAGGGAGGAGGGGCGGCGTTGTTGTAGTTACCGCCACCTTSGTAGCCTGGGTTACCTGGCTGGCCC	0	0	FORWARD	0.949	2021-04-22 12:49:00	InfiniumII	AA	AA	AA	AA	CC	CC	AA	AA	AA	AA	AA	CC	AA	AA	AA	AA	CC	AA	AA	AA	CC	CC	AA	AA	AA	CC	CC	AA	CC	AA	AA	AA	AA	AA	AA	AA	AA	AA	AA	AA
BOPA1_3078-2190	4H	494212244	GATGTACAAGGAATACATCAACCCGGACTTCAAGTGGACCAACTTCACGCTCGAAGAGCAGGCCAAGGTTATAGTTGCACCAAGAAGCAACAACGAAATGGACGCGTCAAAGCTGAAGTC[A/C]GAGTTCCCTGAGCTACTGTCCATTAAGGAATCTTTGATCAAGAATGTCTTTGAGCCAAACAGGAAGGTTTCTACTAATTGAAGATTCATGTGACACAGGTCTGCTAGAAGCTATTTCTAA	0	0	FORWARD	1	2021-04-22 12:49:00	InfiniumII	AA	AA	AA	AA	AA	AA	AA	CC	CC	AA	AA	AA	AA	AA	AA	AA	AA	CC	CC	CC	AA	CC	AA	AA	AA	AA	AA	CC	AA	AA	AA	CC	AA	AA	AA	AA	AA	AA	AA	AA
BOPA1_3101-111	1H	4153887	GCACGAGGGGATGGTTTGCCTTGTACATTGCACTGCATAGGGCTGTAAAACTTGGAAAGTTTCTGAGGCAAGCAGCAGCAGCAGCCATGGAGCCTGCTAGTGCTAGTTT[A/G]GTCTCCTTGAGAGCATCCACTGCCACGAACCGTAGCTGCYTCTTGTGTCGGCAGCCAGTGACGCCCAAGACCAGGATGCTTCCGGCCATGGCGTCCAAGTCCGGGGCGAGACTGGTGGCT	0	0	FORWARD	0.915	2021-04-22 12:49:00	InfiniumII	GG	GG	AA	GG	GG	AA	GG	AA	AA	GG	GG	GG	AA	AA	GG	AA	AA	GG	AA	GG	GG	AA	AA	AA	AA	AA	AA	GG	GG	GG	AA	AA	GG	AA	AA	AA	GG	AA	GG	GG
BOPA1_3107-422	1H	71683	TATGCTATGGGTCATCATCACTCATTTCTTGTTGAGGTCGATGCCGGCCTTCTTGGCGACGGCGTCGAGGCCGTGCTTCTCGATTGTCTTGAGGGCCTTGGTGGAGAGCCTGAGCTTGAC[A/G]TAGCGCTTTCCGGCCTCCCACCACAGCTTCTTGTACTGCAGGTTCACAAATTGCTGCTTCTTGGTCTTGTGGTTGGAGAAGGACACCTTGTTGGCCCGGTTCGTCTTCTTCTCCAGAAAG	0	0	FORWARD	0.915	2021-04-22 12:49:00	InfiniumII	AA	GG	GG	AA	AA	AA	GG	GG	GG	GG	GG	GG	GG	GG	AA	AG	GG	GG	GG	GG	GG	GG	GG	GG	GG	GG	GG	GG	GG	AA	GG	GG	GG	GG	GG	AA	AA	GG	AA	AA
BOPA1_3122-909			GGCTGACAAAAATCTTCCGGTATACAAATTCACTTCCCAGTCTCTCTCATCAACCGCGAGAAAATAGTAGTAGAAACTACAAACTAACACTTACGCAACACGTGATTAATCTCTAACCAG[A/C]GTCAGGATATCTTAAAACCGCCTTTGCTCCCTCGGCTTCGACTCTGCCACGGTAACCCGGATCTGCCTGCCGTCAAGGTCCACTCCGTCGAGGTTTGAGATCGCATTGTTGACCTCATCA	0	0	FORWARD	0.965	2021-04-22 12:49:00	InfiniumII	AA	CC	CC	AA	CC	CC	CC	AA	AA	AA	CC	AA	AA	AA	AA	AC	AA	AA	AA	AA	AA	AA	AA	CC	AA	CC	CC	AA	CC	CC	AA	AA	AA	AA	CC	CC	CC	AA	AA	CC
BOPA1_3127-273	4H	509230439	GGCCCAGGCGTCGACTCCGAATGTGCGGTGCATGGCGGTCGTGGACACGGCCTCAGCGGCGGCGCCGGCGGCGGCTAAAAAGAGGAACAGCTACGACATGATCACGCTGACGACGTGGCT[A/G]CTAAAGCAGGAGCAGGACGGGGTCATTGACAACGAGATGACCATCGTGATGTCCAGCATATCCACGGCGTGCAAGCAGATCGCCTCGCTGGTGCAGCGTGCGCCCATCTCCAACCTCACC	0	0	FORWARD	0.949	2021-04-22 12:49:00	InfiniumII	GG	AA	AA	AA	GG	GG	AA	AA	AA	AA	AA	AA	AA	AA	AA	AG	AA	GG	GG	GG	GG	AA	AA	AA	AA	AA	GG	GG	AA	AA	AA	AA	AA	AA	AA	GG	AA	AA	GG	GG
BOPA1_3131-1029	4H	292267514	TGTGCTGGAGATGGCTGGAGTTGAAAATGCTCTTGGGAAGCAGCTGCGAAGCAAGAATCCTCTCAACAATGCAAGGGCTACCGTCAAGGCGACGCAGATGATGAGACAGTTCTCAGATGT[C/G]GCTGCAGAGCGTGGACTTCCGATGGAGGAGTTATGGAAATGATGAAACAAAATCATTAAACTGCCTGACCGAATTCTTATCTTTTTTTCTACTGTATTTCTTGAGTTCGTTTCCTGTTGT	0	0	FORWARD	0.976	2021-04-22 12:49:00	InfiniumI	GG	GG	GG	GG	GG	GG	GG	GG	GG	GG	GG	GG	GG	GG	GG	GG	GG	CC	CC	CC	GG	GG	GG	GG	GG	GG	GG	CC	GG	GG	GG	GG	GG	GG	GG	GG	GG	GG	GG	GG
BOPA1_3140-491	7H	539857511	CGACTACTGGAAGGGSCACCCGGGGAAGATCATCGACTGCATCGGCAGCCTGGGGAGCATCCTGGGCTCATTCGGCGAGGTGTGCCACGCCTTCTTCGGCAGCAAGGTCCACACCCTGCA[A/G]GACGCGCTGTGCAACACCCGGACCGACTGCTACGGGGACCTGCTGCGCGAGGGCGCCGCCGCCTACATCAACGCCATCGCCGCCAAGAAGGAGAAGTTCGCCTACACCGCCTACCAGGTC	0	0	FORWARD	0.685	2021-04-22 12:49:00	InfiniumII	AA	AA	AA	AA	AA	AA	AA	AA	AA	AA	AA	AA	AA	AA	AA	AA	AA	AA	AA	AA	AA	AA	AA	AA	AA	AA	GG	AA	AA	GG	AA	AA	AA	AA	AA	AA	AA	AA	AA	AA
BOPA1_3147-440	6H	518723087	CGCGGACATGGAGAAGCTGGAGAAGATCTTCGCCGAGGAGGCCATCGCCGAGTTCTTCGACAACCCCACCGTGCCGCGCGAGGAGAAGACGGCGCTCATCGACGAGATCGCCAAGTCGTC[C/G]GAGCTGCAGCCGCACACCGTCAACTTCCTCAACGTCGTCATCGACAACACCCGCGCGRGCCTGATGCCGCAGATCGTGCGCGAGTTCGAGACCGCCTACAACGCGCTCACCGGCACCGAG	0	0	FORWARD	0.834	2021-04-22 12:49:00	InfiniumI	GG	GG	CC	GG	GG	CC	GG	GG	GG	GG	GG	CC	GG	GG	GG	GG	CC	CC	CC	CC	CC	CC	CC	CC	GG	GG	CC	CC	CC	CC	CC	GG	GG	GG	CC	GG	GG	GG	GG	CC
BOPA1_3164-1386	6H	28346329	CTTATATAAATTGTTGGTGTCATAGTGTATAAATACAATTCTGACATGATATACTCTAAGCAACAAAGAACAGGTACCACAAATGGGGGCAAAAAAAAGGAGAAAAAAATCACAATGTAC[A/G]CTGCAGGTTTCGTAGACAGTGGTTCTCAGCGGCATGGGGCGACTAACAAAGGGGCAATAATTTAGATAAAAATCCTTCCGTCTTCATCTACAACCAAAAAATCCCGTCTAACCCCCTCCG	0	0	FORWARD	0.988	2021-04-22 12:49:00	InfiniumII	GG	GG	GG	GG	GG	AA	GG	GG	GG	GG	GG	GG	GG	GG	AA	GG	GG	GG	AA	AA	AA	GG	GG	GG	GG	GG	GG	AA	GG	GG	AA	GG	GG	GG	GG	GG	GG	GG	AA	GG
BOPA1_3178-1276	6H	5065147	GGGAGGTGGTATGCCCGCAGGAATGGGAGGCGGTATGCCTGCAGGAATGGGAGGYGGTATGCCTGGAATGGGCGGTGGTAGAGGAATGGGAGGTGGTATGCCTGGAGCTGGAGGTGCTCC[A/C]GGTAATGTTGATATGGGTGACATCTTGAATGACCCTGACCTGATGTCAGCATTTGGTGACCCAGAGGTTATGGCGGCCCTTCAAGATGTGATGAGCAACCCTGCCAACTTGGCCAAGCAC	0	0	FORWARD	1	2021-04-22 12:49:00	InfiniumII	CC	CC	CC	CC	CC	CC	AA	CC	CC	CC	AA	AA	CC	CC	CC	CC	CC	CC	CC	CC	AA	CC	CC	CC	CC	AA	CC	CC	CC	CC	AA	CC	AA	CC	CC	CC	CC	CC	CC	AA
BOPA1_3180-1771	2H	704365928	GCAGCAAGCTTGCCTGGAGCATAACATGCCAGATGCTTTTCTTGATGATGTCATTAAAGAAGCTGACCAGGACAATGATGGGCGCATTGACTATGGAGAATTTGTTGCCATGATGACCAA[A/G]GGCAACATGGGGGTCGGGCGAAGAACAATGAGAAACAGCCTGAATATCAGCATGAGAGACGCACCTGGTGCAATCTAGACTTCCACGATGTATATACAGCTTGTGGCTTTAGCTTCTTCC	0	0	FORWARD	0.949	2021-04-22 12:49:00	InfiniumII	AA	AA	GG	AA	AA	AA	GG	GG	GG	GG	GG	AA	GG	AA	GG	AA	GG	GG	AA	GG	AA	GG	AA	AA	GG	GG	GG	AA	GG	GG	AA	GG	GG	GG	AA	AA	GG	GG	GG	AA
BOPA1_3186-1560	7H	110758014	ATGAGGTACACCGTGTATTGTTGGACATAGTCAATGCTTCAGCTAATGCCACACCTGGGCTTGGAAGATATCCTCCATTCAAGCGTGAGGTCATTGCAATAGCATCGAATGCATTGGATA[A/G]CTTTAAAAGTGACGCCAAAAAGATGGTAGTTGCTCTTGTTGACATGGAGCGTGCCTTTGTTCCTGCTCAGCATTTCATCCGTCTAGTACAAAGAAGAATGGARAGGCAGCGCCGTGAGGA	0	0	FORWARD	1	2021-04-22 12:49:00	InfiniumII	GG	GG	GG	GG	GG	GG	AA	AA	AA	GG	AA	GG	AA	AA	AA	AG	GG	AA	GG	AA	AA	GG	AA	AA	GG	GG	GG	AA	GG	AA	GG	AA	AA	AA	GG	AA	GG	GG	GG	AA
BOPA1_3187-1073	7H	22774581	GCGGAATCTGGGACTCGGCTAGTAGATGTCAGCGCACCAGAGCTAGTGTTAGACCGTGCGACGATTTTCCACGTTCGATCCTGCTTCGACGCATTGACGCTTCCTTTTGTCAGTCCATGT[C/G]GATGTATGTCATTTAATCTGTTGTGTCCGTTGTCCTTAGACTTTAAGACAGCTCGATATCGGGAAGATGTGGTAGGCGGCGGTGATCTTCTCTGTTCTTTCATATGTACCGAGAAACGGC	0	0	FORWARD	0.988	2021-04-22 12:49:00	InfiniumI	GG	GG	GG	GG	CC	CC	CC	GG	GG	GG	CC	CC	GG	GG	CC	GG	GG	GG	CC	GG	CC	CC	GG	CC	CC	CC	CC	GG	GG	GG	CC	GG	CC	GG	CC	CC	GG	GG	CC	CC
BOPA1_3201-603	1H	508780593	TCATACACGCGCAATCCCAACAAGATTTTTTTTCAAGCACATCAGTTCGCCACAATATTAGTTCAAACTTGTATGCATTAGTTCGTTTACATTTACACACTTCAGGAACCGGGTCCTGTC[A/G]AAGTAAGCTGASGGTGCATCCTTTATTCTTACATTACAGCCATGAGATGCGTCGTCCATCTGATCATCATTCCCATACCATAAGGCTTTCACATAAGGCCCATGGTGCGCGTTGTGCTGG	0	0	FORWARD	1	2021-04-22 12:49:00	InfiniumII	GG	GG	GG	GG	GG	AA	GG	GG	GG	GG	GG	AA	GG	GG	GG	AG	AA	GG	GG	GG	GG	GG	GG	GG	GG	AA	GG	GG	GG	GG	GG	GG	AA	GG	GG	AA	AA	AA	GG	GG
BOPA1_3206-670	2H	687725717	AGTGCCGAGCGACTTCCAATGCCCTGCAACGTCGCCGCCATCGCCGACACCGGTAACACCACCATCCCCACCAATAATGCCGCCCACCCCTGTTACACCGGTAACTCCGCCGTCACCCAC[A/G]CCAAAAATGCCACCAACACCGGTTACGCCGCCGTCTCCTGTGGCGCCGGCCCCAGTCCCAGCGACGCCGCCGCCATCATCGTCAACAGGCAAGTGCCCCATCGACACCCTGAAACTGTTG	0	0	FORWARD	0.737	2021-04-22 12:49:00	InfiniumII	AA	AA	AA	AA	GG	GG	AA	AA	AA	AA	AA	GG	AA	AA	AA	AA	GG	AA	AA	AA	GG	AA	AA	AA	AA	GG	GG	GG	GG	GG	GG	AA	GG	AA	GG	GG	GG	AA	GG	GG
BOPA1_3212-2979	2H	183381488	GTTGATAGAGTTCTTTGATAATTATGTCAAGGTCGGCGCACCAGAAAAGAAGATCCTTAGCATACAAATCTATGGTGGTCTCCATGCCTCTGAGTACGAAAAGATTGTTCATGATGTTCC[A/G]CCACCGCATTCGCATCGAATAACTGATATATTCAGCTTCAGGAGGTCGAGACCTTTATATGGTTCATTCAAAGGTGGTGCTGGTCAGATGAAGCTATAGGACAACTTTGTTTCGTGTCTT	0	0	FORWARD	1	2021-04-22 12:49:00	InfiniumII	GG	GG	GG	GG	GG	GG	GG	GG	AA	GG	GG	GG	GG	GG	GG	GG	GG	GG	AA	GG	AA	GG	AA	GG	GG	GG	GG	GG	GG	GG	GG	AA	GG	GG	GG	GG	GG	GG	GG	GG
BOPA1_3214-945	2H	542670441	TGCCGCAGTGAAGGTCTCCACCGGCCCTGGTGACCAAAACACGAGCTCCACAACTTCGGAGGAGCCTGTGGAGGATACTAAAGAGGATGCTGCTGTCTGAGGCGCCAGCACTAGCAAGTC[A/G]TTGTAGCTAGAGCACCATTGTTTGGGAGCTCTGTTTGTACTGTTAATATGGAGCGGAGTCCTTCGATTTTAAATGGGTCCCTTTTGAAACAACACATATGAGAATGTACATTTGTGGTGG	0	0	FORWARD	1	2021-04-22 12:49:00	InfiniumII	AA	GG	AA	GG	GG	GG	AA	GG	AA	GG	AA	GG	GG	GG	AA	AG	GG	AA	GG	GG	GG	GG	AA	AA	GG	GG	AA	AA	AA	GG	GG	AA	GG	GG	GG	GG	GG	GG	GG	GG
BOPA1_3218-1094	5H	413273761	AAGAACTGCCCCATCAACACACCGAATTACCGAACACTGGAATGAGATAACTTGGTTTACATGGCAAGATAATATGGGTCAACAGTGAAGAGTGTGCCACAACAATGAGCACACGACCTG[A/G]AATGGAGCTTGACCGTGCCAAAAATTATGTCTGGGAAACAGACCTTCAATCAAACAACTAGAAATAAACACTGAACTGGAGCAGCCTTTCCTGCCTCGTTCGTCAAATGTCTCCCACCAT	0	0	FORWARD	1	2021-04-22 12:49:00	InfiniumII	AA	AA	AA	AA	AA	AA	AA	GG	GG	AA	AA	AA	GG	GG	AA	AA	GG	GG	GG	GG	GG	GG	GG	AA	AA	GG	AA	GG	AA	AA	GG	GG	AA	GG	AA	AA	AA	AA	AA	AA
BOPA1_3263-2865	1H	558025045	CCGACTTACTTGTTCATTCTACGGGCACCCATACAGCTAGAGTTCCAGGTGCTACCTACATACATAAGATAGATAGATTGATAGAYAGATAGATAGGTTTTATACAGACACGCGGTGACG[A/G]AGGTCAGCATCCATCAAGTTCGACAACAGCCGAGCCCATCAGCAGAAGAACATGGAGCTCCTCACTTTCTCATGCAGCCGAGGCAGCTCCGGCACCGAGGCGCTGCCCACCGACGTGTGG	0	0	FORWARD	0.949	2021-04-22 12:49:00	InfiniumII	GG	AA	GG	AA	GG	AA	GG	GG	GG	GG	GG	AG	GG	GG	AA	GG	GG	GG	AA	GG	GG	GG	GG	GG	GG	GG	GG	GG	AA	GG	GG	GG	AA	GG	GG	AA	GG	GG	GG	GG
BOPA1_3266-570	3H	580441401	CTCCACCTGCTCCAGCAGCACCTGCAGCTCCGCCTCCGACAGGCTCTCCAGCCGTTTCTCCATGACTTGCTTCTCGTAGTTCCTGAGCTGCGTGGCGTAGGTCATGTCCTTGTTGGCCAC[A/C]CGGATCATGTAGGAGGAGATCCACCCTACCGTCATCCCGAGCACGATGAAGAGCTGGACCACGTTGCCGGCTTGCAAGGGGTCGACGCCGAGGAACTCGAGGCCRGACTTGAGGCCGTAG	0	0	FORWARD	0.877	2021-04-22 12:49:00	InfiniumII	AA	AA	AA	CC	CC	AA	AA	AA	AA	AA	AA	AA	AA	AA	AA	AA	AA	AA	CC	CC	CC	AA	CC	CC	AA	AA	CC	CC	CC	CC	AA	AA	AA	AA	CC	CC	AA	AA	AA	AA
BOPA1_3271-1422	2H	716480893	GAGTATGATCTCATATGCAACTGGCTAGGGAACTCAAGATGGGTAGACTCTATGGAATGGTCTGGAAAGAAAGCTTTCGTGTCCTCAACTGAGAAACCCTTCACAGTTGATGGAAAAGAA[A/G]CCGGCGTTCTGAAAAGCCACGGCCCTTTGAGTTTCTTGAAGGTCCACGACTCCGGTCACATGGTTCCCATGGATCAACCAAAGGCCGCGTTGGAGATGCTCAAGAGGTGGATTTCAGGAA	0	0	FORWARD	1	2021-04-22 12:49:00	InfiniumII	AA	GG	GG	GG	GG	AA	GG	AA	GG	AA	GG	AA	AA	GG	GG	GG	AA	GG	GG	GG	GG	GG	GG	GG	GG	AA	GG	GG	GG	AA	GG	GG	GG	AA	GG	AA	AA	AA	GG	GG
BOPA1_3277-446	1H	37164507	AGATGGATGGTATGCTGTTTCTTATGTCAGTGCTTAGGAGGTGCAAAGTGTCAGGTAGTCCTGATATGATATGAAGTTGGTTTGTCCATGAATCTCCAAGGACTATTAGTGTGACCATGC[A/G]TTTCTACTATGTAATCTTCAGGGCTATTAGTTAACCAACAAATCTAATGCATTGTCCAGTTTCAAACTTATTAAAAAAAAAGTGTTGAACATGTTATCCCTGTGTTTTCTGTTGGATCTT	0	0	FORWARD	1	2021-04-22 12:49:00	InfiniumII	GG	AA	AA	GG	GG	GG	AA	GG	GG	GG	AA	GG	GG	GG	GG	AG	AA	GG	GG	GG	GG	AA	GG	GG	AA	GG	AA	GG	AA	GG	GG	GG	GG	GG	AA	GG	GG	GG	AA	GG
BOPA1_3282-555	4H	622617880	AGGGGGGCGCCAAGGTCAAGGGCAGCGTCACCATCGGCGTGCCCCTCGCCCCTTCCACCGCCAAGCTCGCCTGATCCGTCAGATTCAGGATGGGTTGGTCACTAGAGCTCGAAGGGCGCT[A/G]TGCTTGCAAGGATCATGAATGTTGTTCTTGTATGAACAAAACATCTGTTTGAATTAACTCCTGTCTTGTTCCCCTCCTTCCTTTTTCTTTTTCGGTGCGAGCACCTACCGTTTTTTTAAA	0	0	FORWARD	0.935	2021-04-22 12:49:00	InfiniumII	GG	GG	GG	AA	GG	AA	GG	GG	GG	GG	GG	GG	GG	GG	GG	GG	GG	GG	GG	GG	GG	AA	GG	GG	GG	GG	GG	GG	GG	GG	AA	GG	AA	GG	GG	GG	GG	GG	GG	GG
BOPA1_3306-446	3H	543137369	GCATCTCATAACATAAACATTCACCCTCAAATTAACCAATTCAGACTTGTCAGGTTTCAGCAATCAGAAAAGCAGCATTTCCTTACAGCTTATTAAACGCAAACCGCACAACATAAGAGA[A/T]CTCCAAAATACTCCGGCCTGATTACAACAGTACGGGAACAAACCGAATGGAGATTCCTTCTCCCTGACCGAAGCCCTGCAGACGGCTCGGAGCCTCGACSTCCACCGGAGGCGACGCTCA	0	0	FORWARD	1	2021-04-22 12:49:00	InfiniumI	AA	AA	TT	TT	TT	TT	AA	TT	TT	TT	AA	TT	TT	TT	TT	AT	TT	AA	AA	TT	TT	TT	TT	TT	TT	TT	TT	TT	TT	TT	TT	TT	TT	TT	TT	TT	TT	TT	TT	TT
BOPA1_3313-1443	7H	31340810	TTTTTTATGCCGTACTAAAAGCTCTATTAGAAGAGTTCAAAATATAATTACACAATCTTAGGGTGCCCTTCGACTGCATATAGCTAGAGACCATACCAGAATAAGAATACGCCAACACGA[A/C]CGTCCCAAACCATCCATCCACACAAGCACAATCACCACGCCACCTGATACAAAATCATGCCTACGATACTATCCACACCAAACGTCTCACCCGTGCACAACACAACCAGCATAAAAGCTC	0	0	FORWARD	1	2021-04-22 12:49:00	InfiniumII	AA	AA	AA	CC	AA	CC	CC	AA	AA	AA	CC	AA	AA	CC	AA	AA	CC	CC	CC	AA	CC	CC	CC	AA	CC	AA	CC	CC	CC	AA	AA	AA	CC	AA	CC	CC	AA	AA	CC	CC
BOPA1_3315-749	3H	622002149	TGAGGCTGTTGTTCGTGTCAGATCTGAAGTTGACAAACTCTCTGCTAAGGTGTGTGAGTTGGAGAAGAATGTCCTTGCAGGGCGGAAGGTTGAGGATAAAGAATTTGTTGTCTTGACGGA[A/G]CTGCTTATGGTGCAGCTGCTGAAACTCGATGGCATAGAGGCAGAGGGAGAAGCAAGGGCACAAAGGAAGGCTGAGGTGCGCCGAGTTCAGAATCTTGTGGAGACATTGGACAAGCTGAAG	0	0	FORWARD	0.996	2021-04-22 12:49:00	InfiniumII	GG	GG	GG	GG	GG	GG	GG	GG	GG	GG	GG	GG	GG	GG	GG	GG	GG	GG	GG	AA	GG	AA	GG	GG	AA	AA	AA	GG	GG	GG	GG	GG	GG	GG	GG	GG	GG	GG	GG	GG
BOPA1_3326-1954	5H	265028358	TGTGAGGAGAATCTACAGAAACATCAAATGTGATTAATTTCCTGCTACATATGTGGGGTGGGGGCGGAGCAGTATCAGAAGAAATCATATACGTGCCATTGCTTTGGAAGTGAGGCCTTC[A/G]AAATGGATTAATGCTAGTTCCTGATTAGGGTTTCAGAACTACGCCCCGTTCGCTTATTCCATCACACCCCTTCTTTTTGCATACTTATTTGTTCCCTGGAGCTGCTCTCATAGTGTATAC	0	0	FORWARD	1	2021-04-22 12:49:00	InfiniumII	AA	AA	AA	AA	AA	AA	AA	AA	AA	AA	AA	AA	AA	AA	GG	AG	AA	GG	GG	GG	AA	AA	AA	AA	AA	AA	AA	GG	AA	AA	AA	AA	AA	AA	AA	AA	GG	AA	AA	AA
BOPA1_334-1164	2H	621115373	TGTGATTGGCGACCCAGCGAAGCCTGGCCAGAAGTGGCACATCTAYTATGCCACTGAGCAACCCGAGCAGCCCATGGTCACCCTGGAGATGTGCATGACTGGGCTTGACAAGAAGAAGGC[A/C]TCTGTCTTCTTCAAGACTTCTGCTGATGGCCACGTCTCCTGTGCCAAGGAGATGACCAAGCTCTCTGGTATCTCCAACATCATCCCTGAGATGGAGGTGTGCGACTTCGACTTCGAGCCC	0	0	FORWARD	0.949	2021-04-22 12:49:00	InfiniumII	CC	CC	CC	AA	AA	AA	AA	CC	CC	CC	AA	CC	CC	CC	CC	CC	CC	AA	AA	AA	CC	AA	CC	CC	CC	CC	AA	AA	AA	AA	AA	CC	AA	CC	AA	CC	CC	CC	CC	CC
BOPA1_3340-1042	3H	647753618	TGTTGCTGGTTGGCTCTTAGCTTCACCAGATGAAGGCAGGAGAGCCTGCCCGATTTCCTTAATTTCATCAACAAGCTCCTTTGGTGCAATCTTCTTGTTAAAGAAGTCATCAATCTGTTG[A/C]AGGGTCTTCTTTCGGTCCTCGGCATAGACGAGCTTGCTTGCCACAACCTGGACAATGGCAGCTGAACCCAGAAACTGCAGCACGGTTTCTATCTCTGCGTAGGCAAGTATTCCCAAACCA	0	0	FORWARD	0.988	2021-04-22 12:49:00	InfiniumII	AA	AA	AA	CC	AA	CC	AA	AA	AA	AA	AA	AA	AA	AA	AA	AA	AA	AA	AA	AA	AA	AA	AA	AA	AA	AA	AA	AA	AA	CC	AA	AA	AA	AA	CC	AA	AA	AA	AA	AA
BOPA1_3345-247	7H	639840936	CTGTTTAAGCTCGTGCTTCAGCTCTTGCCTGACGCGCTCGACCAAGGATCTCTCACCCTCGGTTAGCATCCCGAAGCCCATGCCATCGGACACGTCGTTTCCGTCGAACATGTTGCTCTC[A/G]CTGTCGACCGGGTTGTCTTCATCATCAGACATAGTTGCCCCGGTGCCTTCGCCAGGAGATGCCCCTGTAAGACTCTGTAAAGTCTGCTCGAGCTCCCAGCAAGCCATCACCGCTTCCATG	0	0	FORWARD	0.877	2021-04-22 12:49:00	InfiniumII	GG	GG	GG	AA	GG	AA	GG	GG	GG	GG	GG	AG	GG	GG	GG	GG	AA	GG	GG	GG	GG	GG	GG	GG	GG	GG	AA	GG	GG	GG	AA	GG	GG	GG	GG	AA	AA	GG	GG	GG
BOPA1_3355-605	2H	513918292	AGGAGAAGCAGGCAAGCTTTTTTTTTTTTTTTTTGAAGCAGGAGAATTTCCTTCACGGAGAGGAAAGTCCATTCGATTCAAAGCAGATCCCAACAAAAGACGGGTGGAAGGAGAGAGAGA[A/C]AACAGGACTTCTCCAATCGACAGACACTACATCGAGGGATCGATAAATAAACTCCCTTTCTTATGACATGTAAGTATATGATCTTCCCTTCCCTCTCCGTTGTTGAGCGTTCTTGATTCT	0	0	FORWARD	1	2021-04-22 12:49:00	InfiniumII	AA	AA	AA	AA	AA	AA	AA	CC	AA	CC	AA	AA	CC	CC	AA	AA	AA	AA	CC	AA	CC	AA	AA	AA	AA	AA	AA	AA	AA	AA	AA	AA	AA	CC	AA	AA	AA	AA	AA	AA
BOPA1_3362-644	5H	650754844	GAATCCAATGGCAATAGCAGCTTCTGCCTTGGCTCCATAYACCAGCCTCTTGATCCGGGATAGATGAACAGCCCCAAAACACATTGGGCAAGGTTCACATGATGCGTACATTTCGCAATC[C/G]GACAGCTCAATCTTTCCAAGCTTTTTGCAAGCCTCTCTTATTGCAGTGACTTCAGCATGTGCAGTTGGATCGGTGTTGTTCAGAACCATGTTATGGCAACCRACTATTACTTCGTCATTA	0	0	FORWARD	1	2021-04-22 12:49:00	InfiniumI	CC	CC	CC	CC	CC	CC	CC	GG	CC	GG	CC	CC	GG	GG	CC	CG	CC	CC	CC	CC	CC	CC	CC	CC	CC	CC	CC	CC	GG	CC	GG	GG	CC	GG	CC	CC	CC	CC	GG	GG
BOPA1_3378-619	6H	56162524	AACAAGTAAGATGAYGGGGTCTTCATTTTCAGCATTACAGGACATTTCACATTTTCCAGTCGGGTGAACACAASCACCCATGCATACAGCAGTTGTCTGGCATTTCTCCTCACACAAAAG[A/G]GGAACCTAGGCGCTCTTGAGCTCACACACTATTTACGAGGTTTTCTCCATAAGCTGGATGGGCGCCAATATGTTCTGTTTGCTCGTCTCCACGATGCAACCGTTCATCACCATCTCTTCG	0	0	FORWARD	0.996	2021-04-22 12:49:00	InfiniumII	AA	AA	AA	AA	AA	AA	AA	AA	AA	AA	AA	GG	AA	AA	GG	AG	AA	GG	GG	GG	AA	AA	AA	AA	AA	GG	AA	GG	AA	AA	AA	AA	GG	AA	AA	AA	AA	GG	GG	AA
BOPA1_3379-1037	6H	41299134	CAGCACCAGATGCCCCGGCACCGATGGACATCTAGGCGTCGTCTCGTCTGATCGATACGTGTCATGTCTGTCCCACCCCCTTGTCCCAACACCATTCAGAGTTTCCAAAAAGACTAGACT[A/G]TTGTTTTAGAAAGGTTGCCATCATTGTGTGTACTCTTTGCTTCTGTGCCACTACAGCTTTGTGGTGCCTGCGTCTGGACAGATTGATTTTTATCTATCATGTGATGATGTCGCGGACAGA	0	0	FORWARD	1	2021-04-22 12:49:00	InfiniumII	GG	GG	GG	AA	GG	GG	GG	GG	GG	AA	GG	AA	AA	GG	AA	GG	GG	GG	GG	GG	GG	GG	GG	GG	GG	AA	GG	GG	GG	GG	GG	AA	GG	AA	AA	GG	GG	AA	AA	GG
BOPA1_3390-205	5H	630052019	AAAGAGAAAAAAGACTAGTTGCTTTATATACAGCTACTATCGGTATCAAATAAAGCAATGTGCTTCATGTACACTTTCTAAAGCTGCATCAGCTCAGGAGCTACAAAACCCTAACAACGG[A/G]AGGCGCATGATATGGCCTTCACTTGTAGGCATGGACGTAATCCTGGAAATAGAAGTTCTTCTCGATGAAGCTGGCGAGCCAGCGGGACGCGGCGAAGCACAGCACCGCCAATGTCACGAC	0	0	FORWARD	1	2021-04-22 12:49:00	InfiniumII	AA	AA	AA	GG	AA	GG	AA	AA	AA	AA	AA	AA	AA	AA	GG	AA	GG	AA	AA	AA	AA	AA	GG	GG	AA	AA	GG	AA	AA	GG	AA	AA	GG	AA	AA	GG	AA	AA	GG	AA
BOPA1_3391-2137	5H	645995656	GCAATGGATATTAGATCTTACACATGTTTTTTTTGTACATATACACCATGATACTTCGTATYTGAAGCTTACTTCAGCGGATCCTCATGGTTTACGCTGAGATATCAGCTCAGGAGTATC[A/G]CCCAACGACGTACCAGATGCATGCCAAATTCCACTTGTGGATAAGCTGTACAACCGGTATTTGTAATCCATAGTTGGGAAATTGTACCTATTCAGCTCTACTGTACCTGCCTGGAAAGCA	0	0	FORWARD	0.996	2021-04-22 12:49:00	InfiniumII	GG	GG	GG	GG	GG	AA	AA	AA	AA	AA	AA	AG	AA	AA	AA	AG	AA	AA	AA	GG	GG	AA	GG	AA	AA	AA	GG	AA	GG	AA	AA	AA	AA	AA	AA	AA	AA	AA	GG	GG
BOPA1_3416-692	4H	578445127	GTGAATTAAAAATCGCGTTTTTTTTTTTTTTTTTAGCGATGAACAGCCCTTTTATTTTATTATACGTAGGCATAATGCACAAGCTCTTCTTCTATACACCAGCTACAGCAAGGCACAGTG[A/G]CAACGACGGACGCAAGAAAACTAAAAGAACAGTAGACTGAACAACAGACCCACGCGACCAGGATCGCCGCCATTATTAGTACAGCGGTACGCAGGGAAAGGGTAGATCATAGAGCGTGCA	0	0	FORWARD	1	2021-04-22 12:49:00	InfiniumII	GG	GG	GG	GG	AA	GG	AA	AA	GG	GG	AA	AG	GG	GG	GG	GG	GG	AA	AA	AA	AA	GG	AA	GG	AA	AA	AA	AA	GG	AA	AA	AA	GG	AA	AA	AA	GG	GG	GG	AA
BOPA1_3417-1451	5H	1318527	GTGCAGGTCGAATTTGATGATCCCGGTCACCTTCGCGATGCTGTCGAGTATCGTGCAGTAGACATACCGCTGCTTTCTGCCGGTATAGCTCTCGTTGATTCGAGGAAAGTCTACAGCAGC[A/G]ACCGACAGTTGCTTCTGTGAAGCAGCCCCAGTTTTCATGTTGAATCTCATCTCATACAGCTCATTCCCGAAGTTCTCCAGCTTCTCGTTTTGGGTTCCGTTAACCTTGTCCAAATCTGGG	0	0	FORWARD	1	2021-04-22 12:49:00	InfiniumII	AA	GG	GG	AA	GG	AA	AA	GG	GG	GG	AA	AG	GG	GG	GG	GG	GG	GG	GG	GG	GG	GG	GG	GG	GG	GG	AA	GG	GG	GG	GG	GG	AA	GG	AA	AA	GG	GG	GG	AA
BOPA1_3432-290	4H	10531487	GATTGGCATAATAACGTGACAGACTTGCCGGTGTTGCAAACTTCAAGCATCAGCSACCGCGGGGGGAGCGAACAGGGTTATCTCCACATTGTCATGGACACCCTGCAGAAGCATTTCACC[A/G]TCGTAGGTGACAACTTTCCTCTTCTTGGCGGCCCGCAAGGTGCCAACTAATGCTTCAAATATGTTTGCACATCGGTCRTCATTGAAGATGACACCAAATTTGACCTTGTAGGAGCCGTCG	0	0	FORWARD	0.996	2021-04-22 12:49:00	InfiniumII	AA	GG	GG	AA	AA	GG	GG	AA	GG	GG	GG	AA	AA	GG	GG	AG	AA	GG	GG	GG	GG	GG	GG	GG	GG	GG	GG	AA	GG	GG	GG	AA	GG	AA	AA	GG	GG	AA	GG	GG
BOPA1_34-472	1H	496933333	ATGAAGCTAACAGATAATGAAAAAGCAAACCAAGAAAACAAGGTGAAAGCCAGGCTTTGCAAAGTAGATCAAAAATCTCACAGGACAGGAGGTTCAACATAGCATAATTTTAGCTGGCGG[A/G]TAACAGTTTCAAGTCTAGTAGGTTCTACATGTAGTAAAAACTGGCCACCAGAACAGAAGATTGCCATTAACTTCACGAGCTTGGGATACTCTACTTCTTCTTCTCGGTTCCAGTACCAGC	0	0	FORWARD	1	2021-04-22 12:49:00	InfiniumII	GG	GG	GG	AA	GG	AA	GG	AA	AA	AA	GG	AG	AA	AA	AA	AG	AA	AA	GG	AA	AA	GG	AA	GG	AA	AA	GG	AA	AA	GG	GG	AA	AA	AA	GG	AA	GG	AA	AA	GG
BOPA1_3404-2470	1H	498975662	TAATTAATTTGTACAAACCATCATTGTGGTGGTTTGGTAGATCAGTTTGTATGAGCTTGGAGGCTCCGGATTTCCAGGGTTATAATAAAAAAACAAATCAACAATTAGTGAGAGAGTACT[A/G]GTGTGCCGATACTATTAAGCAGTATGTTTCTCGGGACCGTTAATCCAGCAGCATCTGCAATTGCTCGGTGCAGTGTAACGGTTGCTTTTATACTTTATCTATCATGGTGGCCAGAGTATC	0	0	FORWARD	1	2021-04-22 12:49:00	InfiniumII	AA	AA	AA	AA	AA	AA	AA	GG	GG	GG	AA	GG	GG	GG	AA	AA	AA	GG	GG	GG	AA	AA	GG	AA	AA	AA	AA	GG	AA	AA	AA	GG	AA	GG	AA	AA	AA	GG	AA	AA
BOPA1_3450-692	2H	754535290	GATTTCTTTGAATTCTTCGAGATATCTCAAGCAGTATGTTTTGTCCCAGCCTTGTGGGAATACATCAAAACTGATCTGCCCTCCAATAGAAAAGGTCAGGTTCAGGTGTGCAAACTTTTC[A/G]CGAAGCACTGACACCATTTTAGGCCGAACRTTATGTACCTTATCATACTTCTCAAAATCATCACGTTCTTCTTGACTACAGTTCCTCCCTATAGGTGACACATTGATCATTCCACTCCTG	0	0	FORWARD	0.8	2021-04-22 12:49:00	InfiniumII	AA	AA	AA	AA	AA	AA	AA	AA	GG	AA	AA	AA	GG	AA	AA	AA	AA	AA	AA	GG	AA	GG	AA	AA	AA	AA	AA	AA	AA	AA	AA	GG	GG	GG	AA	AA	AA	GG	AA	AA
BOPA1_3469-1152	2H	656413916	CCACTCAAAATAACTAACGATCACACCACCAGCATTAGCATAGATATCAGGTAACACGACCACCCCCTTCTTGGTAAGGATCTCATCAGCTTCTGGATCAGTTGGATGATTAGCAGCTTC[A/G]ATTATAAATTTGGCCTTCACATCAGGTGCATTATCTTTGTTAAGAACTCCACCTAAGGCGCATGGGAGGAGGACATCGCATTCATGCACCAGCAACTCTGAGGAATCCATGACTTCCGCA	0	0	FORWARD	1	2021-04-22 12:49:00	InfiniumII	GG	GG	AA	GG	GG	GG	AA	GG	GG	GG	AA	AA	GG	GG	GG	GG	AA	GG	GG	GG	GG	GG	GG	GG	GG	AA	AA	GG	AA	GG	GG	GG	AA	GG	AA	GG	GG	AA	GG	AA
BOPA1_3477-1248	5H	617780068	GCGACCTGGTGTACGACTGCGGGCAGAGCCTGAACCCGGCGGTGGACCTCGGCCAGGTGGAGGGCGCATTCGTGCAAGGGGTTGGGTTCTTCACGAACGAGGAGTACACGACGAACGCCG[A/C]CGGGCTGGTGGTGAACGACGGCACCTGGACGTACAAGATCCCCACGGTGGACACCATCCCCAAGCAGCTAAACGTGGAGCTCATAGCCAGCGCGCACGACAAGAAAMGGGTGCTCTCCTC	0	0	FORWARD	0.787	2021-04-22 12:49:00	InfiniumII	AA	AA	AA	AA	AA	AA	AA	CC	CC	CC	AA	AA	CC	CC	AA	AA	AA	AA	AA	AA	AA	AA	CC	AA	AA	AA	AA	AA	AA	AA	AA	CC	AA	CC	AA	AA	AA	AA	AA	AA
BOPA1_3489-854	4H	437167998	TTTTTTTTTAGTTCAGTAAACAGATTTATTCTCATCTCGCATATCCAAAACCAGATGACCAGAASGCAAAAATTACTCCATTTCATTTTCCATCGTGTGTTGCAACTTTTTCTACCCAAA[C/G]GAAACATCGAAACTCTTGTCTAGACGAAACATCGAAAATCTTGTTGTATTTCGTACATGTCGCCATTTACTGCACTGGAGTGGCATCAAGCCAGCCGACCTGTAGATCACTGGGTGAACA	0	0	FORWARD	0.965	2021-04-22 12:49:00	InfiniumI	GG	GG	GG	GG	CC	GG	GG	GG	GG	GG	GG	GG	GG	GG	GG	CG	GG	CC	CC	CC	CC	CC	GG	GG	GG	GG	CC	CC	GG	GG	GG	GG	CC	GG	GG	GG	GG	GG	GG	CC
BOPA1_3507-2859	5H	626279781	TCTAAATTAATGACTTTATCACTATAAATTAATCAAAACACCAGTCTGATAAATATAAATATGTACTCCGAGTGTCCACCTAAAATTCACACGCTTTGC[A/G]AAATAACTAGAAGAAAAAGGAATATACAACAATGGCACTCCGGTACACAAGTATCCTGTACAGACCTGAGCTTCCCAAAGAGTACAGCTTATTACCACCTGATCGACTGTAGTAAGTAAC	0	0	FORWARD	0.965	2021-04-22 12:49:00	InfiniumII	GG	GG	GG	GG	GG	AA	AA	GG	GG	GG	AA	GG	GG	GG	GG	GG	GG	GG	GG	GG	AA	GG	AA	AA	GG	GG	GG	AA	GG	AA	GG	GG	GG	GG	GG	AA	AA	GG	GG	GG
BOPA1_3532-1947	6H	506194012	TGTATGACAATGAGCGGAGGCAGATCGGATGGGCCAATTCAGAGTGCACCAAGCCACAATCACAGAAGGGCTTTCCCTTCTTCCTCTGACGATCATCTTTGCGAAATAAAGATGTGTAAG[C/G]GATACGCAGAGAGTACCATTGGAGCTGCACGCTGGATAGCAGCTGCCATCGCGTGCCCTATTTCATCTACTGTCACTAGCCATGGTCCCCACTGTCTGTTGTAATACTTGTTTGTAATGC	0	0	FORWARD	1	2021-04-22 12:49:00	InfiniumI	CC	CC	CC	CC	CC	CC	CC	CC	CC	CC	CC	CC	CC	CC	GG	CG	CC	CC	CC	CC	CC	CC	CC	GG	CC	CC	CC	GG	CC	CC	CC	CC	CC	CC	CC	CC	CC	CC	CC	CC
BOPA1_3549-743	4H	569760181	CTCTGCAAACAAACCAGGAGCTGTCTCCTGTACAGTATCTTTAGCTACACCACTAGATCACCGGATTCGTGTAACAGATGCAAATGAAATAATCATGGAGGGTAGCTGCCCAGGAGAAAA[A/G]CCCGCGGGAGATGGCAATGCATCTGATCATCCTCCAGGAATGAGATTTTGTGCAATTCTCTACCTGCTGATGAGTGGTGCCAATGGCCAAGTGCAAGTATTAAATGATAAGATGCTGAAA	0	0	FORWARD	1	2021-04-22 12:49:00	InfiniumII	GG	GG	GG	AA	GG	GG	AA	GG	GG	AG	AA	GG	GG	GG	AA	AG	GG	GG	GG	GG	AA	GG	GG	GG	AA	GG	GG	GG	AA	GG	AA	GG	GG	GG	GG	GG	GG	AA	AA	GG
BOPA1_3551-2537	4H	6225270	CGTCGTCAAGACTTGGCCATCAAGCTCACTCATATCGGACTTCGTTAATTCTACCGTTTCACCRTTCACCTCCGAGGAGAAAGCTGCTGAGGTTTCCCAGTTCTTTGCCACTCGCGTGAA[A/G]CCGTCGTTCGAAAGAGCGTTGAAGCAGAGCCTCGAGAGGGTGCGGATCAGCGCTAGATGGATCGACAGCATCAAGAGCGAGCCCAGCCTTGCTCAAACGGTGCAGCAGCTGCTGCTGCAG	0	0	FORWARD	0.915	2021-04-22 12:49:00	InfiniumII	GG	AA	AA	GG	GG	GG	GG	AA	AA	AA	GG	AG	AA	AA	GG	GG	AA	GG	GG	GG	GG	GG	GG	GG	AA	GG	GG	GG	AA	GG	GG	AA	GG	AA	GG	GG	GG	AA	GG	GG
BOPA1_3576-2715	2H	494259084	ATATGTAGAGTTGAGCAGCTCTGTCCATTCCCCTACGACCTCATTCAGCGCGAGCTGAAGAGATATCCAAATGCTGAGATTGTTTGGTGCCAAGAAGAACCGATGAACATGGGGGCGTAT[A/G]CCTACATCAATCCCCGGCTGCTGACCGCGATGAGGGCGCTCGGTCGTGGCAGCATAGATGATATCAAGTACGTCGGAAGGGCCCCATCTGCAGCCACAGCTACAGGTTTCTACACTGTCC	0	0	FORWARD	0.996	2021-04-22 12:49:00	InfiniumII	AA	AA	AA	AA	AA	AA	AA	AA	AA	AA	AA	AA	AA	GG	AA	AA	AA	GG	GG	GG	GG	AA	AA	GG	AA	AA	AA	GG	GG	AA	AA	AA	AA	AA	AA	AA	AA	AA	AA	AA
BOPA1_3591-957	6H	543914605	GGACCTGCCAAAGGAGCTGCTCTGCACGCCCGTCCCGCCTTCCCCCACCGTCGAGCCAACGCCCGCCGCCAAGGCCACCGAGCCACACGCATGCCTCAACAACTTCACTGACTAGCTGTA[C/G]CTGTGATCTACTCTACCTAGCTATGTTATGTACACCAACTGCTCGTGCAGTCGTGCAAGTTGAATGAATCTCCGTGTGTTGCAATCCACGCTCAAAATAATTTCAAGTGCTGTACGGAAA	0	0	FORWARD	1	2021-04-22 12:49:00	InfiniumI	CC	GG	GG	CC	GG	CC	GG	CC	CC	CC	GG	GG	CC	CC	CC	CC	GG	CC	CC	GG	CC	CC	GG	GG	CC	CC	GG	CC	GG	CC	CC	CC	CC	CC	CC	CC	CC	CC	GG	GG
BOPA1_3608-2133	2H	733665592	CATGATCCTCACGATGGCGGCCTCAATCTGGGGCTTCCGGTCTTCCTCGACCCTGTGGCGSGTCTCCTGCTTCTCTGGCTCTGACTCCTTCTGTGCAACCACAGTGCCAATCTTCACCTT[C/G]ACCAACTTGCTGGTAAACTTGTCGTTGAAGTGGAAAGAGTCGCTATCAGATATATCCTTGCTCATGGGCTCCTTCCGCAGTACGTTCTTGCCCTTCACACAAGCCAGAGACTGGAGGCAG	0	0	FORWARD	1	2021-04-22 12:49:00	InfiniumI	CC	CC	GG	GG	GG	GG	CC	CC	CC	CC	CC	GG	CC	CC	GG	CG	GG	CC	CC	CC	GG	CC	CC	GG	CC	GG	CC	CC	CC	CC	GG	CC	CC	CC	GG	GG	GG	CC	CC	CC
BOPA1_3644-1483			CCGCTGAACCTCGCCCTACAAGAACCAATCGGTTCCGCGAACAGTACACCTGCGTTGGCACCAGATCTAGCATGATGCCTGCCTTGGAACGACATGGCCCTCTTATATATCCCCCTCCCC[A/C]CTCTYTTTCATCTGTCTGTCACATTTCAGGGTTTTGCCAAGCAGTTTGCAGTTTTGTACCAAACCTGTATCCTAGAATATACATTGGATTAGTGTACACCGAGAGATCAGTTGATCACCG	0	0	FORWARD	0.877	2021-04-22 12:49:00	InfiniumII	CC	CC	CC	CC	CC	CC	CC	AA	AA	AA	CC	AA	AA	AA	CC	CC	CC	AA	AA	AA	AA	CC	AA	CC	CC	CC	CC	AA	CC	CC	CC	AA	CC	AA	CC	CC	CC	CC	CC	CC
BOPA1_3646-1984	3H	11725120	GCCGCCAGAATGATAGTATGCCGACGGAGGAGCTTGTGGAAACTCAGGTGGAAGGTAGAAGTCAAAGAAGAATAGGCCATCTTGGTATGGTGTGCCACTTGCTCCAATAATCACAGCTCT[A/C]ATGAGATCCATACGATCTTCAAATACCCTCACATAAATATAATCTGGTAGGTTCTTCTCAAGTATGCCCCATTCTTGCTGAACTTTTTTTACCCACTTCCTTCCACCGGTACCATGAGCT	0	0	FORWARD	1	2021-04-22 12:49:00	InfiniumII	AA	AA	AA	AA	AA	AA	CC	CC	CC	CC	CC	AA	CC	CC	AA	AC	AA	CC	CC	CC	CC	CC	CC	CC	AA	AA	CC	CC	AA	CC	CC	CC	CC	CC	AA	AA	AA	CC	AA	CC
BOPA1_3658-1310	6H	182973407	TTTCGGAGAATTATTACTTACCATGTAGTAGAACCGTAACCAGTAAGTAGCTCATGCAGGTGAAGTCTAGGAAACCATGTTCCTTCGCACATTGATTAGTGCCGTACAGACCTTTTTGTC[C/G]CAGACTTCCCCGTTTGTAATGTAAGCTGCCCGCAGTATATCAACCAGCGCAATTCCAGTATTTAAGCTCTCTTCGTTGGCCGGCCATAACTTTTGTGGTCGCTCAGGATTTGTGGCGAAA	0	0	FORWARD	1	2021-04-22 12:49:00	InfiniumI	CC	GG	GG	GG	CC	CC	CC	GG	GG	CC	CC	GG	GG	GG	GG	GG	CC	GG	CC	GG	GG	CC	GG	GG	CC	GG	CC	GG	CC	CC	GG	GG	CC	GG	GG	GG	GG	CC	GG	GG
BOPA1_3662-381	2H	122033030	GCGCACTGAGATCATCATCCGCGCCACCCGCACCCAGAACGTCCTCGGCGAGAAGGGCMGGAGGATAAGGGAGCTGACGTCGGTGGTGCAGAAGCGTTTCAACTTTCCCGACGGCGGCGT[A/G]GAGCTCTACGCCGAGAAGGTCCTGAACCGCGGATTGTGCGCCGTCGCTCAGGCCGAGTCCCTCCGGTACAAGCTGCTCGGTGGCCTTGCCGTCCGAAGAGCATGCTATGGTGTACTCCGA	0	0	FORWARD	0.737	2021-04-22 12:49:00	InfiniumII	AA	AA	AA	GG	GG	AA	GG	GG	GG	GG	GG	GG	GG	AA	AA	AA	GG	GG	AA	AA	AA	AA	AA	GG	GG	AA	GG	GG	GG	AA	AA	AA	AA	GG	AA	AA	AA	AA	GG	AA
BOPA1_3674-1352	3H	606323532	GGACGGGCATTTTTTTTTTTTTTTTTTTCCGAATCTCACCCTGCCCCATAATTGATTTACAGGCTTCCGGTGTACAACGAATGATGATGATGAATCGCTAGCTTAGTTTAATTTAATTTG[A/G]TTTAGCTCGCCAACAATGCTGACACCATGGGCAATACCAGCAGTAGCGYCAAAGAAGATAATCTTCTTCTTACCGAGGCCGCCAGTCTTGACGCGGACGAGAACATGGACTGCGACGAGT	0	0	FORWARD	0.858	2021-04-22 12:49:00	InfiniumII	AA	AA	AA	AA	AA	GG	AA	AA	AA	AA	AA	GG	AA	AA	AA	AA	GG	AA	AA	AA	AA	AA	AA	AA	AA	GG	AA	AA	AA	AA	AA	AA	GG	AA	AA	AA	AA	GG	AA	AA
BOPA1_3675-2615	1H	456593344	TGCGCAGAAGGAGCAGAAGCAGTTCATTGTAATCCTTCTTGTACGTCATGTATTTCCGGAAATTCTTCTGAAGTGCTTTCTGGACACCAAATTTCTGGGTTGAGATGAACGAGTCAAGCA[A/G]CACCCGAATGGCCATGTCGACATCTTCCTGAGACACATAGCTTCTCAGATGCATCTTTGCATGTGCCTCAGACATTCGAATGATCGATTCAATGTGCCTTACTGCAATAGGGACTCCTTG	0	0	FORWARD	0.976	2021-04-22 12:49:00	InfiniumII	GG	GG	GG	GG	GG	GG	AA	GG	GG	GG	AA	AA	GG	GG	GG	GG	AA	GG	GG	GG	AA	AA	GG	GG	GG	AA	AA	GG	AA	GG	GG	GG	AA	GG	GG	GG	GG	AA	GG	AA
BOPA1_3682-556	3H	682163837	TCACCAAGAGCAACGATTGGTCAGGTAAGCATTCCTTCGGAGGAGAATCTCTGCATGCCATCAGTCGCACCCCAAATCCTTATGAGCAAGCCATTTCTATTATTGGGCGAACACTATCAC[A/C]TTTTGATGATGATAACTTGATACCATGCTTTGGATTTGGTGATGTTTCTACATGTGATCATTCCGTCTTCAACTTTTACGAAGAAGACCGTCCTTGTCGTGGTTTTGAGGAGGTTCTTGA	0	0	FORWARD	1	2021-04-22 12:49:00	InfiniumII	CC	CC	CC	AA	CC	AA	CC	CC	CC	CC	CC	CC	CC	CC	AA	CC	CC	CC	CC	CC	CC	CC	CC	CC	CC	AA	AA	CC	CC	AA	CC	CC	AA	CC	AA	AA	AA	AA	AA	CC
BOPA1_3687-271	4H	17916536	TTCCTCGAAGAAGAAAGATATATTCTCCGCACTCTTAAAGAAGTAGTCGTCCTTCAACTGCCGATGATCCTTGGTGGAGAATACACTGGAGTCAGCGCCGTCGAAGCCCTGGACGAGCTC[C/G]GCCATGCGGTCCCGCATCGCCTGGACCTCCTCCGCGCTTGAGAACGACTCCAGCACCAGGAAGCCGTTGGACTCGAAGAGGCTGAGCTGCTCGGCGGTGAGGCTGCCCGCCGGCGGCATG	0	0	FORWARD	0.58	2021-04-22 12:49:00	InfiniumI	GG	GG	GG	CC	CC	GG	GG	GG	GG	CC	GG	CC	GG	GG	CC	CG	CC	GG	GG	GG	GG	GG	GG	GG	CC	CC	GG	GG	CC	GG	GG	GG	CC	GG	GG	GG	CC	CC	CC	GG
BOPA1_3688-1291	3H	28024991	TGGTGGAAGAGTGCTTGATACTGCTTCAGCAGCACGCTGCTGAGCGCACGCCATCATGTCCATTGCAAGGCTGTCGGGGTGTCTAGCTTACAAGTACTTGACCATCCCACGGCCTTCGAC[A/G]CTAAGCTTTGAAGCCTGAAGGTTTTTCTTCTTTGGCGCTTTCAGCTGCTGCAGTTTCTTGTTCATCTTCAGCCGACGCTGGTCTTGAACTTGTTGCTTAGCACGAGCCCGTATCTGGTCG	0	0	FORWARD	1	2021-04-22 12:49:00	InfiniumII	AA	GG	AA	AA	AA	GG	AA	GG	GG	GG	AA	AG	GG	GG	GG	AA	AA	GG	GG	GG	AA	AA	GG	AA	GG	AA	AA	AA	AA	GG	AA	GG	AA	GG	AA	AA	GG	GG	GG	AA
BOPA1_3692-940	2H	846537	TTTGGCATCTCACAGGCCTGGCAACAAGCAAATACCCTGTCAAACTTAATATTATTACAACTAGAGACCCCTTTCGTCACTGTCGCAAATCATATTGGCACGGCCATCTTCTTCTTGGTT[A/G]TAATGACTCCAGGGTGATCTGTGAAGACTCATCAGAGATTGTATCAACGAAGAACACCACAAACAGACCCACCAGTCCAGGAATTCGGATCATCAACTGACTGCCGAGCGGGAGCGCCAT	0	0	FORWARD	1	2021-04-22 12:49:00	InfiniumII	AA	AA	AA	AA	AA	AA	AA	AA	AA	AA	AA	AA	AA	AA	AA	AA	AA	AA	AA	AA	AA	AA	AA	AA	GG	AA	AA	AA	AA	GG	AA	AA	AA	AA	GG	AA	AA	AA	AA	GG
BOPA1_3696-2238	5H	597317333	AACAGCCCGATGTCACCAGGTATATAAGAGACCCTAACGCCGACCGCAAAGAGAACCGAGAACCAAGTCAACTAAATTTAGTTTCCCATCATGTATGATCCGCGCATTCGAAACCTGCCC[A/G]AGTTTTGCGAATGGACGGCACTGTTACAGCAACGAGTGCAGGAAATATGCCATGCTAGTTGGCACTCGCAACGCCACTTTCAGCTGTGGTGGTGGGTTTGGAAGCATTCGCCTCTTCCCC	0	0	FORWARD	1	2021-04-22 12:49:00	InfiniumII	AA	AA	AA	AA	AA	AA	AA	AA	AA	AA	AA	AA	AA	AA	GG	AG	AA	AA	AA	AA	AA	GG	AA	AA	AA	AA	GG	GG	AA	AA	AA	AA	GG	AA	GG	AA	GG	GG	GG	GG
BOPA1_3699-1543	4H	472369122	CGGCGTGCTGCACGCGATGCTCGGACCCCACGGCACCGTCTCCCTCGCCGACTCCTGAGGGTAGAGCCTCTCGAAGATCATCCGGTAGTAGTAGGCCTCCTTGTTGATGGGCGTGTTGTA[C/G]GGGTACTCCTCTGCGGCGTTCTTCATCATCTCGTCAGTGACCTGCTGCTCGGTAAAAGCCTTGAGGCCATCGATCCAGTTGTAGCCAACGCCGTCGCTGAACTGCTCCTTCTGCCTGTAC	0	0	FORWARD	0.949	2021-04-22 12:49:00	InfiniumI	CC	CC	CC	CC	GG	GG	CC	CC	CC	CC	CC	CC	CC	CC	CC	CC	CC	CC	CC	CC	GG	CC	CC	CC	CC	GG	GG	CC	CC	GG	CC	CC	GG	CC	CC	GG	CC	CC	CC	GG
BOPA1_3709-716	2H	49988534	TATTACCAAATATAACATCCACGCAGCATCGTAATGTACGCGAACATCGGCAACATACATTAGTCACACGCATAATGCGCTCCGGGGGAACAAGGATAAGCGGCTGGTGCTACTGAGAAG[A/C]CGTTGTACCAATCCAGAGTCATATTACCGCCAAAAGAGTACACAAGGGGGTAGGACGATTAGCACCCAAACGATCACAGGTTCCGTATAGCCCTGAGTGGAACTACAAGCGCTGGTTATC	0	0	FORWARD	0.996	2021-04-22 12:49:00	InfiniumII	CC	CC	CC	CC	CC	AA	AA	AA	CC	AA	AA	CC	AA	CC	CC	CC	CC	CC	CC	CC	CC	AA	CC	CC	CC	CC	AA	AA	CC	AA	CC	CC	AA	AA	AA	AA	CC	CC	AA	AA
BOPA1_3743-1988	7H	448912368	CTGCCCGCCGTATCCAGCAGCAGTAGCAGGCTGAGGCGACACGCCCTTAGCAACCGCAGGCTGTGGGTTTGCAGCAGGTGCAGCATAGCCACTTTGAGCTGCTGGTGGTGCAGACTGATC[A/G]TAACTTGGCGGATTTGTAGCTGGTGGCTGGGTGTATCCTGCCTGACCATATCCAGGCTGACCACTTGTCGGTGCAGCAGCATATCCTGACTGTGGGTAGGCATTCCCATAGTTGGGATCA	0	0	FORWARD	0.949	2021-04-22 12:49:00	InfiniumII	AA	AA	AA	AA	AA	AA	GG	AA	GG	AA	GG	AA	AA	GG	AA	AA	AA	AA	AA	GG	GG	GG	AA	AA	AA	AA	GG	AA	AA	AA	AA	AA	GG	AA	AA	AA	AA	AA	AA	GG
BOPA1_3759-1385	5H	630531598	GTCGATGATCGAGTGGGGCGGGGAGGTGGTGAACTCGCAGGCGGAGGGGGTGCACACGTCGACGCAGATGGGCAGCGGGCACTTCCCGGAGGAAGGGTTCGGCAAGTCGAGCTACTTCAA[A/G]AACATCCAGGTGGTGGACAGCACCAACAACCTCAAGGCGCCCCATGGGCTGGGCACCTTCACRGAGCAGTCYAACTGCTACGACGTGCAGAACGGCAACAACGGCGACTGGGGCACCTAC	0	0	FORWARD	0.787	2021-04-22 12:49:00	InfiniumII	AA	AA	GG	AA	AA	AA	AA	GG	GG	GG	AA	AA	GG	GG	AA	AA	AA	AA	AA	AA	AA	AA	AA	AA	AA	AA	AA	AA	AA	AA	AA	GG	AA	GG	AA	AA	AA	AA	AA	AA
BOPA1_3791-1525	3H	601474414	CAAGCTGGCATCATTTTACAACCATCACAGAAGATACAGGCAACAATCCTTGGTCATGGTGCAAACAAAGACAGGTACACATAACAAACTTGGAAAGTTTAGAAAGAAAGAGGGGTCATC[A/T]CACTTTTTCCAGGAAGAACTGCTATATGTTCTGCATCTGGGAGAAAGAAATCCTAATGGTGGATCCCTCGAGCTTGCTCGCATGCTTACAGACCAGAGCTTCGGTCGCCTCTTCCTCGCT	0	0	FORWARD	1	2021-04-22 12:49:00	InfiniumI	TT	TT	TT	TT	AA	TT	AA	TT	TT	TT	AA	TT	TT	TT	TT	TT	TT	AA	TT	TT	AA	AA	AA	AA	AA	TT	AA	AA	AA	AA	AA	TT	TT	TT	AA	TT	TT	TT	TT	AA
BOPA1_3813-1629	2H	445720209	TAGGTGTCCCAGGATTCTTTCTATCTTCCAAGACTGATGGGCTCAACAGAATGGTTGATTGATTCTATGACTTGAATACAACGAATCTCCTATGACTGATTTGTTATGGCGGCGGCGGGA[A/G]CAGGAGCAGACCTGAAGAGCCTCCGGAACACCCACTGGAGTGGTCTCAGCAGCTGCGATCTCTTCTTGCGCCAGAACCAAATCGCGGCGCTGTACTGCTCGTTCCGAATTTTCCTCGTCG	0	0	FORWARD	0.996	2021-04-22 12:49:00	InfiniumII	GG	GG	GG	AA	AA	GG	GG	GG	GG	GG	GG	AG	GG	AA	GG	GG	GG	AA	AA	AA	AA	GG	GG	AA	AA	AA	GG	AA	AA	GG	AA	GG	GG	GG	AA	GG	AA	GG	GG	GG
BOPA1_382-2624	7H	641788307	CCATTGAAAATTCAAGACACGAAATCCGCAATGSGCATACAAGATTCATCRTCGTCGTCGTCGTCATCATCCATCTACAGGCAAAACATAACTCCCAAGACACTCTAATACAAACCTGTC[A/G]AATGGCCGTCCATTTCGCTACCCTCTGCTACCACTACTACAGCTACCRGAATGAAAAACTAGACAAGTTCCAACATGATTGCGCAAGACCAGGAACAACAAAATGTAAAACACAAGAGGG	0	0	FORWARD	1	2021-04-22 12:49:00	InfiniumII	GG	GG	GG	GG	GG	GG	GG	GG	GG	GG	GG	AG	GG	GG	GG	AG	GG	GG	GG	GG	GG	GG	GG	GG	GG	AA	GG	GG	AA	GG	GG	GG	AA	GG	GG	GG	GG	GG	GG	GG
BOPA1_3840-348	2H	738841667	CAAGAAGCAGCTACCTGCCTCTGCCTCGGCCATGGCGGAGAAGGCCGAGGAKGGGCTGAGGACCGTCATGTACCTCAGCTGCTGGGGTCCCAATTAGTAGTAGCTGATACCTGAGAGCCA[A/G]GAGGTGTTTTCTCCTAGCTCCATCCATGACGCCTTTGATGCATGAGGAGCTTTTGTGAAAGCCTGAAACAACCATGTCCTCAAACCTGGCTGGCCTCCTTGGGAWGAAYCCCCCATTGTA	0	0	FORWARD	0.949	2021-04-22 12:49:00	InfiniumII	GG	GG	GG	GG	GG	AA	GG	AA	AA	GG	GG	AA	AA	AA	GG	AA	GG	GG	GG	GG	GG	AA	GG	GG	GG	GG	GG	GG	AA	AA	GG	AA	AA	AA	GG	AA	GG	GG	GG	AA
BOPA1_3845-1089	1H	419381787	ATGGCATACAAATGCCACACAGCGTACATTATTAGGTACCTTCACAGTTTGATTACCAAGGACTTCACCAGCACTAATCTGATGATTTGGGGAAACCAGAAAGCTTTTCTCCAATGACGT[A/G]CTGTGCTTGGGTAACTAGCCTCTCGACAACTTCCCTTGCTGGTACAATCTCCGTGATTAGCCCAACACCCTGGCCAGCATACATAGCCATGCTATGGATATCGCCTGTTGTTGTCGCATT	0	0	FORWARD	1	2021-04-22 12:49:00	InfiniumII	GG	GG	GG	GG	GG	AA	AA	GG	GG	AA	GG	GG	GG	GG	GG	AG	AA	GG	AA	GG	GG	GG	AA	GG	GG	GG	GG	AA	AA	GG	GG	GG	AA	GG	GG	GG	AA	GG	GG	GG
BOPA1_3865-103	6H	499364199	TGCAGGCATTCGGTACGAGGATCCCGATAGAGAGAGAGAGCGTGTAGGCGCTGGGCGAGCAGGCCGCCACCGCAACCCTAGCCAGCTAGCCCAGCTAACGCC[C/G]CCGGTTGGAGAGCTGCTGCTGCTGCAGAGATGTCGTCGGGACGGTACATGGCCTACTCGCCCTCCCCGTCCACCACCCCGCACTCCCCGCGCATCTCTGGCCTCCGCGCCTCCTCCGCCG	0	0	FORWARD	0.737	2021-04-22 12:49:00	InfiniumI	CC	CC	CC	GG	CC	CC	CC	CC	CC	CC	CC	CC	CC	CC	GG	CG	CC	GG	GG	GG	CC	CC	CC	CC	CC	CC	CC	CC	CC	CC	CC	GG	CC	CC	CC	CC	CC	CC	CC	CC
BOPA1_3928-513	5H	518151226	ACACACTTTTAGTTTCTCTCATAGAGGGCAAATTAACATCGACGGCAACCTGGTAGGCAAAGGCGAACCTGCCGGCCGCCTGCGCCACACGCTGCAAATACATCATGATAGATCACAAAC[A/G]CACACGTCGGCACAGATTAGCCAATAAGTACACAAGAAAGCGAAGGTACAGGCGATTGATCAAAGCTTATTCTAGCAGGTAACATGCATGGATAGATATGGAGCTAGCTTCCCTTAATAG	0	0	FORWARD	1	2021-04-22 12:49:00	InfiniumII	AA	AA	AA	GG	AA	AA	GG	GG	AA	GG	GG	GG	GG	AA	AA	AA	GG	GG	GG	GG	GG	AA	GG	AA	AA	GG	GG	GG	AA	AA	GG	AA	GG	GG	GG	AA	GG	AA	GG	GG
BOPA1_3931-1434	5H	636606455	TGATGGAGATCATGCTGAGTCAAGTAATAGTGATATAGGTACTGACCACGATGGAGGCAGCGTGCTTGATCGTCCAGACGTGACGTCTGCTTTGAACGCCCTCTTCGGTGATGCGTCCTC[A/G]TCATCTTCATCTGATGAAAATGGTCCAGGTGCTCCCGAGAGCTGAAGCCAGCATCGCCCTGGCTCCCGTGCTTCCAACATGTAGACGGAGTCCTGAAAGAAGACTCCCGTGAGGCCGGCG	0	0	FORWARD	0.878	2021-04-22 12:49:00	InfiniumII	GG	GG	GG	GG	AA	AA	GG	GG	GG	GG	GG	GG	GG	GG	GG	GG	AA	GG	GG	GG	GG	GG	GG	GG	GG	GG	AA	AA	AA	AA	GG	GG	GG	GG	AA	AA	GG	GG	GG	AA
BOPA1_3933-1077	3H	44976271	AGTTTCACGGGTGCAGAAGTAGGAATATAGTCCCATCCCAACCACTGCAATCAGGATTCCAAGTATGTTTCTCCAGCTAAACGGGTCGTGAAGCAAGACATAGCCGAAGGCAAGAACCAA[A/G]CATGTCTTTAGATGGCCAAGGACTTGATAAGTTACAGGAGATGTCTTCCCAATCACAAGGAAAGTGCTGAAGTTCACGGAGACTGATATCAGACACGACAGCACAATGAAGAACAGAACT	0	0	FORWARD	1	2021-04-22 12:49:00	InfiniumII	AA	AA	AA	GG	AA	AA	AA	AA	AA	GG	AA	AA	AA	AA	GG	AA	AA	GG	GG	GG	AA	AA	AA	AA	AA	AA	AA	GG	AA	GG	AA	AA	AA	AA	AA	AA	AA	AA	AA	AA
BOPA1_3949-1560	3H	659694975	CAACTACTTGCAGATAACTAGAACTCAAGGCTTCGACGAGAACAGGTTGGGGTAGGAGAACGGATCATCCTCCAACGATGTTGATCTCTGAGGCACATGAGMTGGTSCATAACCCTCAGA[A/G]TCATTGGAAAAAGAGTCCTGATGATCAAATACCGGCTTCTGCGTCACCTCAGTTTGATGATRACYTTCCTTTTGGCTACCATCACTGTGGCTCTCATAAACCCTAGTGTTCTTCTTTAGA	0	0	FORWARD	1	2021-04-22 12:49:00	InfiniumII	GG	GG	GG	GG	AA	AA	AA	GG	AA	AA	AA	GG	GG	GG	GG	GG	AA	GG	GG	GG	AA	AA	GG	GG	AA	GG	AA	GG	AA	AA	AA	GG	AA	GG	AA	GG	GG	AA	GG	AA
BOPA1_398-1244	7H	46106105	TTTTTTTTTTTGCAGGAAATTTTTTTTTTTTTTTTTAGGAGTAATATCAATCATCTGTCTGGACAAGTCTTTATACTAGTACGAATTGCGAAACGACAATTCCGGAGAAGATGGACATAT[A/G]TAGAGTACAGTAGGCAATCAAGAAAGCAAAAATGGGGGAGATTAATTGATTCTTGTTGTTGGCATCTATGGCGGAGCGGCGGCGGGGATGGGTCCGTTCACTTGGCGCGGCGGCAGAGGG	0	0	FORWARD	0.988	2021-04-22 12:49:00	InfiniumII	GG	GG	GG	GG	GG	GG	AA	GG	GG	GG	GG	AA	GG	GG	GG	GG	GG	AA	AA	AA	GG	AA	GG	GG	GG	AA	AA	AA	GG	AA	AA	GG	GG	GG	GG	GG	GG	GG	GG	AA
BOPA1_3987-1078	6H	536785620	CTGATTGATGGACTACAATCTGGCTTGGACTCACATGATATAGTCAGCATTCAAAATGCTAAGGGCTTAGGTTATGCCATGAACACAGCTGAGGAGCTTAAGTTTGTTAAAGATATAGCT[A/G]CAGCAACAGGCATTGTGCTTGATCCAGTCTACAGTGGGAAGGGAGCATATGCAATGCTGAAAGACATGGCTGCTAATCCTTCCAAGTGGAATGGGCGGAAAGTCCTCTTTGTCCACACAG	0	0	FORWARD	0.988	2021-04-22 12:49:00	InfiniumII	AA	AA	AA	AA	AA	GG	AA	AA	AA	AA	AA	AA	AA	AA	AA	AA	AA	AA	AA	AA	AA	AA	AA	AA	AA	AA	AA	AA	AA	AA	AA	AA	AA	AA	AA	AA	AA	AA	AA	AA
BOPA1_4019-302	3H	589721973	GTTCTCCATGGCGGGGTGGATTATTTTCTACTTGACGTTGCTCTTCTAAATACTGTGCTGAACTGGAACATCCGCAAATAGTAGATACCATGAGAAAACATGGAAGAAGATAATAGTGTC[A/G]TGAAGTGTACAATAGCTACTGAAGCCATGGTGGCAGCTGCTGTGGAGGTACGAGTTGTATCGGTACAGATAATGGGTTCCTCGTACCCATCTTTGTGTACATGCTTCCGTTATGTTAATT	0	0	FORWARD	0.976	2021-04-22 12:49:00	InfiniumII	AA	AA	AA	GG	AA	GG	AA	GG	GG	GG	AA	GG	GG	GG	GG	AA	AA	AA	GG	AA	AA	GG	AA	AA	GG	GG	AA	GG	AA	GG	AA	GG	AA	GG	AA	GG	AA	GG	GG	GG
BOPA1_4037-916	2H	620951832	ACCACCCCATATCTTCRTCACAGCTACGGCTGCTGGGAATAGGCTCTACCTGTTCAGCGTAACTGCAAACGGGCTACAATGGAAGAGGCATTACAAGGATCTGAAGCAAATAGCAGAATC[A/G]TTCCGCGTAGTCTAGGGTGGTTCCACTGGGTTCGTTCATCACATAATCTGTTCTATTATTAGAGAAGATGAGGGATGCCGTTATGTAAAGGGAGGCTAAGTACACATCATTTGTAACAAT	0	0	FORWARD	1	2021-04-22 12:49:00	InfiniumII	GG	GG	GG	AA	GG	AA	GG	GG	GG	AA	GG	AG	GG	GG	GG	GG	GG	GG	GG	AA	GG	AA	AA	GG	GG	GG	GG	GG	GG	AA	GG	GG	GG	GG	AA	AA	GG	GG	GG	GG
BOPA1_4039-1686	4H	604442990	TTCGATCGGCGACCGYTGCATAGGTCGGCAAGGTTCGCAGTTCGGGACGGTCTTGTAAACAGACCTTGGTGTCTTCACAACATGGTATTTAAGAATCTTCGCTTTACTCTGGTCAGCAGC[A/G]ATTTCATCTGGAAACAACTTGGCTAGCTCTAGCATAGTTGCTTCGATGATTTCSGYGTCACTCCGTCCAATCCATTCCTCTGCTGGAGCAAAGACCAACTCCAACATCGAACGGTTTGGA	0	0	FORWARD	1	2021-04-22 12:49:00	InfiniumII	AA	AA	GG	GG	GG	AA	GG	GG	GG	GG	GG	AA	GG	GG	GG	GG	GG	GG	GG	GG	AA	GG	AA	GG	GG	GG	GG	GG	AA	GG	GG	GG	AA	GG	AA	GG	GG	GG	GG	GG
BOPA1_4049-233	2H	405862798	CGCGCGAAATCAAGGGAATCAAGATGCCCATCGAGGAGTCATGATGCATTGGAGGACATCACTTSTACTCTTCGYGTACGTGTTATACGTCCACGTGATCCATCCATAGCAACCCCATAT[A/G]TAGTAGAACAAGTAGATGTAACCGCATGGGACATGTGGTTAGGCCAAACTCCAACGTGCGRCTCCAAAAAAAACTTATATTTTTATCCGTTTGGATCAGAAAAAAAAAAAAAAAATGGCC	0	0	FORWARD	1	2021-04-22 12:49:00	InfiniumII	GG	GG	GG	GG	GG	GG	GG	AA	AA	AA	GG	GG	AA	GG	GG	GG	GG	GG	AA	GG	AA	AA	AA	AA	GG	GG	GG	GG	AA	GG	GG	AA	GG	AA	GG	GG	GG	GG	GG	GG
BOPA1_4051-1101	4H	595105477	ACCTTTATCCAGTTTGAGCCAGCCCCTCGGAGAGGCGAGCCGGACGTGACACGGAGAACGCCTGATTATTTCCTTTGAGTAAACTGGCTGCACCATTTCTCAGCTTGTATTGCGAATATC[C/G]GCACCAATCAGTGAGATTCCTGCTGGATCCAAATCTGCACATGAGCCAACAAACAATAACAAAGGGGTGTACGAGWGCCCCATGTAAAATTGACCCCCATTGGTCAATCCGAAAGATTGC	0	0	FORWARD	1	2021-04-22 12:49:00	InfiniumI	CC	CC	CC	CC	CC	GG	CC	CC	CC	CC	CC	CC	CC	CC	CC	CC	CC	CC	CC	GG	GG	CC	CC	CC	CC	CC	GG	GG	CC	CC	CC	CC	CC	CC	CC	CC	CC	CC	CC	GG
BOPA1_4054-1326	7H	95639213	GAGAAAATCACAAAAAATACAAACGTGTTACACCAGCCATGTACTCACGCTATCTACGTGCGTACCCATGGTATACACGTACACGAAGCTGGCTCCATCCAGTACTTCTTCAGTTCCTCT[A/G]GAACAGAGCTCGCTGGTACATGGTAGACCCGTACAAACATGTAGATGCATGGATCGTACATACTTCGACTGGTACAAATGACTTCCCGCGCTTGTACACGTGCGCACTTACGTACGTACG	0	0	FORWARD	0.996	2021-04-22 12:49:00	InfiniumII	GG	GG	GG	AA	GG	AA	GG	AA	AA	AA	GG	GG	AA	AA	AA	GG	GG	GG	AA	AA	GG	AA	GG	GG	GG	GG	GG	GG	GG	GG	AA	AA	GG	AA	GG	AA	GG	AA	GG	GG
BOPA1_4057-2114	1H	555618219	TTACACTCTTATCAAAGTCGAAAACAGARAAACGGAATGTTGCTACAAACACTTGCAGAGGATCATTCTCAGGCCGCCAAYGGTTTACAACACAGCGAAAACGAACAAATAAAACAGGAT[A/G]TACACGGCACGGCGCTACCTAGTGCAGTCTCGTCAGCTCCTCCACCCGCTTGGACAGCTCCTCGACAGGGACCGCCATCGCCTTGGCCACCTCCTCCATCTTGGACCTGTTGAGGTCGAG	0	0	FORWARD	0.685	2021-04-22 12:49:00	InfiniumII	AA	AA	AA	AA	AA	GG	AA	AA	AA	AA	AA	AG	AA	AA	AA	AA	AA	AA	AA	AA	AA	AA	GG	AA	AA	AA	GG	GG	AA	AA	AA	AA	GG	AA	AA	GG	AA	AA	AA	GG
BOPA1_407-259	5H	612799248	ATAACCAGACAAGTATTAAACAGCTAAATTTGACAAGACAAAGGTAAAACGACTTCCACAACCACAGCGGCAGAACACATCAGGAATCACAAGCCTATGCCATCATCCCTCGGTGTTTCG[A/C]TGCCTGGATGTAAGATGATGCTACGCCTCCATCCTCCAAGGCGCCTACTTGGATCGCTGCCTCATCTTTCGGCGCTTCCTCTTGAGCCTCCTCATCCTCTTCTTCTTCCACTTGGCCCTC	0	0	FORWARD	0.976	2021-04-22 12:49:00	InfiniumII	CC	AA	AA	CC	CC	AA	CC	CC	CC	CC	CC	AC	CC	CC	AA	AA	CC	AA	AA	CC	CC	CC	CC	CC	CC	CC	CC	CC	CC	AA	CC	CC	CC	CC	AA	AA	AA	CC	CC	CC
BOPA1_4070-386	6H	94715959	TGGTGACCGCGGCGTCATCGTCCCCGGCGGTGGCCGTCACGGCGACGGACGTTCCCGGGACGATGAAGGCTTGGGCGTACGAGGAGTATGGGGACGCCAGCGTGCTCAAGCTCGACGAGG[A/C]CGTGTCGGTGCCGGCGGTGGGCGAGGACCAGGTGCTGGTGAAGGTGGCGGCCGCGGCGCTCAACCCCGTTGATTCCAAGCGGCGCATGGGCAAGTTCAAGGCCACCGACTCCCCACTCCC	0	0	FORWARD	0.685	2021-04-22 12:49:00	InfiniumII	AA	AA	CC	CC	AA	CC	AA	CC	CC	CC	AA	AC	CC	CC	CC	AC	CC	CC	CC	CC	AA	CC	AA	AA	CC	AA	CC	AA	AA	AA	CC	CC	AA	CC	CC	CC	CC	CC	CC	AA
BOPA1_4098-758	4H	19087562	CAGCTGAATTTCATCACCACTAATTAACCATTTACATACTCTGATCTCGACGTAGGATTATTCAAGAGATAATTCAGTACATAGTGATCTCCAGCTAATTTCCTTTTCCGAACCATGGCA[A/G]ATAATTTCCTTAACACTATGGTTCCAAGTTTCCGCTGAATGTTGTACAAGTTTACTGGCTACTGCAGAGCCCTATAGCTCAAAGAGAGAGAGCCTTCATTTCTTTTCTGTGATGTCTCCT	0	0	FORWARD	1	2021-04-22 12:49:00	InfiniumII	AA	AA	AA	GG	GG	AA	AA	GG	GG	GG	AA	GG	GG	GG	GG	AG	GG	AA	AA	AA	GG	AA	AA	AA	GG	GG	AA	AA	GG	GG	AA	GG	GG	GG	GG	AA	GG	GG	GG	AA
BOPA1_4105-1417	3H	54950033	TGGTGGTGACGATGAGAGGGTTGGAAGGTGGACTTGATTCCTGTGATTACTGGCGCTGTTGTTGTTTCTTTATCGTCCTCGTTAGTGCATCATCTGGACTAGCTGAAGACCGACCGATTT[A/C]ACATTTTGTTAATTAATGTAATCCTTCGTAAGGATGGCGATCGACGATCCGATCCCCCACACCATATTTTGTACTACTGCCTTAGCCGCTTAGCGGCCTTTAATCCTTGGTTCATCCAAT	0	0	FORWARD	0.996	2021-04-22 12:49:00	InfiniumII	CC	CC	CC	AA	AA	AA	AA	AA	CC	CC	AA	AA	AA	AA	AA	CC	AA	CC	CC	CC	CC	CC	CC	CC	AA	AA	AA	CC	CC	CC	AA	CC	AA	AA	CC	AA	CC	AA	AA	CC
BOPA1_4137-798	7H	641771595	GATGTAGAACATGGGAACAATATGTTGTTTAAGTGTACTATAAACTGCTTCATGCTCGAGTCAGATTATTTTTYTCTCTGGGAGACTGGRACAAGGTGTAAACTCTTTTACCCACTTTTA[A/G]TGTGTTGTAAGATGTAATAGGTTTGTAATGGAGAACCTTCTGAAACACCTGGCTGAAGTAGTCAACCAGTATTTATAGCTTAAAAAAAAAAAAAAAAATTACATCGAGGTCAGTGTGTCA	0	0	FORWARD	0.965	2021-04-22 12:49:00	InfiniumII	GG	GG	GG	GG	GG	GG	GG	AA	AA	AA	GG	AA	AA	AA	GG	GG	GG	AA	AA	AA	GG	AA	GG	AA	AA	AA	AA	AA	AA	GG	GG	AA	AA	AA	AA	GG	GG	GG	GG	AA
BOPA1_4139-888	4H	558683988	TTTTTTTTTTTTTTTTTTTTGAAAATAAGGGCACAACTTACTTGCTTATCACATAAACACAAAATCCATCTTACATGGTA[A/G]TTTTGAAATGAGATGGGAGCAATGAACATATGCTAAAGAGAAGGGCAGAGAAGTACAGTGTTGTATGAACTCTATGCGGCAGCTTCATCAGATTCACCAGCGCCGCCTTTTTTCTTGCTG	0	0	FORWARD	1	2021-04-22 12:49:00	InfiniumII	AA	AA	AA	AA	AA	AA	AA	AA	AA	GG	AA	AA	AA	AA	AA	AA	AA	AA	AA	AA	AA	AA	AA	AA	AA	GG	GG	AA	GG	AA	AA	AA	AA	AA	AA	AA	AA	GG	AA	AA
BOPA1_4146-1154	6H	527210221	AGGTTCGTTTTGCAACAAAAACTGCCAGCAACACACAAGGGTTTGTTCACCAATGCTTATTTCTTCTCAATATCTCATCGTGTTAGAAGAAGATCGCTCATCTTCATCTTCAGGTTGGCG[A/G]CCTATGGGAGTGTAGCTCTCAACTCCTTTCTGTCTGCGCCAAATGACTCAACGCCGAAACCCTTGACGTAGACATTTGTAAAGAGCTCAGAAGCATCAGGCATAGGACTTTCCTTAGCTT	0	0	FORWARD	0.976	2021-04-22 12:49:00	InfiniumII	AA	AA	GG	AA	GG	GG	AA	GG	GG	GG	AA	AG	GG	GG	AA	AA	AA	AA	AA	GG	GG	GG	GG	GG	GG	GG	GG	GG	GG	GG	GG	GG	AA	GG	GG	GG	AA	GG	AA	GG
BOPA1_4163-1786	1H	317349136	TGTTGTTGGAGCTGGTGGTGTCAATCTAGCAGAGATCCGCCAGATATCTGGTGCAAGAATGAAGTTACTTGAAGCCCGTCCTGGTTCTTCGGAATCCATCATGGAGATCCAAGGTATGGC[A/G]CACCAAGTTCGAGTGGCACAGAGCCTTCTGCAAGGCTTCATTGGTGCTAACAGCCAGAGCGCGCAGCCATCCCAGTCTTCTCGTGACCTTTACCCAGTGTGGAACTAAACCCTAGAGGCT	0	0	FORWARD	0.915	2021-04-22 12:49:00	InfiniumII	GG	AA	AA	AA	AA	AA	GG	AA	AA	GG	GG	AA	AA	GG	AA	GG	GG	GG	GG	GG	AA	GG	GG	AA	AA	AA	GG	GG	GG	GG	GG	GG	GG	GG	GG	AA	AA	AA	GG	GG
BOPA1_4184-393	3H	508406692	CTACCTATCAGAGCAGACAGATGGGAGTGTCCCCAATACCCTGGTCATTGCAAACTGTGAAGTTGTCAAGCCACGGGTTGCAGCTGCAGAACACATATCACAGTTCAATGAGGAAGCACG[A/G]TCACCTTTTGTAAAGAAATACAAGACTATCATTCACCCCGGAGAGGTTAACCGAATCAGGGAGCTTCCACAGAACAGTAGGATCATCGCGACTCATACGGACAGTCCAGATGTGCTTATT	0	0	FORWARD	0.988	2021-04-22 12:49:00	InfiniumII	AA	AA	AA	AA	AA	AA	AA	AA	AA	GG	AA	AA	AA	AA	AA	AA	AA	AA	AA	AA	AA	AA	AA	AA	AA	AA	GG	AA	AA	AA	GG	AA	AA	AA	AA	AA	GG	AA	AA	GG
BOPA1_4191-268	6H	47261864	AGCGGTCTTTTAAGTTGAATCCAGATGCCGCTCCTTTCGTGCCTGCCTCCAAGTCTCCGTTCGCGGAGAGCTTGAAAGGAAAGAAGGACCCTGAGAAGCAAGTAGATGAGACTGAAAAGA[A/G]TGAGACCGCTGACAAGTCTGCTGGGTATGAACTCCCAGAGTCCCTTTCTTTTGATGACTATGCTGAAAGCCTAGGAAAGATCAACATCTCTACCGAGTCATCATCAAAAGGAGAAGCTGC	0	0	FORWARD	1	2021-04-22 12:49:00	InfiniumII	AA	GG	GG	GG	GG	GG	GG	GG	AA	GG	GG	GG	GG	GG	AA	GG	GG	AA	AA	AA	GG	AA	GG	GG	GG	AA	GG	AA	GG	AA	GG	GG	AA	GG	AA	GG	GG	AA	AA	GG
BOPA1_4240-749	2H	738362577	AAATATGTGCATGTCATTAATTCTCGAATTACAAGGAGTCTTGCCAAAGGTGTGGGACCTGACCAGGCAAGYCTACAAAAACAYATGTAATCACAGTACAATGTTCCCTCTGTATCATTG[A/G]TACATGGATACAATCATCATCCAGAAAAGAGCACCATATGATTCATATAATCCGGTAGGTTCAGCAGCTCCTCACACATGAAATGTCTTTCCTCTTATGAGTCGGCCTTCTTCTCCGGCG	0	0	FORWARD	0.899	2021-04-22 12:49:00	InfiniumII	GG	GG	GG	AA	AA	AA	AA	GG	GG	GG	AA	AA	GG	GG	GG	GG	AA	GG	GG	AA	AA	GG	AA	GG	GG	AA	AA	AA	AA	GG	AA	GG	GG	GG	GG	AA	GG	GG	GG	GG
BOPA1_4241-445	2H	731304969	CAGCACTACCCGGAGGCCGGATGGGTCGAGCATGATCCTATGGAGATCATGGAGAGTGTGAAGGTCTGCATGGCAAAGACACTCGAAAAAGCTGCAGCCAGTGGACTTAATGTGGATGCT[A/G]GTTTGAAGGCCATTGGAATCACAAATCAGAGGGAGACTACCGTTGTGTGGAGCAAATCCACAGGCCTTCCGCTCTACAATGCCATTGTGTGGATGGATGTTCGCACTAGCTCTATTTGCA	0	0	FORWARD	0.996	2021-04-22 12:49:00	InfiniumII	AA	AA	AA	GG	AA	GG	GG	GG	GG	GG	GG	AA	GG	GG	GG	AG	AA	GG	GG	GG	GG	GG	GG	AA	AA	AA	GG	GG	GG	AA	AA	GG	GG	GG	AA	AA	GG	GG	AA	GG
BOPA1_428-1519			AGTTTTGCCAGATTATTTATTACTGTACCTCTGAATTAACGGACACATCATCAGCATCCTGACTTACAACTCGAGCTGGAAGGACCCAAAAATCCCAGCAAACTATAGAAGGAACTACTC[A/G]CAATAGCGTGGCTGCGACGCAAATCGTAATCTAGTTGACATTGTGGAAGGAGTCGATGATGGCATCAGCAAGGTACTCGCATTTCGCCAGGTTCAGCCCTGCCAACGAAATCCTCCCGTC	0	0	FORWARD	1	2021-04-22 12:49:00	InfiniumII	AA	GG	GG	GG	GG	GG	GG	GG	AA	GG	GG	AG	GG	AA	AA	AG	GG	AA	AA	AA	AA	GG	AA	GG	GG	GG	GG	AA	GG	GG	GG	AA	GG	GG	GG	GG	GG	GG	GG	GG
BOPA1_4331-1475	2H	100641976	TACAGTACAGGAAATAGTTATTAACCGGAAAGCTTGGCAAAGAGTGCAGAGAGACACAACAATTTGATGTTACACAAGGCTACTACAGTCACAGTTCGGGAGAAAAGAGACTACTACAGC[A/G]CGTCACGGTACGAGGGACGRGGACGGCAAGGAGTTCCTACTGAAATATACAAGACTCGATTGGTCAGCTTATCTAATTCGACATGGCATGGCCCCATGGCAGATGTGCTTAGCTTAGCCT	0	0	FORWARD	1	2021-04-22 12:49:00	InfiniumII	AA	GG	GG	AA	GG	AA	GG	AA	AA	AA	GG	AA	AA	GG	GG	AG	AA	GG	AA	AA	AA	AA	AA	GG	AA	GG	GG	AA	GG	AA	GG	AA	GG	AA	GG	AA	AA	AA	AA	AA
BOPA1_4334-482	5H	26848697	CGAGGCCGAAGGCTGCAACATCGGCGACAGGGTTAGGCTGGATCCTTCYAGGCCRTTGAGCAAAAACAAGCATTGGATTGTTGCCGAGGTTCTTCGAAGAGCTAAGATGTATGTTCCGCC[A/G]CCACCTGCACCAAAAGCTTCTGGTGCYACAACTCAACAAACTAGYACCAAGTCRTCTGCTTGAAGATCCTCRGAGGCAAACACATACATGTCTTYCAGAATGTMTCTTCTTTACTGACTG	0	0	FORWARD	0.996	2021-04-22 12:49:00	InfiniumII	GG	GG	GG	GG	GG	GG	AA	AA	AA	AG	AA	AA	AA	AA	GG	GG	GG	AA	AA	AA	AA	GG	AA	GG	GG	AA	GG	AA	GG	GG	GG	AA	GG	AA	GG	GG	GG	GG	GG	GG
BOPA1_4338-133	5H	24876262	ATATATAGTTCTCAACCCCTCGCTCAAACAATCATCAGCTAGCAGCCTCGAATCATCAGCATGGCTTCTGCTGGCCGTCGTCCCACGGTGCTCCTGCAGATCGCTCTCTTCGTCGTCGTC[A/G]CGGCGGTCATCATCAACAGCTCCGTCTGCCTTGCCGCCGGTGGCCACGACGGCACCGGCACTGTAGTAATWGGTCCAGGCACYGGTAGTGGTAGCAAYGACCCAAACCATCCTGTTTTCC	0	0	FORWARD	0.633	2021-04-22 12:49:00	InfiniumII	GG	GG	GG	GG	AA	GG	GG	GG	GG	GG	GG	GG	GG	GG	GG	GG	GG	GG	GG	GG	GG	AA	GG	GG	GG	GG	GG	GG	GG	GG	GG	GG	AA	GG	GG	GG	GG	GG	GG	AA
BOPA1_4342-528	5H	482426682	AATGAAAGCAAAGAAAGGCTTTGTCCCAAGTTTAGGTGCCAACTTCTTATCATATGCATAGGATTCTATGGATTTGTAGTTCTCAACTCCTACTTCAACAAGGTCATATATGTGGTGATC[A/G]TAAGTCCTTCCCAAAACAAGATTGTTGGGCCTCTTCTTTGAATGMGAACCATACACTAAAAGGCTGCAGTCAGATTTAAGGGAGAAGAACTCCAGGGAAGTTTCACCCCCGCTCTCAAAT	0	0	FORWARD	0.988	2021-04-22 12:49:00	InfiniumII	GG	GG	GG	GG	GG	GG	GG	GG	GG	GG	GG	AG	GG	GG	AA	GG	AA	GG	AA	GG	GG	GG	AA	GG	GG	GG	AA	GG	AA	AA	AA	GG	GG	GG	GG	GG	GG	GG	GG	AA
BOPA1_4389-551	5H	514827552	TGGTGTGCCTGAATTGAATTCAGCTGTTGCTGAGAGATTTCTCAAGGACAGTGGATTGCACATCGATCCTGATAAGGAAGTTACTGTTACATCTGGGTGCACAGAAGCAATAGCTGCAAC[A/G]ATATTGGGTCTGATCAACCCTGGGGATGAAGTCATACTGTTTGCTCCATTCTATGATTCTTATGAGGCTACACTGTCCATGGCTGGTGCGAATGTCAAAGCCATTACACTTCGCCCTCCG	0	0	FORWARD	1	2021-04-22 12:49:00	InfiniumII	AA	AA	AA	AA	AA	AA	AA	AA	AA	AA	AA	AA	AA	AA	AA	AA	AA	GG	AA	GG	AA	AA	AA	AA	AA	AA	AA	GG	AA	AA	AA	AA	AA	AA	AA	AA	GG	AA	AA	GG
BOPA1_4396-567	3H	18008074	CAAGAAGAGCCCCGTCTGGCTGCAGTTTGCCCAGGCTTTCCAGGCAGCTTGATGGGATGAACCCARTCTTCAGTGACACACGCCTTGCTCTGCCCAATCTCATCTCATTTCTGTCCAACA[A/C]GATGGTGTGTCTGTCAATGTCGCATATGTATAAATCACATCACATTGCACCTTGTGCTGGATCAAAATAAAGCACTCATGTGCAGCCGTTCCATGCTAAAAAAAAAAAAAAAAA	0	0	FORWARD	1	2021-04-22 12:49:00	InfiniumII	CC	CC	CC	CC	CC	CC	CC	CC	AA	AA	CC	AC	CC	CC	CC	CC	AA	CC	CC	CC	CC	CC	CC	CC	AA	AA	CC	CC	AA	CC	CC	CC	AA	CC	CC	CC	CC	CC	CC	AA
BOPA1_4434-804	2H	606128866	TTAACTTTCAGACGGGTTTTATCAAGTGTAATCCTGTGGGATAGTTTAGTTTTCCTTCAGATGGGCTCCATGAAGTACTTCAGCAAAGCATTGCAACAAAATCTGGAAATTTGGTGCTGG[A/G]GCAAAACTTTGAATGCCATGATAGATGTACGAGTCCAAACAATCTAGCAGATTATCCCATGTAAATCAATTGTTTTACATGGCACATCGTGAGAGAGTTCACTAAGCTCCAAATAAGACT	0	0	FORWARD	1	2021-04-22 12:49:00	InfiniumII	GG	GG	GG	GG	GG	GG	GG	GG	GG	GG	GG	GG	GG	GG	GG	GG	AA	GG	GG	GG	GG	GG	GG	GG	AA	AA	GG	GG	GG	GG	AA	GG	GG	GG	GG	GG	GG	GG	GG	GG
BOPA1_4453-422	3H	482733343	GGTTCCTCCTTTAGTAGCTCCTCATAATCATCACTTTCACTGACGAAGCGGGCAGATTGATTCCTTCTATGGTAATCACGAATCTCTTTCAGCCTTTCATAGTACTTGGGGAAGATGTCA[A/G]TTTGCACCGGCGCGGTAAGATGGGTGGACATCTCATCCTTCCTAGCACCGTCCTTGTCTTCATAGATTTCCACCAGCTTGTCGGAAGTGGAGACGACGAGATCGAGCATGTGACGGACGC	0	0	FORWARD	1	2021-04-22 12:49:00	InfiniumII	AA	AA	AA	AA	AA	GG	GG	GG	GG	GG	GG	GG	GG	AA	AA	AA	GG	AA	GG	GG	GG	AA	AA	AA	GG	GG	AA	GG	GG	AA	AA	GG	GG	AA	AA	AA	AA	GG	AA	AA
BOPA1_4472-658	2H	720349512	CACCTACATTGAACAGGGMCATGTGCGTGTAGGCCCAGAGACGGTCACCGATCCAGCCTTCCTTGTGACCAGGAACATGGAGGACTTCATCACCTGGGTGGATTCCTCGAAGATCAAGAA[A/G]AAGATCATGGAGTATAATGGTGCATTGGATGATTATGATGCCATGATTTGAGGATGTGTCGTGATAGTAGAAATTTCGGGACCATCGGTGATTCAGTTTAGCTACTCCTGTAATATTTTT	0	0	FORWARD	0.996	2021-04-22 12:49:00	InfiniumII	GG	GG	GG	AA	GG	AA	GG	GG	GG	GG	GG	AA	GG	AA	GG	GG	AA	GG	GG	GG	AA	AA	GG	GG	GG	AA	GG	AA	GG	GG	GG	GG	AA	GG	AA	AA	AA	GG	AA	GG
BOPA1_4475-478	7H	82213270	ATTGCCACATGGTAGAACCCCGAATGGCCATTGTGGATGGCCGCAGGCAGATACCCCACAGGCTCTTGCCCTTCAGGAAAGCATTCAACGGCACGTTCATTGCCGCTGGAGGGTATGATC[A/G]AAAGGAAGGCAACAAAGTGGTGGCCGACGGCTATGCTGATCTTGTTGCTTACGGAAGGATCTTTCTTGCTAATCCAGATTTGCCTAAGAGATTTGAGCTCGACGCTCCTTTGAACAAGTA	0	0	FORWARD	0.976	2021-04-22 12:49:00	InfiniumII	AA	AA	GG	GG	AA	GG	GG	AA	AA	AA	GG	AA	GG	AA	GG	AA	AA	GG	GG	GG	GG	GG	GG	GG	GG	GG	GG	GG	GG	GG	GG	GG	GG	AA	GG	GG	AA	AA	GG	GG
BOPA1_4488-514	6H	181329589	AAACTGAACCTCTTAAGCAGGTTGCTGTTCCACTATCCACTATTGGTCAGGAGTCAGCAACTTGCTCAACTACAGCTTTTATGCTGATGGTTCTTCTTTGTTCGTACCCCACTGTTCCTC[A/G]CTATCATTTCCATTCACATGGATAGTGCCATCAGTAGAACCATCAGCCTCAACCTCAACAGCATCTTCTTGGCTTTCTTCTGCTCCGTCATCTTCGAAAACCTCTTGAACAGTATCATTT	0	0	FORWARD	1	2021-04-22 12:49:00	InfiniumII	AA	AA	AA	GG	AA	AA	AA	AA	AA	AA	AA	AA	AA	AA	AA	AA	AA	AA	AA	GG	AA	AA	GG	GG	AA	AA	AA	GG	AA	AA	AA	AA	AA	AA	AA	GG	AA	AA	AA	AA
BOPA1_4535-1366	4H	620025528	CTTATACTCATGAGTAGAGCTACTAGATCAAAGGAGGTATTGAATGTGTTGATTTAGTACATGGCAAGTCTTGTACTTATGAGTTATGGAAAGTAGAGGGACTAGATAAAAGTAGGTGTT[C/G]GTTGATTATGGCAAGTTTGATCAGATTTCGTCAACTTTGCCTAGAAGAATAATAATACACTTAAGCAGTGTGGAAGTTAAATGCAAAAAAAAAAAAAAAAA	0	0	FORWARD	0.988	2021-04-22 12:49:00	InfiniumI	GG	GG	CC	CC	GG	CC	CC	GG	GG	GG	GG	CC	GG	GG	GG	GG	CC	GG	GG	GG	CC	GG	GG	GG	CC	CC	GG	GG	GG	GG	GG	GG	GG	GG	GG	CC	CC	CC	CC	CC
BOPA1_454-1502	4H	350266227	TARAAAGACTGTTGCTCARAGCTCATCCTTCAAAGGCTCGGTGGCAGCCGGTTCCGYYGCCTTYTCGGTCGCCGCCGCCGCCGCCTGCCCAGCAGTCTCCTTGTTCTTCCTGATGTAGTC[A/G]ACGATCTCGTCGGCCGTCCTGCCACCCTCATAAGAGACCTTCTTCCCGCTGGGAGTGACGAAGTACAGGGTCGGGTAACCCTGGACATCAAACTCGCCCGGCACGTCATTCTCGGTGGCG	0	0	FORWARD	0.787	2021-04-22 12:49:00	InfiniumII	AA	AA	AA	AA	AA	AA	AA	GG	GG	GG	AA	GG	GG	GG	AA	AA	AA	AA	AA	AA	AA	AA	GG	AA	AA	GG	AA	AA	AA	AA	AA	GG	AA	GG	AA	AA	AA	AA	AA	AA
BOPA1_4544-461	4H	46140224	CATCGCATCCAAACGAGATTGCAACCGAATAATCTGCTCTTCCGCTTGGGGTGTTAAGTTACTTAACATTTCTCCCATACTATCACCAGATGATTCTCCGTCACTTTTTCCAGAGTCCTG[A/G]GGCATTTCGTCTTCTGATAATCTGAAAATTGTAATAGGCCTACCCAAATTGATGTCATGAAGATTATCTTCAGTCATGTCTCTTTTCTCACATTCAGCATCTTCTTCAGAAAGTTCTAGG	0	0	FORWARD	1	2021-04-22 12:49:00	InfiniumII	AA	AA	AA	AA	GG	AA	GG	GG	GG	GG	AA	GG	GG	GG	AA	AA	AA	GG	GG	GG	GG	GG	GG	AA	AA	AA	GG	GG	AA	GG	GG	GG	GG	GG	AA	AA	AA	GG	AA	GG
BOPA1_4547-1677	6H	965879	GAGAGGCGATGCAAGGTATCAGAGAGATACGYGAAGCATTGGCTAGGATGGAGCGCCAAAATCCTTGCTTCCGTTCATGAASAAATGCAACAAGCCCTGGAGTTAGTGCTGCTGGCAGCT[A/G]CGTATTTGCATTTCGTACTTGTGTGTATTGTATTGTAATGAATAAAATTATGCGCTCCTTGCAGCGTATATCGTTGTACGAGTCATAGTCGGTTGAGTTTTTGTTAGCAACATGTGTATG	0	0	FORWARD	0.765	2021-04-22 12:49:00	InfiniumII	GG	AA	AA	AA	GG	AA	AA	GG	GG	AA	AA	GG	GG	GG	AA	AA	AA	AA	AA	AA	AA	GG	AA	AA	AA	AA	AA	AA	AA	AA	AA	GG	AA	GG	AA	AA	AA	AA	AA	AA
BOPA1_4564-604	4H	601568256	GCTTTGGTGCTTCATTATTTTCTCCAAACCAGACATCAAGAATGCAGCACCATGCTTCTCCATTTGTTAGGGACACGCTAAGTACACGAGGGAAGTTTGAATTTCCTGGCCAAGAACAGC[A/C]GCAAGCTACTATTATGAGTCCCACTGCAAGTACTATGAGTCCAACTGCTGCTCCATGGGTAAAGACAGTAAGAAACGGTGGACAATATGGTACAAACAGAAGGGATGCTAGTCACTACAA	0	0	FORWARD	1	2021-04-22 12:49:00	InfiniumII	CC	CC	AA	CC	AA	AA	AA	AA	AA	AA	AA	CC	CC	AA	AA	AA	CC	CC	CC	CC	AA	CC	AA	AA	CC	AA	AA	CC	AA	AA	AA	CC	AA	CC	AA	CC	AA	CC	CC	AA
BOPA1_4565-1583	5H	424593882	ATGCATTATCTGACCAAGATGTTCTTGGGCTCGGTCCTGGCCTTCTTCCTGCTGTTATCGCCGAGGCTAGTTTYTGCTTTCCGGAACACTCTTCAGTGAGCTGCTTATTTTTATCGATGC[A/G]ACGTGGTTAACCATTTTGGTGATTGTAACTAGAAACCATATAGACCGTTGAATAATTTATAACTTGTTTTTTTTTGTGGTAGACTGCCATGATAATAACAATATAATTTATGGCCGAGAA	0	0	FORWARD	0.988	2021-04-22 12:49:00	InfiniumII	AA	AA	AA	AA	AG	AA	GG	AA	AA	AA	GG	GG	AA	AA	AA	AA	AA	AA	GG	AA	AA	AA	AA	AA	AA	AA	GG	AA	AA	GG	GG	AA	AA	AA	AA	AA	AA	AA	AA	AA
BOPA1_4570-591	5H	34998637	GACGTTCCGGTTAGTGCGCAACGCCGGCCAGAACAGGATGCGGATTATGGCGGCAAACGGGCTCTTCTTGCAGGCGAACAAAGACAGCTCGGTGACAGCAGACTACGGCAAGAGCACAAG[A/C]TGGGGCAACGATGACCCGTCGGTGTTTGCGGTGACCAGAGTGACGGGGCTACAAGGGGAGTACCAAATCTGCAACGGATATGGGACGGCAAAGGCCACGCCAATTCTCAAGAATCACTGG	0	0	FORWARD	0.877	2021-04-22 12:49:00	InfiniumII	CC	CC	CC	AA	CC	AA	CC	CC	CC	AC	CC	CC	CC	CC	AA	CC	CC	CC	CC	CC	CC	CC	CC	CC	AA	CC	CC	CC	CC	AA	CC	CC	AA	CC	CC	AA	AA	AA	CC	CC
BOPA1_4593-2007	3H	32615445	TGGTCAGGGTCCTTTATCCCAGTTGATGGACAGTCTCCAGTGGATTGGCTCACTGTTTTCTGGAGAAACCCCCCCAGCAAATGGTACAAGTCATCATGCACCAGCGGCTTCTGCTGAGCC[A/G]GTAGATGCTAGAAACCATGCAGTACCTGAAGTGTCAGTGGCCAGCGACGAGGGGATACGCTTTGCTAATTTGGTCAGGCAAATTATGCCACATATCTCCAATGTTGAAAACCAGCCTCAA	0	0	FORWARD	0.949	2021-04-22 12:49:00	InfiniumII	GG	GG	GG	AA	GG	GG	GG	GG	GG	GG	GG	AA	GG	GG	AA	GG	GG	GG	GG	GG	GG	AA	GG	GG	AA	GG	GG	GG	GG	GG	GG	GG	GG	GG	GG	GG	AA	GG	GG	GG
BOPA1_4616-503	4H	19930090	CTGCTCCACTCTCTGATCATCGTTGCCTTCATGGGGCTGGTGGAGCCTGCGGTTCTGAGGGGTTGACATCTCCTTTTTAAGGCTGATGAGGATGTCCTCCATTGTATGTTCCCTTTGCCA[A/G]TTTCCAAGCATCGGGAATCTTCTTGGATCAACCATTCCAGTTTCTTGATTCACGCATGTCATATTGACCCTGGCCTGGAACCGGACAGTCGGTGGTTTGTCTGGATAATCTGTATCACAG	0	0	FORWARD	1	2021-04-22 12:49:00	InfiniumII	GG	GG	GG	GG	GG	AA	GG	GG	GG	GG	GG	GG	GG	GG	GG	AG	GG	AA	AA	AA	AA	GG	GG	GG	GG	GG	AA	AA	GG	AA	GG	GG	GG	GG	AA	AA	AA	GG	GG	AA
BOPA1_4618-1559	3H	548580014	GGACCGAGAATGCCGGATGGAACAAGGGGCTTTACAATGGGGCGCGGTAGATCTCTCCCACTTCCGAAAGCCGAGAAGGCCCAGAAGACTGAGGAATAGAACTTTATACAAATGGCTAGT[C/G]CTCCTCTCATGCCACTTTATAAGGATTGTCTTTTCTGAAATMCAGTAACTGCCGCTTGAGTTGGAAATTTCACGCGTGGCTGGTATTTTACCACCGTACAAAGTATGCATGTTTGTGACA	0	0	FORWARD	1	2021-04-22 12:49:00	InfiniumI	GG	GG	GG	GG	GG	GG	GG	GG	GG	GG	GG	CC	GG	GG	GG	GG	GG	GG	GG	GG	GG	GG	GG	GG	CC	GG	GG	CC	GG	GG	CC	GG	GG	GG	GG	GG	GG	GG	GG	GG
BOPA1_4629-162	2H	649449402	TCCTCTCGCTGCTCTCCGCTCCAGGCCGCGCGCAGGACACACGCTACCCCTCCCTCCCCCGCCTTTCGTCGTACCTCGGCCGAGGCGAGCTGCTTCTAGCACGCAGGCAGGCAGAGAGTG[A/T]GCTGCGCCTGCCCCTACCGRGGACCAGAGGAAGAAGAAGAAGGAAGAGGACGCTGGTGTGCGGGGCGAGATGGCGRTCGCGTTGGGCGTGAAGGCGACGCCGTTCACCTACGCGGCGCAC	0	0	FORWARD	0.685	2021-04-22 12:49:00	InfiniumI	TT	AA	TT	TT	AA	TT	AA	AA	AA	AA	AA	AT	AA	AA	AA	AA	AA	AA	AA	AA	AA	AA	TT	AA	TT	TT	AA	AA	AA	AA	AA	TT	AA	AA	TT	AA	TT	AA	TT	AA
BOPA1_4630-1036	2H	165634886	GAGCAGCATCCCGAGTATGTTCTTGATGGTGAGAGCCGAGTCRAACAGAACCCAGCCGAGGATCAGCACACACACCGTTTTCATGTGGCCCAGGACCTGGAAAGAGGTTGCAGAGAACCG[A/G]CCGATGCAGAGGTACTGGCTCATGTTGCAGAAGACAGCCAAGGAGCATGAAAGCAGTATGAAGAAAGTTGCCCCTGTTGAAAAACTGTAGTTCAATAGCCAACGCCCATTTAGGTAGTAA	0	0	FORWARD	0.915	2021-04-22 12:49:00	InfiniumII	GG	GG	GG	GG	GG	AA	GG	AA	AA	AA	GG	GG	AA	GG	GG	AG	GG	GG	GG	AA	GG	GG	AA	AA	GG	GG	GG	GG	AA	GG	GG	AA	GG	AA	GG	AA	AA	AA	GG	AA
BOPA1_4643-867			ATTTAACGCTCGCAACTCGCTTTTTTTTTTTTTTTTTACGGGCAAAGAAAACCGATTCACAACTTGGGAGCTTTATTTGGTTCTGGCTTATTCTAGATTACAACAATTGGCACAAATAAC[A/G]GCATGTAACTAATTTCAGAAGCAAATTGATAAATGAGAGATAAAATGGGATCTGGTGGCATACGCTGTAAAGAACAATAGAGTACTAGACAATAAGAGCATCAAGGAACAACCTTGGAAG	0	0	FORWARD	0.899	2021-04-22 12:49:00	InfiniumII	GG	GG	GG	AA	GG	AA	AA	GG	GG	GG	AA	GG	GG	GG	AA	GG	AA	GG	GG	GG	GG	GG	GG	GG	GG	AA	AA	GG	AA	GG	GG	GG	AA	GG	GG	AA	AA	AA	AA	GG
BOPA1_4644-1363	7H	2212170	AGGGCGGRGCGATCCCGAATGAGAAAACTGCAGGCGTGAACAATGCTGTCAGAGTCATCAACACTGGCAAGGGCAAGCAGTAGGCACCGCCGCGCGCCTAGTTTAGTGGCTGGTACCATG[C/G]CCGATTGATGGAGCTTGTAGCGCCRCTTTGTCTGTGARTGGTCYGGTTCATCTTAGATTTCCAGTACCTTTGAGATTTGAGAAGGATTGAACTTGTCGTGCACCATTATTCAGGATGTCG	0	0	FORWARD	0.548	2021-04-22 12:49:00	InfiniumI	GG	GG	GG	GG	GG	GG	GG	GG	GG	GG	GG	CC	CC	GG	GG	GG	GG	CC	CC	GG	GG	GG	GG	CC	CC	GG	GG	CC	CC	CC	GG	CC	GG	CC	GG	GG	GG	GG	GG	GG
BOPA1_4684-775	5H	16277132	TACACTGTTGCGAACTCCAATGCATCGACTTGGTGAGCCAGTGGAGSTGGCGTCGACGGTGTCGTTCCTTTGCATGCCGGCAGCTTCATACATCACCGGCCAGGTCATCTATGTCGATGG[A/G]GGTCGAACCATTAGTGGCTAATTATTTTAGCCCCGGCGGTGCATCTAGCGCCGTTGAAGCGCGTGTGAGGTGTCTCTTTGATGAATGGTGTGTGATTATGTCGGTATTTTTCTTCATTGA	0	0	FORWARD	0.949	2021-04-22 12:49:00	InfiniumII	AA	AA	GG	AA	AG	AA	GG	GG	GG	GG	GG	AG	GG	GG	AA	AA	GG	AA	AA	AA	GG	GG	GG	GG	AA	GG	GG	AA	GG	AA	AA	GG	GG	GG	GG	AA	AA	AA	AA	GG
BOPA1_4706-940	5H	557081918	ATTGTAGCTCTTCCAGATGTGACGAAGGTGTACTGCGGACATGAATATACTCTGAGCAATTCAAGGTTTGCCTTGAGCATAGAACCAGGAAATGAAGAACTTCAGGAATATGCTGCAAGT[A/G]CAGCTGATCTGCGCAATAAGAATACACCAACGGTGCCAACAACAATTGCGAGAGAGAAGCAGTGCAATCCTTTCTTGAGGACCTCAAGTCCAGAGATAAAGAAAAGGCTGTCCATTCCAG	0	0	FORWARD	1	2021-04-22 12:49:00	InfiniumII	AA	AA	AA	AA	AA	AA	GG	AA	AA	AA	GG	GG	AA	AA	AA	AA	AA	AA	AA	AA	AA	GG	AA	AA	AA	AA	AA	AA	AA	AA	AA	AA	AA	AA	AA	AA	AA	AA	GG	GG
BOPA1_4715-810	3H	2269335	CTGTTGTGTAATCGCACTGTGCTTGTGTATGCATGCATGAGATGAGATGCATGGGAACCGATATATTTTGGGGTTTTGCAGCAYAAGTCTGCCTGCCTCCGCGCGACGGGGTGTTTCCCG[C/G]CGCGCCTTCTTGTAATAATAGTAGAATGCAGCCGCGCTTAGTAAAAAAAAAAAAAAAAATGGTCCTCAATTATCATGCATACTACCAATCTACCATGCATAGTCTCTTACCGTCAAAAAA	0	0	FORWARD	0.8	2021-04-22 12:49:00	InfiniumI	GG	GG	GG	GG	GG	GG	CC	GG	GG	GG	CC	CG	GG	GG	GG	GG	GG	GG	GG	GG	GG	GG	GG	GG	GG	GG	GG	GG	GG	CC	GG	GG	CC	GG	GG	GG	GG	GG	CC	GG
BOPA1_4716-1205	1H	375902959	TTGCCAAAGAGGGGAGCCCTTTACTAGATTAACTGTACATGTGTAATAGGTGTCATTATTCATATGTGCAAGGTTGAAAACCACGCTACAAGCATTCTTCTCCCCCTTTGATACACAATT[A/T]TCTGGTGGTTTTCTAGAGTCTGACAGAATCAACTAAATGTTGTCAGTATGGAGTCTCCATACGCTTTCTGCTCTTTGGTAACTATAAGTGACATTTTGTGTTATTAAAGAAGGAATGTGC	0	0	FORWARD	1	2021-04-22 12:49:00	InfiniumI	TT	TT	TT	TT	TT	AA	TT	TT	TT	TT	TT	AA	TT	TT	AA	AT	TT	TT	TT	TT	TT	TT	TT	TT	AA	TT	TT	TT	TT	TT	TT	TT	TT	TT	TT	AA	TT	AA	AA	TT
BOPA1_4717-386	2H	542984558	CACCCACATTTTCCTCCAGGAAGAAGCATATAACGACTGCACCATCCTGAAGTTTGCCTCTATTCCATTCCTCTGCCAAGTTTTCAGGCAAGCATTCCGCCACAAAGTAGGATTGCGTGT[A/G]GTATATTTCCACTTGCGGCAGACACAAGCAGCCCTCCCTAAAGTATATGGGCTCATTCTCCCAAAGATCTCAATAAGCAGTTCATCAGGTAAGCACTGATGAATGAGTGCCAGATCGGGC	0	0	FORWARD	0.996	2021-04-22 12:49:00	InfiniumII	AA	GG	AA	GG	GG	GG	AA	AA	AA	AA	AA	GG	AA	AA	AA	AG	GG	AA	AA	AA	AA	AA	AA	AA	GG	GG	AA	AA	AA	GG	GG	AA	GG	AA	GG	GG	GG	GG	GG	GG
BOPA1_4721-1335	6H	335741745	AATTGCGTGCTTTTTGAGACTAGTTTTTTGTGCCCCTCGGACTAGTCTGCTAGTCCTGAATGATTTTCATTGATTGTAGTGTTAGATTGTCTTTTTGTTCAGCGAATCACTGTAAATCTT[C/G]CGGCGTGTTCTATCTGGTTTGCTTCAGAATAATTTGAGCAACTCACCAGAAACTTGCCAAGTTATAACTGGAAATAAGTTCGGAATTATAAAGAAACGATCCTCTTTTACAAAAAAAAAA	0	0	FORWARD	1	2021-04-22 12:49:00	InfiniumI	GG	CC	CC	GG	CC	CC	CC	CC	CC	CC	CC	CC	CC	CC	CC	GG	CC	GG	CC	GG	CC	CC	GG	GG	CC	GG	CC	GG	CC	CC	CC	CC	CC	CC	CC	GG	GG	CC	GG	CC
BOPA1_4737-368	3H	684467546	TGTTACATCCATTATACAACCGAGCATCGACATGCTTTTATTCCTGTTATATATAGGTTTCTTCATTGTTGACTCTAACAATGACTAGAAAGACGCCGCCGTAGCTCCAACTCTGTCGCG[A/G]GGAATGAGGCGCAGCTCCGAGCCATGCTTCAAGAACACGTTGCCTGCACTTTGCTGTGGGTTGATGCCTACTCCATCGTTGGTGATGATGGCGCTGGTCTGGGGCGGGACCTTGAACTCC	0	0	FORWARD	0.915	2021-04-22 12:49:00	InfiniumII	AA	AA	AA	GG	AA	GG	GG	AA	AA	AA	GG	AA	AA	AA	GG	AA	GG	AA	AA	AA	AA	AA	AA	AA	AA	GG	GG	GG	GG	AA	AA	AA	GG	AA	GG	GG	GG	GG	GG	GG
BOPA1_4787-1746	3H	681332144	TCATTGAGGCTACTCCAATCTAAGATAGGGAAACTCGAGCGTAATTTTTTTTTTTTTATAGTCATTGCAACTATATATATACTTGCAATTAATAGTGATGAATTGACGACATGTGCAATT[C/G]CGGTGCATCGATGGATCGATCAGACGTTGGCGGTGGCGGCAGCGGTGGCGTTGGCGGTAACGGCTGCGGCAACTCCGAGCTCAGCGAGGTGCAGATCGGTGTCTTCCGGGTGACCCTCAA	0	0	FORWARD	0.65	2021-04-22 12:49:00	InfiniumI	CC	CC	CC	CC	CC	CC	CC	CC	CC	CC	CC	CC	CC	CC	GG	CC	GG	CC	CC	GG	CC	GG	CC	CC	CC	GG	GG	CC	CC	GG	CC	CC	GG	CC	GG	GG	CC	CC	CC	GG
BOPA1_4788-672	2H	70385520	CGAGGCCATTGATGTGTATCTTGCTGGCACCGTCATGCTGATCTTCGGGATGGGTCTCTACGGGCTGTTCATCAGCAACGCGTCCAACGATCTGCCTTCCGGATCCGACCGGGCTCTGCA[A/G]GGATCGTCGCTGTTYGGGATGTTCGCTCTGAAGGAGAGGCCGAAGTGGATGAAGATCACGTCCCTGGACGAGCTCAAGACCAAGGTTGGGCACGTCATCGTGATGATCCTGCTGGTGAAG	0	0	FORWARD	0.737	2021-04-22 12:49:00	InfiniumII	AA	AA	AA	AA	GG	AA	AA	AA	AA	AA	AA	AA	AA	GG	AA	AA	AA	GG	GG	GG	AA	GG	AA	AA	AA	AA	AA	GG	AA	AA	GG	AA	AA	AA	AA	AA	AA	AA	GG	AA
BOPA1_4793-777	1H	364313609	GGTTCTGCGCCCACCCGGCGGTGGCGGACGCGATGCCTGGCGTGGAAAGGTTCGTGGAGTTCAGCGTCAAGAATGACGGCGTTCTGAAGGCGGCTAGTGCTAATTCCAAGTGAACGAACT[A/G]TCGTGGACACTGGACAGTGCTCGATGGCGTAGCAAGAATAAGTAGCCTGCTGGCTGTTGGTGTAAACCCCTCCTTTTTTTAGTGAAGAAAACGAGCTCTTGATGCAATGCGCCTCTCAAT	0	0	FORWARD	0.976	2021-04-22 12:49:00	InfiniumII	GG	GG	GG	GG	GG	GG	GG	GG	GG	GG	GG	AA	GG	GG	GG	GG	GG	AA	AA	AA	GG	GG	GG	GG	AA	GG	GG	AA	GG	GG	GG	GG	GG	GG	GG	GG	AA	AA	GG	GG
BOPA1_4795-782	5H	597797236	AGCGTATCAGGAGCTCACCRGGGTAAAGAAGMCGAAGCTGGATGACCAGGGGKTGCTCCACTGGCCAGTTCTTCTGCTCTACCCGGAGGTCATGTCGAGCGACTTTATCGAGGATTTTCC[A/G]GAGACTGATCTGTTCTCGGACCACCTTGATCTCATGTTCTCAGAAAGTTCCCCGCCTTTGYCATGGGATGAGAACCATGCTTACACAAGGGAGGCTATTGAGATGTATTGTCAGGCCGGT	0	0	FORWARD	1	2021-04-22 12:49:00	InfiniumII	GG	GG	GG	GG	GG	GG	GG	GG	GG	GG	GG	AG	GG	GG	GG	GG	GG	GG	GG	GG	GG	GG	GG	GG	GG	GG	AA	AA	GG	GG	GG	GG	AA	GG	GG	GG	GG	GG	GG	AA
BOPA1_4807-1328	4H	580623354	GAATCCTGTTGCCGATGCGGAGTGCATTGTAGCCAAGGCCATAAGAGATGGTGCTATTGATGCCACCATAGACCATGCAAATGGCTGGATGGTGTCGAAAGAAACTGGTGATGTCTACTC[A/G]ACAAATGAACCCCAGGCTGCATTCAACTCCAGGATTGCGTTCTGCCTCAACATGCATAATGAAGCGGTCAAGGCCATGAGGTTTCCCCCGAATTCTCACAAGGAGAAGGAGAGCGCTGAG	0	0	FORWARD	0.996	2021-04-22 12:49:00	InfiniumII	GG	GG	GG	AA	GG	GG	AA	GG	GG	GG	AA	GG	GG	GG	GG	GG	GG	GG	GG	GG	AA	GG	GG	GG	GG	GG	GG	GG	GG	GG	AA	GG	GG	GG	GG	GG	GG	GG	AA	GG
BOPA1_4833-420	2H	707268000	ACCCAGGAACATGGCGATTATTAAGGGCGCCACGCAAGGGTCCGCAACATATTATCGACAGCTGCAGCTGCAGGACTGATCATCAATACTATCACCGATCAGTAATATTACAGGGCTAAG[A/G]TCAAGCTAAGCCTAAGCTCAAGCGGCGTTGCTGTGCGGGCACGGCGTGGCTTGGCGCGCCTCCGGCGACTGGTTGGAGATGGACATGAGCATCGACCTGTACTTGTCGGCCGCCCCGCTG	0	0	FORWARD	1	2021-04-22 12:49:00	InfiniumII	GG	GG	GG	GG	AA	AA	GG	GG	GG	GG	GG	GG	GG	GG	AA	AA	GG	GG	GG	GG	AA	AA	AA	AA	GG	GG	GG	AA	GG	AA	AA	GG	AA	GG	GG	AA	GG	GG	AA	GG
BOPA1_4838-494	7H	604233974	GGAATCTATTGTAAATCATGCATGTGTCCGACTCGTTCGTTATTTCTAAAACCATACACACTGTGTTTATTCCATTACGTTGCAGTCAACTCGTAAGTAACGTCGTGCAAACCCCTCCCC[A/G]CACATGACWCTGTCAACAACAATATCTTGGAGTTTCCAAAGGTCACGGCCGGCGGCATCATCCGTGCGCGCCCATCAAGCGGYGGTGTTGGCCGGGGTTGCCTCCGGTGCAGGCGCGGCG	0	0	FORWARD	0.949	2021-04-22 12:49:00	InfiniumII	AA	GG	GG	GG	AA	GG	AA	GG	GG	AA	AA	AA	AA	AG	AA	AG	AA	GG	AA	AA	AA	AA	AA	AA	AA	AA	AA	GG	AA	GG	GG	AA	AA	AA	AA	GG	AA	AA	AA	AA
BOPA1_4845-123	5H	642764925	TCACCTCACCTCACCTCAGGAAGCGCACCGTAGGTTCCGGAACACTCCAGAGCCCCGCCGCCGCCGCCCCTCCATCTCCACCACGCCACGGCCGACCAAGGCGAGGAGGAGAGACCCATC[A/C]AACCAACGAGAGCACTACAAAAAGAAAGGGGAGGAGCCAGAGKCCATACMACAACYACTACTGCCTCCGGCGGCAGCCCACGGAATCGTCCTCGCAGCACCAGCGGCTCTCCGGCGACAA	0	0	FORWARD	0.633	2021-04-22 12:49:00	InfiniumII	AA	AA	AA	AA	AA	AA	CC	AA	AA	AA	CC	CC	AA	AA	AA	AA	AA	AA	AA	AA	CC	CC	CC	CC	AA	CC	CC	CC	CC	AA	CC	AA	CC	AA	CC	AA	AA	AA	AA	CC
BOPA1_4849-1248	7H	150246255	CCAGACAGCGATTGACGCAGCTGATCTAGGTGATTACGAGGAAGTTCGCCGGCTATTGAAAGTTATGGAACATCCATATGATGAGCAGCCGGGAATGGAGAAATAYGCCCGCTTGCCACC[A/G]GCCTGGGCATACAGGCCTGGGGTGTGCATGCTATCCTGCTCGTCATGAAACACAACCAGCTGCGACTAATATACAGTGTTGTATACTTTTTTGGGCTGTATAGGAGGTTTACCCTGTAAG	0	0	FORWARD	0.751	2021-04-22 12:49:00	InfiniumII	AA	AA	AA	GG	AA	GG	AA	AA	AA	AA	AA	GG	AA	AA	AA	AA	GG	GG	GG	AA	AA	GG	AA	AA	GG	GG	AA	GG	GG	AA	GG	AA	AA	AA	GG	GG	GG	GG	GG	AA
BOPA1_4919-1051	4H	617390305	CCAAATCAATAGTGCTCCATTAGCTATGAATACGCCTGTCCTCCTCATAGATTCTTACCTCTCATTAGAAATCGAAATTATTTCTTGTTCCTTCCTCTTGTTTGTTTGATCCTTGATCGC[A/G]CTCTATTTGCTGCTCTCCTCGGCTTCGGCGTCGGCGTCGGCGGGCTTGCGGAGGACGACCATGTGCATGGGCGAGAAGATGCCGGTCTCGCCGCCGAGCGTGAGGTGCTGCGCGGTCTCG	0	0	FORWARD	0.965	2021-04-22 12:49:00	InfiniumII	GG	AA	GG	GG	GG	GG	GG	GG	GG	GG	GG	GG	GG	GG	GG	GG	GG	AA	AA	AA	GG	GG	GG	AA	GG	AA	AA	AA	AA	AA	AA	GG	GG	GG	GG	GG	GG	GG	GG	GG
BOPA1_4930-1604	5H	107554248	ATCATCATCCATCACGGCGCAACGCCATTACAACATGCACATTATGCTATTCATCTCAGCCGTTGTTTGCTGGAGGTCTGAAGTGAAGAGGTTCGAGGCAAAACGTGGGAAGCGAGAGTC[A/G]GCCTTACATTTGGTTTCCTGCCACTTTTCTATGTCATGTTACAGGAATCACATACTCAATTTTAATTATAACTTATATAAGAGGCAACATTTCTTTCAAAAAAAAAAAAAAAAATTGTGT	0	0	FORWARD	1	2021-04-22 12:49:00	InfiniumII	GG	GG	GG	GG	GG	GG	AA	GG	GG	GG	AA	AG	GG	GG	GG	GG	GG	GG	GG	GG	GG	GG	GG	GG	GG	GG	AA	GG	AA	GG	AA	GG	GG	GG	GG	GG	GG	GG	GG	GG
BOPA1_497-386	7H	75226809	GCATTGCTTACAGCCACAGGCAAGAAACCGGACCAAGCTAGAAAGAATAATATGGCGTCCAAGTCCAGCATCACCCCCCTCCTCTTGGCCGCMGTCCTGGCCTCCGTCTTTGCCGCCGCC[A/G]CAGCCACAGGTCAATATTGCTACGCGGGGATGGGTCTTCCGAGCAATCCGCTTGAAGGCTGCCGGGAGTATGTCGCACAACAGACCTGCGGCGTCAGCATCGCCGGGTCGCCGGTATCCA	0	0	FORWARD	0.834	2021-04-22 12:49:00	InfiniumII	AA	AA	AA	AA	AA	AA	GG	AA	AA	AA	GG	AA	AA	AA	AA	AA	AA	AA	GG	GG	AA	AA	GG	AA	GG	GG	GG	AA	GG	GG	GG	AA	GG	AA	GG	AA	GG	AA	GG	GG
BOPA1_4977-567	5H	24737439	AGTATGATATTTTCTAGCCTGGATAGCGATTTATTCCCTGTAGTAAACGTTACGATCGGCTTTATGATAGGCTTCACGTCGACGACGTCGTCATCGCCGTCAGAGGTGATGCTGGTGACC[A/G]CCGTCGACTGGCTTTCCTGCTTCGGAGCAGACCTCGGCTTCTTAGCCGTGGGCGTCGTCGTCGCCGTCGTCCGCACCTTGTCGCGAGAGCCCGACGCGTTCACTGTGACATTCATGTTCC	0	0	FORWARD	0.737	2021-04-22 12:49:00	InfiniumII	AA	AA	GG	AA	GG	AA	GG	GG	GG	GG	GG	GG	GG	GG	AA	GG	AA	GG	GG	GG	GG	GG	GG	GG	AA	GG	GG	GG	GG	AA	GG	GG	GG	GG	GG	AA	AA	AA	AA	GG
BOPA1_4986-1214	4H	599232376	AAGCACCTCATAGTTGACCTGTACTTGCTCCAGGGTGTCAAGATCCCCTGGGAAGGATTGTAGTTTCTGTCCATCAATTTGATGATTATAAGAAACACCCAGCTTAATTTCTGGTAACCC[A/G]GACAGAACATCAAGTTTTGTTAGATTCAGAGATGAAAACCCATTAATGTCACAGCAGTATTTCAGTGCAACGATGTCAAGCCAGCCACAACGTCTTGGACGACCTGTAGTCGTTCCAAAT	0	0	FORWARD	0.965	2021-04-22 12:49:00	InfiniumII	GG	GG	GG	GG	GG	AA	GG	GG	GG	GG	GG	GG	GG	GG	GG	GG	AA	GG	GG	GG	GG	GG	GG	GG	AG	AA	GG	GG	AA	AA	AA	GG	AA	GG	AA	GG	GG	GG	GG	AA
BOPA1_5017-407	6H	325517744	ACAAGCAATATCTTCGATCGATTGCGTCAGGCATTCACAATGCTGCTTATTATCTCATGGACGTCCTGCACGTAATAGCGATGTGCAGCATGGGACTTTGTTGAATTTGGCTGGCAGGTC[A/G]CTCTAGCTGGGAAGTTGTGTAGTTCGTCACAAGATTCAGCTTGCGGCCAGAAGACCAACCAATGGACATGGTCGTCGCACTTGTYCTTTCAAGTGTTGGACTTGAAGGCATGCTTACGGG	0	0	FORWARD	0.976	2021-04-22 12:49:00	InfiniumII	AA	AA	AA	GG	GG	GG	AA	AG	AA	AA	GG	AA	AG	AA	AA	AG	AA	AG	AA	GG	GG	AG	AG	AA	AA	GG	GG	GG	AA	AA	GG	AA	AA	AG	GG	GG	GG	GG	GG	AA
BOPA1_5028-1261	7H	63748630	CACCTCTTTTGCAATGCTTGCCCTGGTATAGTTGCCCCAGATGACCTCGGGTGCAAGCCGTTCAACTAAATACCTTGGCAGTCCCAGAGAAGCAGATGCAGTTTCTGGAGACTCTCCTAC[A/G]AAGAAATTTGCGCTTCGAACACTTCCAGAAGCTGCATTTATCAGCACAATCAAACCTTACCAATTTGCAAAATAAGAAAGGTGGTTACTGCTTTTTGACGAGCAGCATCTTCAACGAAGA	0	0	FORWARD	1	2021-04-22 12:49:00	InfiniumII	AA	GG	AA	AA	AA	AA	GG	GG	GG	AG	GG	AA	GG	AA	AA	AA	AA	GG	GG	AA	AA	GG	AA	GG	GG	AA	AA	AA	AA	GG	AA	AA	AA	AA	AA	AA	AA	GG	AA	AA
BOPA1_5050-1101	2H	38834969	CAAAGCTTGAAGCCGACAGTAAATTAAAGTACCGCATACAAAGAGCAACTCGCCTGGACACGGCCATATTGGTGAAACCAAATGGCGGCGACGAGGTTATTCCTACTGCTATCCACTGCC[A/G]AATCATTCCTTGAATGGGGTTAGGTCGATCTTGAGCGGTTTCTTTCCTTTGCTGACTCGAGCGATCGCAATCAATTCTTCCAACAGCTCCTCCAAATTGCGCAATGGCCATTGAGTTGGC	0	0	FORWARD	1	2021-04-22 12:49:00	InfiniumII	AA	AA	GG	GG	AA	GG	AA	GG	GG	GG	AA	AA	GG	GG	AA	AA	AA	GG	AA	GG	GG	AA	GG	GG	AA	AA	AA	AA	GG	AA	AA	GG	AA	GG	AA	GG	AA	GG	AA	GG
BOPA1_5058-404	3H	169952332	GCCGCACCTCCTCCATCAGCAGAAAACAAGCTCACTGTTGGTCTGATATATGTCAACGAGCACTATGATGGATGGAAAGAACAATGTTTGAGGGTGCTTCAATCAAATTTTGATAGCCAA[A/G]CATGCTCCTTTGCCCCCGACGAGGAGATTAACGAAGCGTTAAGGAACTGCTTCATCGACCGCGAATCAAATTTCAAACAAGTACAGAAGCTCTGCATGCCTTTCATCAGGTTCAAGAAAG	0	0	FORWARD	0.965	2021-04-22 12:49:00	InfiniumII	GG	GG	AA	AA	GG	AA	GG	GG	GG	AA	GG	GG	GG	GG	GG	GG	GG	GG	GG	GG	AA	GG	GG	GG	GG	AA	GG	GG	GG	AA	AA	GG	GG	GG	GG	AA	GG	GG	GG	GG
BOPA1_5184-1163	2H	126207571	CAAGGCGRACCAGGCTTCTTCCATGTCATCAACTCTGGTATCAACACTGAGGACCCKGTGAACAGCACGCACATGGCGCACTTCTACTGTTTAACGCTCGCCCAGCGATCTCCTTGACTT[A/G]GGCAAAGCCCTGTAATAAGCCCAGCAAGATCCTGCCTGCGTTCTGGAGCAGCCGAGCTGATCAACGTACAGSCCCCAAGATCACCTCACCAGTGGGGATGGAAAAGGTTGCACTGGACTA	0	0	FORWARD	0.949	2021-04-22 12:49:00	InfiniumII	AA	AA	AA	GG	GG	AA	GG	AA	AA	AA	GG	GG	AA	AA	AA	AA	GG	AA	AA	AA	AA	AA	AA	GG	GG	AA	GG	AA	GG	AA	GG	AA	AA	AA	GG	AA	AA	AA	GG	AA
BOPA1_5187-752	6H	503880223	CCGAGAAGCACTACTCCCTCGTCGGCTGCACTTGCGCCCCTGGCTTCGAGTACGAGGATTTCGAAATGGCCTCTTTTGATGATGTGAAAACCATTGCCCCGAAGGCAGAACCCTTCCTCA[A/G]YTACCTTATTCCATCCAACAAGTAAGCAGGACCCGAGATGTTCATACTGAATGCAAGCAGCCTATTATGGCATTATCCGCCCTGCCTGTATTGGCTTTGGATATCATTTTCTTTGGCTCC	0	0	FORWARD	0.996	2021-04-22 12:49:00	InfiniumII	GG	GG	GG	AA	GG	GG	GG	AA	AA	GG	GG	GG	AA	AA	AA	AA	GG	GG	GG	GG	GG	AA	GG	GG	AA	GG	GG	AA	GG	GG	GG	AA	GG	AA	GG	GG	AA	GG	GG	GG
BOPA1_5194-1118	1H	18807356	ATGTTAGTGATCTAAACACTCTTATATTAATTTAAAGAGGGAGTACTACACAAGATATACGTATACATGGGTTTTACAGAGCAGCATACTGGACARGATCACAAAGATTCTTGCTTGATT[C/G]CGCAAGAACAACTCAGGGTGGCTCTACTTGCGCCTTGCCAATATCGGCACGGCAGTCCTTGCATTTTCAGAACCGGAGCTCTGCCGTGACCACGACGACGGCTTCGCCCTGCCCGCCATC	0	0	FORWARD	0.438	2021-04-22 12:49:00	InfiniumI	GG	GG	GG	GG	GG	GG	CC	GG	GG	GG	CC	GG	GG	GG	GG	GG	GG	GG	GG	GG	GG	GG	GG	GG	GG	GG	CC	CC	GG	CC	GG	GG	GG	GG	GG	CC	GG	GG	GG	CC
BOPA1_5211-1755	2H	727211279	CACTGAAGATAGCTACAAACAAACTTGTGAAATGCTTTGTTGCAGGCATATTCACTGATGAGAAGGCAATGCAAATTTAGCATTGCAATCAGATGATCAAAATGGCAATTCGGCAAAACC[A/G]CTCTAAGGTGTTGCCATCTTGGCAAATCCAGAAAGTGAAGCGATTGCTTCCCCGGTGGTCAAATAGAGGCAGTCCTGCCTGAAATGATTGTGTGCATCGTTCGCTCGTTGTATTTTCTCC	0	0	FORWARD	1	2021-04-22 12:49:00	InfiniumII	AA	AA	GG	AA	AA	GG	AA	AA	AA	AA	AA	AA	AA	AA	AA	AG	AA	AA	AA	AA	GG	GG	AA	GG	AA	AA	AA	AA	AA	GG	GG	AA	GG	AA	AA	GG	AA	AA	GG	GG
BOPA1_5219-773	5H	657884383	AGGAAACAGGAAAAACCAGGGACCCAAAACGCACATATGTATCATGTGACTCATGTCTGTTCTGTCTATCCATTTAGTTAAGCAAGCCGTAATACCTAGTCTATCTTGGAAGGAAACAGC[A/G]AGCTCAGGCTGGTAGCTCTAGCTTCACGTTGTTCTTCCAGCTTATTATGTAATAGTAGAAGAAGTCAGCATATAGCATAGTCTGCACGATACCCGCAATCCAGCTTATCCAGTGAACAAA	0	0	FORWARD	1	2021-04-22 12:49:00	InfiniumII	GG	GG	GG	GG	GG	GG	GG	GG	GG	GG	GG	AA	GG	GG	GG	GG	GG	GG	GG	GG	AA	GG	GG	GG	GG	GG	AA	GG	AA	GG	AA	GG	GG	GG	AA	GG	GG	GG	AA	GG
BOPA1_5224-1560	3H	590807078	CAACCGGCATGTAGAGTGCCATGATACAGTTGTTGTACAAGGATGCAACTTTTTCTCCTTTTCTTTTGTCCTTGACGTGYCTAGGAGATCCTCTTTGTAAACTAGCCCAATCATTTATAC[A/G]ACATGAACATTGCTTGAACTCTGCCCGTTGTATAATATCACAATTGTGTAATATGGTGGTAGCTCAGGAAATTTATGTACATGACAGGTACAGTGCTTGAACTGTGCCATCAATATATGT	0	0	FORWARD	0.965	2021-04-22 12:49:00	InfiniumII	GG	AA	AA	AA	AA	GG	AA	GG	GG	GG	AA	GG	GG	GG	GG	AA	GG	AA	AA	GG	AA	GG	AA	AA	GG	GG	AA	GG	AA	GG	GG	GG	GG	GG	AA	AA	AA	GG	GG	GG
BOPA1_5225-703	6H	574761498	CGTCGCCAACCGGCTTGACCTCGTCGGGCCCATCGTCGAGCAGCCCGAGTACAACCTCTTCTCCCGCCACAAGGTTGAGTCTGAGTTTGTACCTCTTTACAGTACTTATGGCATTGGGTT[A/G]ACTACATGGAGTCCTCTAGCTTCAGGAGTTCTCACTGGAAAATATAGCAAAGGCAATATACCTCCTGAAAGTCGGTTTGCCCTAGATAACTACAAGAACCTGGCAAACAGGTCTCTGGTT	0	0	FORWARD	1	2021-04-22 12:49:00	InfiniumII	GG	AA	AA	GG	GG	AA	AA	GG	GG	GG	AA	GG	GG	GG	AA	AA	AA	GG	GG	GG	AA	GG	AA	AA	GG	AA	AA	GG	AA	GG	AA	GG	GG	GG	AA	AA	GG	GG	GG	AA
BOPA1_5232-2041	6H	322885901	CATGTAGTAGGGCGTCTTGTCCCCCATCTTCCTGCACGAGTTCAGTTTGTATCTATGGGCCGTCCCGGGGAAATCGGTGATGAGTCCATCCACTCCCCCTCCCTCTACACCTTTGTGCAC[A/G]AGGGCATTAATCTGTGCCGTGGCATCTGAGAAGAAGTCATACGGCTGAGAAAGGAACTCGTTCATCAGCAGATAGACATAGACTGGAAGGCCAGCAGACTGCAGGGACTTGACAAGAGGA	0	0	FORWARD	0.976	2021-04-22 12:49:00	InfiniumII	GG	AA	AA	GG	AA	AA	AA	AA	AA	AA	AA	AA	AA	AA	AA	GG	AA	GG	AA	GG	AA	AA	AA	AA	AA	GG	AA	GG	AA	AA	AA	AA	AA	AA	AA	GG	GG	AA	GG	AA
BOPA1_5233-1070	2H	487263991	GGCGAAGGACCYGGGAGCGACCAGGAGAAATGGAAGCAGCTATTTGCAGCTGCTGAATCGAACTAGTGGCACTTTGTCTCAAGCTGTAGTGGATTCCATACGAGGGCAGTAACAGTCATC[A/G]GTATTCAGTAATAGGTGCACAATTGTCATTGTCGCGGGATTTGGAAACGACTTGCAAACAATCGAGCATAGTCCTTGACTATCCTATGCGCCCAGGCTTCTAAAAATACCGTTTGTTTGT	0	0	FORWARD	1	2021-04-22 12:49:00	InfiniumII	GG	GG	GG	GG	GG	GG	GG	GG	AA	GG	GG	GG	GG	GG	GG	GG	GG	GG	GG	GG	GG	AA	AA	GG	GG	GG	GG	GG	GG	GG	GG	AA	GG	GG	GG	GG	GG	GG	GG	GG
BOPA1_5245-304	4H	604403847	GAACAGGACAATATTTCTGTTCTCTTCTCTTCTTCCACTCTTCTCTCGGCCAGGCTAGGCGCTAGAAGAAATAAACGAATACAATCTCAGATGCTGCGATATCAGGGGATATATTAGAGT[A/G]GTTGTGCTTCCATCATATGAAATCCTGATCCTGGTCATCGCCTCGCCGGGAAGCGTCGCCATCGAGCATTTTCTTCGTCATGTTRGCCCTCTGCACGAGACGGACCAGCGCCTGCACCAC	0	0	FORWARD	0.965	2021-04-22 12:49:00	InfiniumII	AA	AA	GG	GG	GG	GG	GG	GG	GG	GG	GG	AA	GG	GG	AA	AG	GG	GG	GG	GG	GG	GG	AA	GG	AA	GG	GG	GG	AA	GG	GG	GG	GG	GG	AA	GG	AA	AA	AA	GG
BOPA1_5250-214	5H	34677472	TATGAATGTCTTTGGAGCGTAGCCTCCCATCGCCCCCATGAACTGATTCTCCTGTATGGCATATATCCCTGGACGCTGAGTCTGGTCATCCATACCCTGCTGGGGGAACATCCCTGGCAT[A/G]AGCATCGGGTACATGAGCGGAAACATCGGAGAAGCGGCACTTGGAGCGCCGACCTGGGSCGACCGGATCGGCTCGCCCGACGCCTCCACCGGCGGCGAGGGGGAGTGCGCGTTGCTCTGG	0	0	FORWARD	0.787	2021-04-22 12:49:00	InfiniumII	GG	GG	GG	GG	GG	GG	GG	GG	GG	GG	GG	GG	GG	GG	GG	GG	GG	GG	GG	GG	GG	GG	GG	GG	GG	GG	GG	GG	GG	GG	AA	GG	GG	GG	AA	GG	GG	GG	GG	AA
BOPA1_5251-184			AAGTTGGCGAGAGAGGAGATGGGGAAGGGCGGGGAGCTGTGGGACGACTCGGCGCTGGTGGACGCCTTCGACCACGCCATCGCCACCTACAAGGCAATGCATGGCAAGAACAAGCAAGCT[A/G]CTCCATCTGAGATACAAGAGTCAGAAGATGTAGCTGCTTCTGCTGCCATTGCCGCTGCTGTTGCAGAAGAACCTGTCTCTACTGAAGTAGCAGATGAGCAAACAAATAAAAATGACAGCT	0	0	FORWARD	1	2021-04-22 12:49:00	InfiniumII	AA	AA	AA	GG	GG	AA	AA	AA	AA	AA	AA	AA	AA	AA	AA	AA	GG	AA	GG	AA	AA	GG	AA	AA	AA	AA	AA	AA	AA	GG	AA	AA	AA	AA	AA	GG	AA	AA	AA	AA
BOPA1_5253-1318	3H	619931777	AAGGATCATTGTCTATGCGCTCAAGACAATCACCAACTACAAGTACAGATGGGTGAGTGTTGCGGCAGAGGAGGTGGCCACCATGGCATTCTACATGTTCATGTTCTACATGTTCAAGCC[A/G]GCTGAGAGGAACCAGTACTTTGCTCTGGATGATGACGAGGAGGAGGCTGCGGAGATGGCTCTCCGTGAGGAGGAATTCGAGCTCTAGAGTGWTACGAGGGGATACATGATGACAGGAAAT	0	0	FORWARD	0.996	2021-04-22 12:49:00	InfiniumII	GG	AA	AA	AA	AA	GG	GG	GG	GG	GG	GG	AG	GG	GG	GG	GG	GG	GG	GG	GG	GG	GG	GG	GG	GG	GG	AA	GG	GG	GG	GG	GG	GG	GG	AA	GG	GG	AA	GG	GG
BOPA1_5316-739	1H	555460565	TGAGAACGGGGCCTCGCTGTAGTAGGCGCAGTCCCTCCCGTTGGCGCTGCTGTACGGGGGGCCCATCACGTCGAGCACGGCGCAAGGGGACAGCGCCGTGAAGCAGTGCAGGTTGCCTCC[A/G]TTTTCAGGGTACAGAACTATGGTCTCAGCTGAAGCGTCAACGACAGCGTTTGTGTTGATCTTGGCCAAACGAGCGCCATCTGAGTTGGTGAGCGCGTTGGTGCCAGCCTCTGAGTTGCTC	0	0	FORWARD	0.996	2021-04-22 12:49:00	InfiniumII	GG	GG	GG	GG	GG	AA	GG	GG	GG	GG	GG	AG	GG	GG	GG	GG	GG	GG	GG	GG	GG	GG	AA	GG	GG	GG	AA	AA	GG	GG	GG	GG	AA	GG	GG	AA	GG	GG	GG	AA
BOPA1_5334-1533	3H	654767726	GGCCCCGGTCACGGTATGGCCTATACCGTGTCGATTTTAACGACGAGGCACGACCACGACAAGCCAAGCTCTCTGCTCGTTGGTACTCTGGCTTCCTGAAGAACAATGACATTTATTTTC[A/T]GAATGAGCTCGATAGTACAGGATCCCATGCTCTCCAATGAGCCGTATAATAAGACGCATTAAGTTATGCTTTTTGTTTAGGTGAATTGGGGGAAATGTCAAGTTATCCTATGTATAGAAA	0	0	FORWARD	1	2021-04-22 12:49:00	InfiniumI	TT	AA	TT	AA	TT	AA	AA	AA	AA	TT	AA	AA	AA	AA	AA	TT	TT	AA	AA	AA	TT	AA	AA	AA	TT	TT	TT	AA	AA	AA	TT	AA	AA	AA	TT	TT	AA	TT	AA	AA
BOPA1_5336-400	1H	522838398	TCACTTTCTTACAACTTTTTTTTACTCCTTCAACAACAGGTCCATCTCATTGCACTATGATCAAAATAGGTTCAGACACAATGATTATTTTGGCCGAGATCCGACTACATCCCAGAAGAG[A/G]GCCCTCTTGTCTGGGCAACAAAAACAAGTGCGGAACAAAATGTCGATATAACATCAGCATGGTGAAGAGACGTAGATCAACCCGTTTTCTTGCCTGTGACACCTGCGACCACATCTTTTA	0	0	FORWARD	1	2021-04-22 12:49:00	InfiniumII	AA	GG	AA	AA	AA	GG	GG	AA	AA	GG	GG	AG	AA	AA	AA	GG	GG	GG	AA	GG	AA	GG	AA	AA	AA	GG	GG	GG	GG	GG	GG	AA	GG	AA	GG	GG	GG	AA	GG	GG
BOPA1_5339-487	2H	610747937	TTCTTCCTCGACGAGTCCAAGACCGGCTTGGGCGTAGTCAGGAGCTGCGTCGACAAGATGAAGCAGCAGAACGTCACCAATGGCATACTCATCTTGCAGAAGGCGCTGAGCGGCCCCGCC[A/C]GGACCGAGGTCTCACAGAGCAAGAAGTACCGCCTCGAGGTCTTCCAGGAAGGGGAGCTTCTTGTGAACATTACGGAACACCATCTCGTTCCCAAGCACGAGCTCCTGAATGACGAGGAGA	0	0	FORWARD	0.834	2021-04-22 12:49:00	InfiniumII	CC	CC	CC	AA	CC	AA	CC	AA	CC	AA	CC	CC	AA	CC	CC	AC	CC	CC	CC	AA	CC	AA	CC	AA	AA	AA	CC	CC	CC	AA	CC	AA	AA	AA	AA	AA	AA	CC	CC	AA
BOPA1_5346-1587	1H	23815813	CGTTGTCGTCGGGGACATGGCCACCTTGCTGGTCACCTCTGCTGATGCTGCTGTACCGTTCGCGTTTGCGTGTTCCGTGCTGCTGTCCTCCTTGGAGGACAGGTCGTCTTTCGAAGACTC[A/G]GTTTCCTGTTTCGCATCTGCCTGCAGCTGCTTCTCAACAACCTTGTCGCTCTCGTGTACCGTGGTGAAATCACTTTTCGCCTCCTGCTGCTCGACCTTGCTGTCGTATTTCTCTTCCTCT	0	0	FORWARD	0.949	2021-04-22 12:49:00	InfiniumII	GG	GG	GG	GG	AA	GG	AA	GG	GG	GG	AA	GG	GG	GG	GG	GG	GG	GG	GG	GG	AA	GG	GG	GG	GG	AA	AA	AA	GG	GG	GG	GG	GG	GG	GG	GG	GG	GG	GG	GG
BOPA1_5347-585	2H	684263618	AGCCGGTGGCATGCCGTGATCGACCGTGAGCTGTCGAAGAGCGGCGGGCAAACATTGTCGCAACGACGAATTTCCCGACTCGATTTGAGAGAATATGGCGACTGCCTCTGCTTCGTACGC[A/C]GCGCTCTCAACAAACTCGTTCAGGTCTTCCCCGTCCACCCTGAGGATCATGATTGGGTCCCTCTTGAGCCCGGCCGCCATGCCGAGGAGTATGTCGGACAGCACGTGCTGGAACTCCGGC	0	0	FORWARD	0.949	2021-04-22 12:49:00	InfiniumII	AA	AA	AA	AA	AA	CC	AA	CC	CC	CC	AA	CC	CC	CC	AA	AA	CC	CC	AA	CC	AA	AA	CC	AA	AA	AA	AA	AA	CC	AA	AA	CC	AA	CC	CC	AA	CC	AA	AA	CC
BOPA1_5379-595	2H	94908103	ACCGTCACCTTCGAGTTCGACTGGAAGAGCGGCGTCACGGCCAAGGACTGGTCCAACGTCGCCAAGAAGGGCAAGGTCGATATGATGGAACTAGAGCTGAAGAAGCTAGAGGATACCATC[A/C]AAGCTATCCATGAAGAAATGTTTTATCTACGCGAAAGGGAGGAGGAAATGCAGAACATCAACAGGCAGACAAACTCGAGGATGGGGTGGCTGAGTTTCCTCTCGCTTGGCATCTGCTTGT	0	0	FORWARD	1	2021-04-22 12:49:00	InfiniumII	CC	AA	AA	CC	AA	AA	AA	CC	CC	CC	AA	CC	CC	CC	CC	AC	CC	CC	CC	CC	CC	CC	CC	AA	CC	AA	AA	CC	AA	AA	CC	CC	CC	CC	AA	AA	AA	CC	CC	AA
BOPA1_5381-1950	1H	34087694	ATACATATTTCACACCCAGGAACAAAGGTTAAAAAGTTATTGAATTGTTGCATTTTGCTTTCATCAAATTAATTGTTGTGACTACATTGTCRGCTTYATTAGGAGAAGACTCTCGGTGTC[A/G]TCTGTCGGTCCATGTCCATTTCATTTGTTGCTTGTGTAAAACCATATGGGGTTTGTTGTTTGTATGTACACAACACAKGTCTTCTATTTATGCGAGCAATATATTTCTTCCAAAAAAAAA	0	0	FORWARD	1	2021-04-22 12:49:00	InfiniumII	GG	GG	GG	AA	AA	AA	GG	AA	AA	AA	GG	AA	AA	AA	GG	GG	GG	AA	AA	AA	GG	GG	AA	AA	GG	GG	GG	GG	GG	GG	AA	AA	GG	AA	GG	GG	GG	GG	GG	GG
BOPA1_5385-722	3H	521561360	TCAGGGGAATGTGCATGTCTTGCTATTTTATAATCCCTTCAAGGCAGAGGTGGGAATAGGGGTACCCCAGAGTTGGGAACTACTGGTAGGGTGGTAGTGTTAGCTATATCGAGAGTTAGC[A/G]TAGGATTACAGGTTAGCGTCATAGCAAACGTAGCATAAATAGTGAAGATATTTGAGATGTTGGGGGTGGCCCAAGGGTTTTGTACATCATTGGTTTGAGGTATACTTGTATAGGCAATCA	0	0	FORWARD	1	2021-04-22 12:49:00	InfiniumII	AA	AA	AA	AA	AA	AA	AA	AA	AA	AA	AA	AA	AA	AA	AA	AA	AA	AA	AA	AA	AA	GG	AA	AA	AA	AA	AA	AA	AA	GG	GG	AA	AA	AA	AA	AA	AA	AA	AA	GG
BOPA1_5402-929	1H	406535168	CAGCAGTACCTTGCGAAGGGCGGTCGCTTTGGCTTCAAGCAGTCCACGGAGAAGGGCTGCAACGACCCCATCCGCTGCTACGGATGAACAAGCCTGGTGACCTGACCTGCAAGGAAGCAC[A/G]CAAGCAGCAATGTTATAGTCGAGAGCGCTGCCTGAATAATGGTGTATGTCAGCTGAATTTCACTACAGTTTTCCTAGCTTGTGCTGGTACCTAAATGCAAGGATTGTAAGAGAGAAGAAA	0	0	FORWARD	1	2021-04-22 12:49:00	InfiniumII	GG	GG	AA	GG	AA	AA	GG	GG	GG	GG	GG	AA	GG	GG	GG	GG	AA	GG	GG	GG	AA	AA	GG	AA	AA	AA	GG	AA	AA	GG	GG	GG	AA	GG	AA	GG	AA	AA	GG	GG
BOPA1_5419-760	2H	755005509	TTCCGGCTGGCCTGGCTCTGGCTGGAGGATTTCTTTTCTTTCTTTGTGGTTTTGTTCCGTTTCCGTGTTTTGCTGGGGGTGGTTGGGCTGTGAAGCTGTGCTAGTGCTGTGTGACAGACC[A/C]GACAGACCCATCCCTCCTTCTGGAACCCTCCTCTGTTTTTATTTCTTTTCCTTTGTTTAGTGWGAGAGAGAGAGAGAKAGTGAGTGAGTGAGTGAGTGAGAGAGCCCGTAGTGGATTACG	0	0	FORWARD	1	2021-04-22 12:49:00	InfiniumII	AA	AA	AA	CC	AA	AA	CC	AA	AA	AA	CC	AA	AA	AA	AA	AA	AA	AA	AA	AA	AA	AA	AA	AA	AA	CC	CC	AA	CC	AA	AA	AA	AA	AA	AA	AA	AA	AA	AA	AA
BOPA1_5428-146	5H	638929788	CCAGTCCACCACGCCACACACACTCACCACCGGCACAGAGGAGATGGCGACAGGAGGTGGGGAGGCCAAAGGGGAGACGGTGCTGGTCACCGGCGCCAGCGGCTTCATCGGCTCCGTGAC[A/C]GTGCGCCTCCTCCTCGCCCGCGGCTACTCCGTCCACGCCGCCGTCCTCAACCCCGATGACAAGGCCGAGACGGAGCACCTCCTGGCGCTCGCCGGGGGCGACGAGGCCCGCGTCCGCTTC	0	0	FORWARD	0.429	2021-04-22 12:49:00	InfiniumII	CC	AA	CC	AA	CC	AA	AA	AA	CC	AA	AA	CC	AA	CC	CC	AA	CC	CC	CC	CC	CC	CC	CC	AA	CC	CC	CC	CC	CC	AA	CC	CC	CC	AA	CC	AA	CC	AA	AA	CC
BOPA1_5440-455	5H	545101351	ACCGTTGCTAGCCATGGGCCGGAAGGGTGGACATCGTGACAGGAACCCCATTCATCCGATGACTGGCCGTCCCTTGGACCTTGAGGGTGTCACGATTGTCGATGATCCTAATGCTGCTGA[A/C]GGTGATGCTGAAGCATCTACAGAACCTTCGTTGGAGGCGTGATAGATTTTCTGTTCTGGCCTATGGAGTGCTGCTGCAAGATAAAATAATTTGTTTGTTGTGCTTCTGATAAGATTATGA	0	0	FORWARD	1	2021-04-22 12:49:00	InfiniumII	CC	CC	CC	CC	CC	CC	AA	CC	CC	CC	AA	AC	CC	CC	CC	CC	CC	CC	CC	CC	CC	AA	CC	CC	CC	CC	CC	CC	AA	CC	CC	CC	AA	CC	CC	CC	AA	CC	CC	AA
BOPA1_5448-298	6H	34020723	GCGCGTRTAYATGGAGGAATTCGGKACTTCTGACATAAGTTTACTGCTCACRCTTGGCACTCCYCACCTGCCACCTCCCAAMGGTGTTTCTGGCGTAATTGACCAAACTAGAGGACTACT[A/G]AACTACGTCGAGAAGAATTGTGCCCCTGCAGTTTACACACCAGAACTACGATATGTATGCATTGCTGGAAGGTATATTCAGGGTGCTCCTTTAACTGGAAGCTCCCTTGCTGCTACCACA	0	0	FORWARD	0.996	2021-04-22 12:49:00	InfiniumII	GG	GG	GG	AA	GG	GG	AA	GG	GG	GG	AA	AA	GG	GG	GG	GG	AA	GG	GG	GG	GG	GG	GG	GG	AA	GG	AA	GG	AA	AA	GG	GG	GG	GG	GG	AA	GG	AA	AA	AA
BOPA1_5467-1663	7H	59719498	TTCCCTGAACTTCTGTACTCTATAGTCTCGGTGTTTGGCACGGCAACATCATCCCAGCATGGAACAGTAACTTCCGCCCTCAAGTCCTCTGTGTGAATAACGACTTGCCTCTTTGCATCT[A/C]CGTTGTTTCTTGAATGTGCTTGATTTGCAGAAGAGCTTGAGCCCAACTTTGGAAGCCCTGTGCTAGCAGAAGTTCCACTCTTACTGTTCCTGGTGTCCATGTTATGATCACCAGCACCAG	0	0	FORWARD	1	2021-04-22 12:49:00	InfiniumII	CC	CC	CC	AA	CC	AA	CC	CC	CC	CC	CC	CC	CC	CC	AA	CC	AA	AA	AA	AA	AA	AA	CC	CC	CC	CC	CC	AA	CC	AA	CC	CC	AA	CC	CC	AA	CC	AA	CC	AA
BOPA1_5483-787	2H	747547956	TCTGTATGGGCAGGTGCTGCATCGGAACGCGTCGCCCAACCCACAACTGCCACAAGCTGACACAGGGTTATCGATCTGTTCTGCAGTCAGCCCCAGCTTCTCCACCTTCTGCTCAGCCTC[A/G]GCCCTGCCACAACTGCAGTTCTTGCATGCCTTCTTCGTGGCTCCCACCTCACAATCTCCAACAACTGGAAGCTGTGGTTTCTTCAAGTCCTCCTCGGTCAAGAGGCTGTCTTCATCAATC	0	0	FORWARD	0.834	2021-04-22 12:49:00	InfiniumII	AA	GG	GG	GG	GG	AA	GG	GG	GG	GG	GG	AA	GG	GG	AA	GG	AA	AA	AA	AA	GG	AA	GG	GG	AA	GG	GG	AA	AA	AA	GG	GG	AA	GG	GG	AA	AA	AA	AA	GG
BOPA1_5488-1097	6H	43882033	GTAGCCACAGATGCTGGGCACTAAGATCCCAGTAAAATGGGTCTCTGGTTTGTCCATGCTATTTGTAAAGGAGAACATTCCACATTAGAACAACTTAGTTCAATTATGTTCTGAATATTT[A/G]TAAAACTGCTGGAAATCAAATACTCAGCTCAGATGCCTCGTTGTATGAATAATGAAAGTTGCATGTACATACTAAAAAAAAAAATAGCTGGGCAAGGGCCCTTTGTACTTCATTGGATCT	0	0	FORWARD	0.988	2021-04-22 12:49:00	InfiniumII	AA	AA	AA	AA	AA	AA	AA	GG	GG	GG	AA	AA	GG	GG	AA	AA	AA	AA	GG	AA	AA	AA	AA	AA	AA	AA	AA	GG	AA	AA	GG	GG	AA	GG	AA	AA	AA	AA	AA	AA
BOPA1_5497-661	6H	340035749	CACCTGGCATTGTACATCGATGCCCTTACCCTTGTACTCAACATAGAGGCATCTTGAGAACTGGTCAACGTACGCTTTGGTGGCGGCGTAGACGGAGTAGAGTGGATCGGACGGCACGAC[A/G]GAGGCAGCACCGGAGCCGATGTTGACGATTGCGCCACGCTTCCTGTCGACCATGCCCGGGAGCACGGCGTGGGTGACCCGCGTTACGCCCTCGACGTTGACCCGGATGAGGCTCCGCATG	0	0	FORWARD	0.737	2021-04-22 12:49:00	InfiniumII	GG	GG	GG	GG	AA	AA	AA	AA	AA	AA	AA	AA	AA	AA	GG	GG	AA	GG	AA	GG	AA	AA	GG	GG	AA	GG	AA	GG	AA	AA	AA	GG	AA	AA	AA	GG	GG	AA	GG	GG
BOPA1_5499-1430	2H	622777604	TCGTCCTCCCGAGCGCGAGCAAGGACGGCAGCCTGTCCATCGCCATCTCGTTGCAGGCGGAGCACATGGAGAAGTTCCGGAAGCTGATCCTCGATGTGTAGATAGACCGCCGTTTAGAGA[A/G]AAGTTTTACAGGGCAACAAAGCTTCAGGTTGCGCCGAACGTTTTTCTGGGGGGTATATATATGCCTGGAGTTTCARATTAACACATACTGGAGTTTATACGGTGGACAGAACATAATCTT	0	0	FORWARD	0.996	2021-04-22 12:49:00	InfiniumII	AA	AA	AA	AA	AA	AA	AA	AA	AA	AA	AA	AA	AA	AA	AA	AA	AA	AA	AA	AA	AA	GG	AA	AA	AA	AA	AA	AA	AA	AA	AA	AA	AA	AA	AA	GG	AA	AA	AA	AA
BOPA1_552-188	5H	648410579	GTGCCAGTACCACGACAGATAGGACATTGCAATAGCAATACAGCGACAGACTCAATTGACAGAAAATAGCGCAGCTCTCTTAGCAGCATAAGCAAACTAGACCATGTAACAGAATCAAAA[A/G]TTTAGAGCTTGTCCTCAAAATCAGATAGAGGGGTCATCTGTTCCTTGAGACCCTTGCGCTTGCGGATCTCCGTGACAAGGGTGGCAGACTGGGAGCCAGCCTCCAAAGGATCAGAAGACA	0	0	FORWARD	1	2021-04-22 12:49:00	InfiniumII	AA	AA	AA	GG	AA	GG	AA	GG	GG	GG	AA	GG	GG	GG	GG	AG	GG	AA	AA	AA	GG	GG	GG	AA	GG	GG	AA	AA	AA	GG	GG	GG	GG	GG	GG	GG	GG	GG	GG	AA
BOPA1_5537-283	2H	699187393	ATGTGGGCTTTAAGAACCAGGGAGTATGAAGCTTGGAATTTCAGATATTCCTTTGCAGACAGCGAGGTGGAGATGTTCCTCTTGCCATCGGAGGCACGGACCAGGCACCGGTACTCCACC[A/G]GCTCCCCCTTGTCCGCCATCTTCTTCAACCTAGCCTTGCACTTCATCGAGGATCGCTTCATGGTGACCCAGACGGAGCCCTTCTCCGTGGTCCGCTCGTACATGTTGGTCAGCTCGCTCA	0	0	FORWARD	0.877	2021-04-22 12:49:00	InfiniumII	GG	GG	GG	GG	AA	AA	AA	GG	GG	GG	AA	AA	GG	GG	GG	GG	AA	GG	GG	GG	AA	GG	AA	GG	GG	AA	AA	AA	AA	AA	AA	GG	AA	GG	AA	AA	GG	GG	GG	AA
BOPA1_5541-418	2H	710843220	ATAMACYCCCTGAGTACAATGGCAGTCTTCTTGTCCCTGACCAGCRAACCCGCGTTTGAGCGATGCTACCTCGAACCACCTACCGGAGTAGCGAACAGGATCGAAGTTCTTGGCAGTCAT[A/G]CCCTTGGTCATCATCATCATCCCATCKTCAGAAGGGCCGTCGAATTTCAAAGGAACAGCGGCTTTGTCGATGGCGGCCACCACCGCAACCTGGCACAAGCTCGGCCGGGCAAAGGTGTCT	0	0	FORWARD	0.949	2021-04-22 12:49:00	InfiniumII	GG	GG	GG	GG	AA	AA	GG	GG	GG	GG	GG	GG	GG	GG	GG	GG	GG	GG	AA	GG	GG	AA	GG	GG	GG	GG	GG	GG	GG	AA	GG	GG	AA	GG	GG	AA	GG	GG	GG	AA
BOPA1_5554-1971	6H	477163617	CAGGATTGGCCTGACTCCTCCTTACYGTAAGTCCCTCGTTGCATAGTTGGTTGAGCGTAATAATACGAGGAATGTGGATATAGTTAGTAAAATTGTCCATGGTGAACTCAAGGGGAGTTG[A/G]TTTTGACAGTTGCAGTTTTGATCTGGGCCTTGTTTACTCGAACAAGATTTCTTTGTCATGCTGTTTCTGTAAAAAAAAAAAAAAAAA	0	0	FORWARD	0.988	2021-04-22 12:49:00	InfiniumII	GG	GG	GG	AA	GG	GG	GG	GG	GG	AA	GG	GG	GG	GG	AA	AG	GG	AA	AA	AA	GG	GG	GG	GG	AA	AA	GG	AA	GG	GG	AA	GG	AA	GG	AA	GG	AA	AA	AA	GG
BOPA1_5565-1908	5H	156370099	TCCCCTTAACATTGAGGCACAAAGCAAGGGTGATGCCATTAAGCTCGGACTTGCAGTGCTTGCTGCTTCGAGTGAATTTTCAGCATTGGACACAACTGCATTGAACACGTTTTTGCAGCA[A/G]TGAAGGGTAGGAAAATCGATCGATCCTGTAGCCTTTGCATGACGTCTTGTTCGTCTGTGTTGAGCTGTTTTTGGATACAGGGCAACAGTACATACAAAGAAATGCTTGTTTCAATATATG	0	0	FORWARD	1	2021-04-22 12:49:00	InfiniumII	AA	AA	AA	AA	AA	AA	GG	AA	AA	AA	GG	AG	AA	AA	GG	AG	AA	GG	GG	GG	AA	AA	AA	AA	AA	AA	GG	GG	GG	AA	GG	AA	AA	AA	AA	AA	GG	AA	AA	AA
BOPA1_557-1297	1H	533223592	GACAGTAAAAGTAACTAACAACAAAAATGGATAATAAAGAGGAGACTCCTTTGTTCCATCATGTTAGGGGAAATCTTGCATATGCTTGGTTCATCTSACATTAGCTCCTCCCATCAGAAG[A/G]TGCGGCATGTTGATGTGCTCATCAGACTCTCCTTCCATCAGAACTCAGAAGATGTGGACGATATCGTACGCGAATGTCCAGAACAGCACGAAGGACATAAGGCCGGCCAAAACTCCTTCA	0	0	FORWARD	0.996	2021-04-22 12:49:00	InfiniumII	AA	AA	AA	GG	AA	AA	AA	AA	AA	AG	AA	AA	AA	GG	GG	AG	GG	GG	AA	GG	AA	GG	AA	AA	AA	GG	AA	AA	GG	AA	AA	AA	GG	AA	GG	AA	GG	GG	GG	AA
BOPA1_5571-640	5H	598250952	CCTCCCTCTGCCGTCGACGGATCCGCCTCCGCCAAGCGCGGCCGCGGCCGTCCCCCCAAGGCACGCCCCGCCGAGCCGGCGGCGGCCTGAGTCTCCTCCGTCCTCTCTGTTGGTTTCTTT[A/G]GATCATCCGGGTGCTGGTTAATCTTGTTCTGTAGCGCTTAATAATTGTCGGTCGCTATCTTTAGTTGTAGTGGTGCTTAATTGCCGGGATCGCCGTGTCGTGATTAGGAGCGTTTATTGT	0	0	FORWARD	1	2021-04-22 12:49:00	InfiniumII	GG	GG	AA	AA	GG	AA	GG	GG	GG	GG	GG	GG	GG	GG	AA	AG	AA	GG	GG	GG	AA	GG	GG	GG	GG	GG	GG	GG	GG	AA	GG	GG	GG	GG	AA	AA	AA	AA	AA	GG
BOPA1_5573-1170	2H	627657786	ATCTTTAATCGAAGTGTGCGGGACCACATCCCACTTGAAGGACCTCTGCCTCCAGCGGAACCAGGATCATAGAGCTGTGGCAATATGTCAATAATAGGTTCTTGTGGTTTGTCAGTCCTC[A/G]ACTTGGTGTCTCCTGCACCGCTTGCTCCGCTTGTATAATCATAATTACCACTCCCAAAGGATGATTGAGCTGGTGACGCAACATATCGCTTTTCCTCTTCATAATAGCGGTTAAACCCTA	0	0	FORWARD	1	2021-04-22 12:49:00	InfiniumII	GG	GG	GG	GG	GG	GG	GG	GG	GG	GG	GG	GG	GG	GG	GG	AG	GG	GG	GG	GG	GG	AA	GG	GG	GG	GG	GG	GG	GG	GG	GG	GG	GG	GG	GG	AA	GG	GG	GG	GG
BOPA1_568-1651	1H	496660040	GGCGTAGTTCTCCAGCGCGTTCTTGGCGTCCACCTTCTTCTTGTGCTCCTCGTCCTCCGCCTTGTACCTCTCCGCCTCCTGCACCATCTTCTCGATCTCCTCCTTGCTCAGCCGCCCCTT[A/G]TCGTTGGTGATGGTGATCTTGTTCTTCTGCCCCGTCGTCTTGTCCTCCGCCGACACGTTCAGGATGCCGTTGGCGTCGATGTCGAAGCACACCGTGATCTGGGGCACGCCGCGGGGCGCC	0	0	FORWARD	0.877	2021-04-22 12:49:00	InfiniumII	AA	AA	AA	AA	AA	AA	AA	GG	GG	GG	AA	AA	GG	GG	AA	AA	AA	GG	AA	GG	GG	AA	GG	AA	AA	GG	AA	GG	AA	AA	AA	GG	AA	GG	AA	AA	AA	AA	AA	AA
BOPA1_5684-601	6H	547258865	GATCAGCCAGTCTCATGTTCGGTTTGAGCTGACGCATGATCTAACAGTTGAAAGTAACCTATGATGATCGCATCGTGACAGAGTTTGACAACAGCGCTTCCCGCAATGGAGGTACGGGGA[A/T]GTCCAGATTATCATACAATGTGTACAGGATCTCATGACTATTCACAGGAACTTGGACACCACGCGGCAGGATGTCCAGAAGGCCGCTGTTGCTGCTTTTAGAATCGCCGGATTCTGGTAG	0	0	FORWARD	0.988	2021-04-22 12:49:00	InfiniumI	TT	AA	AA	AA	AA	AA	AA	AA	TT	AA	AA	AA	AA	TT	AA	TT	AA	AA	AA	AA	AA	AA	AA	AA	AA	AA	AA	AA	AA	AA	AA	AA	AA	AA	AA	AA	AA	AA	AA	TT
BOPA1_5695-922	7H	84124546	CCGTTTCATATCTACCTATGGTTGCAACTCACGAGCACCGTCAAGTGCTTCTTGCAGGCTGGACACGGCCTTGTCGTACATCAGGAAACCCATGAACCAGAACTCATGCCCTTCAACAGA[A/G]ACAACCTGAATATACTTTTCAGCGGGATTTACTTTGCTCACTGAAGGATTGGCTGTTCTTAGCTGATGAAGAGGAATGACCACCTTGTAGTAACTCCATTCTGTTTTATTTCCYGCTTTG	0	0	FORWARD	1	2021-04-22 12:49:00	InfiniumII	AA	AA	GG	GG	AA	GG	GG	GG	GG	GG	GG	AA	GG	GG	GG	AA	AA	GG	GG	GG	GG	GG	GG	GG	GG	GG	GG	GG	GG	GG	GG	GG	GG	GG	GG	GG	AA	GG	GG	GG
BOPA1_570-1376	2H	750535067	TGCTTCAAACACAAAAAACGCCACAAGACGGTGATTCGGGACTTGAGGTATAGGTAGAGAGTCTCCGATTCAAGGACAACCCATCCAAGGCACTGTGAGGTGAAGTTACAGTACAGTGCT[A/C]AACGGTGTGCGGCACTAGTACATCCATCATCTATGTTGCATCTGTGTTGTATATCATGTGATGAAAAAGCAGAGCTAACAGCGAGCACTCACGCGAAGGAGACCTTGATGCCGAGCAGGG	0	0	FORWARD	1	2021-04-22 12:49:00	InfiniumII	AA	AA	AA	CC	CC	AA	CC	AA	AA	AA	CC	CC	AA	AA	AA	CC	CC	AA	AA	AA	CC	AA	CC	AA	AA	CC	CC	AA	CC	CC	CC	AA	CC	AA	CC	AA	CC	AA	CC	CC
BOPA1_5732-1104	5H	24741605	CAAATTTGGTATGGCAGGATTGGTCTGAACTGCTAGATTACATAGAACATGTCGCAGCACACTGCTTTCATGGAGCAGGCACGAAGCACCAAATTCAAGCTCTGAGCTATACAAATTCAA[C/G]GTCTCCAGAAGCAGCATCGCCTAATACATTCCTGTCCAGGCTTGTTTTCGGCGTTTCTTCCAATTCATTGTCGAGATTCATGCTTCTTGCATCTTCCGGTTCACCTCTGTTAGAGTTTCT	0	0	FORWARD	1	2021-04-22 12:49:00	InfiniumI	CC	CC	GG	CC	CG	CC	GG	GG	GG	CG	GG	GG	GG	GG	CC	CG	CC	GG	GG	GG	GG	GG	GG	GG	CC	GG	GG	GG	GG	CC	GG	GG	GG	GG	GG	CC	CC	CC	CC	GG
BOPA1_5754-850	5H	39805507	ATGGACATGAACTGGAGGCTTACTGCACCGTGGCATGGGGCAAAGATCACGGTGCCTGCAAAATTCATCGGGGGTGAGAAGGACATCGGGGTCGAGTCCTTCGGAGTTAAGAGCTACATC[A/G]AAAGCGGGGGTTTCAAGTCCAATGTTCCAGACCTTGAGGTATCCATCATTGAAGGCCACCATTTCCTCCAGCAAGAGCAGGCCGAGAGGGTGAACTCTGAGATACTGTCCTTCCTGGACA	0	0	FORWARD	1	2021-04-22 12:49:00	InfiniumII	GG	GG	GG	GG	AG	GG	GG	GG	GG	GG	GG	GG	GG	GG	GG	AG	GG	GG	AA	AA	GG	GG	AA	GG	GG	GG	AA	GG	GG	AA	GG	GG	GG	GG	AA	GG	GG	GG	GG	AA
BOPA1_5757-248	5H	640705396	CTCCTCCCTCTCCGCCTCCCCTCCCGCCMYCTCTCCACCGCGCAGGCGATCCGCCCCGGCCGCCGATCTCCTCGCTGGAATGGCGAATTTTACCAAAAACTTCCAGTCTTCAAGCAAATC[A/T]GACAGTGAAAAGAAATACCAGGGTACCCTGGTTGCTTCTCCAGCAAAGGCCATTTCACCAAAGACGATAAAGCATATCGTGCCAAAACAATTGATCTTAAGCAGGGAGTCAACAGCTCAT	0	0	FORWARD	1	2021-04-22 12:49:00	InfiniumI	AA	AA	AA	TT	AA	AA	TT	AA	AA	AA	TT	TT	AA	AA	TT	AT	AA	TT	TT	AA	TT	TT	TT	AA	TT	AA	TT	TT	TT	AA	TT	AA	TT	AA	AA	AA	TT	TT	AA	TT
BOPA1_5759-478	2H	192278372	TGCATGCATCAGACATGCATGCATGGCTATGTAGTAGCGGCTATTTTATTGTAGTAGCAACCAAAAAAGCTAGCGAAATCGATTTATAGCAGGCTAGCTACGAAATAGATGGATGGGTGC[A/G]ACGTGTGGACGGGCGATGGGCGTAGCGTGGACGTGCTCGACCCATCAGGGAGAGTCGGAGCCGGGGCGGAAAGGGTTGGGCACCTCGAAGCCGGGGTTGGGCACCCAGGTGTCGTCGGCC	0	0	FORWARD	1	2021-04-22 12:49:00	InfiniumII	AA	AA	AA	GG	GG	GG	GG	AA	AA	AA	GG	GG	AA	GG	GG	AA	GG	AA	AA	AA	AA	AA	AA	AA	GG	GG	GG	AA	AA	AA	GG	AA	GG	AA	AA	GG	AA	GG	GG	AA
BOPA1_5764-430	7H	635305241	ACCAACTATCGACGGTTCAGACATCATCAGAGCTATAGGACAGACAGATGATAGCGTCGCTTAACACAGGACAATGAGCCAGTCGTTAACGCTGAACACCGGCCTAATTACCTAAGCCTC[A/G]CCAGGCATCTCACTCACTTCCAGGCTGGGTACGAGTTGTCCCGCCTGTTGTTCCTGAAAGCGCAGCACCCAACAGAGTAGACGATGATGAGGAAGATGAGGAATACGATGTTGACGGTGG	0	0	FORWARD	0.976	2021-04-22 12:49:00	InfiniumII	AA	AA	AA	AA	AA	AA	AA	GG	AA	AA	AA	AA	GG	AA	AA	AA	AA	GG	GG	GG	AA	AA	AA	AA	GG	AA	AA	GG	AA	AA	AA	AA	AA	GG	AA	AA	AA	AA	AA	AA
BOPA1_5768-469	1H	435096952	CCGAAAGATTGTAAAGGTTCGGCGTCAGCAGCCGTCAGCAGCTCCTTCTTCTAATCCTTTCTCTGCAATTAGATTCACCCCCAGTGATCCTGTTGTTCAAGCAAATATCACAGTCTCAGA[A/G]CCTCCACCTTCTGATGTTAGCAATGGAAGTGGGAAAGAGTCAGATGCAAAAAACAAGTCCAGTGCCCTAACTGAAGCACCCTCTCAACTTGATGAGTCAGATAGCAAGGCAGAAGACACA	0	0	FORWARD	1	2021-04-22 12:49:00	InfiniumII	AA	AA	AA	GG	AA	AA	GG	AA	AA	AA	GG	AA	AA	GG	AA	AA	AA	GG	AA	AA	GG	AA	AA	AA	AA	GG	GG	GG	AA	AA	GG	AA	AA	AA	GG	GG	AA	AA	AA	AA
BOPA1_5771-91	6H	25149598	ATGTCGTTCGACGACACCGGCCCTGCGCTACAGGAGGTCGGGGGGTCCCTCTGCAGGTCCTTGAGCTCCTTGACGATCCTCCTCAAGGCCATTTCCCCTAGGAATCAGCAAAAAAATCCG[A/G]GAAAGAGGCTGATTTCTTAACCTGTTGTTCTTGGGTGAGATGGAAGGAACTTGTACCCTAACCTCAAGGTGATCTTACGCTACTTCTTCC	0	0	FORWARD	1	2021-04-22 12:49:00	InfiniumII	GG	GG	GG	AA	GG	AA	GG	GG	GG	GG	GG	GG	GG	GG	AA	GG	AA	AA	AA	AA	GG	GG	GG	GG	GG	GG	GG	AA	AA	GG	GG	GG	GG	GG	GG	GG	AA	GG	AA	GG
BOPA1_5772-1176	1H	482441231	TATTTCTCAAGAGCTTGAACAGTTCATCATAATACTAACTCTGCCTTCTGTCTTCAGCAAATAATAATAAGTCATTACGGACAGAAGAAGTAACACTGGACACACACCAACACGCATCAC[A/G]ATATAAGTAACTGGCACAGCCTCTCAATTATGGCTTGCTATCATTCATCAAAAATGCCACCTCATGGACTATGGAGTTTATCTATACGAGCTAAATGGCATCAGTCAGCCCATGTCGAAC	0	0	FORWARD	0.996	2021-04-22 12:49:00	InfiniumII	GG	GG	GG	GG	GG	GG	AA	AA	AA	AA	AA	AG	AA	AA	GG	GG	GG	AA	AA	AA	AA	AA	AA	GG	GG	GG	AA	AA	GG	AA	GG	AA	GG	AA	AA	GG	GG	GG	GG	AA
BOPA1_5784-213	2H	744819957	CCTCTTCCTTATCCCCCAACCCAAACCAGAGCCAACCCAGCCGGCCAGCGAGTTCGATCCATCGATCATCCATCGCCGCTGCGAGGCTAGCCAGCCAGCGGCGTGGTTAGGTTTTGACCG[A/G]CCGGCTTTGATGGCGTCCATCGTGGTGATCGGCCTGGTGCTCCTCCTCGACGTCCTCGCCTTCGTCCTCGCCATCGGCGCCGAGCGCCGCCGGAGCACGGCGTACGTGAGCGTGGACGGG	0	0	FORWARD	0.685	2021-04-22 12:49:00	InfiniumII	GG	GG	GG	GG	GG	GG	GG	GG	GG	GG	GG	GG	GG	GG	GG	GG	GG	GG	GG	GG	GG	GG	GG	GG	GG	GG	GG	GG	GG	AA	GG	GG	GG	GG	GG	GG	GG	GG	GG	AA
BOPA1_5850-2347	5H	146141244	GGAATGGCTTCAAATGTCTTGAGCATGGCAAATCTGAACGCCACCCAGAATCCAGTTCAACTTTCTAGCTCGAATCCTCTAGAAGCATACAAAGACTTGTCGATGGGACGGGAATTATCA[A/G]AGCCAACCCACAAATTGTCACATACATTGAAGTGCAAAAGGAAACGTCGCAGCAAGGAGTTTGTCGCTCTAAGCCCAGATGTGCTTGAGAAGGCAGATTGCACGGTGGGCGAAGATGAAC	0	0	FORWARD	1	2021-04-22 12:49:00	InfiniumII	GG	GG	GG	GG	AA	GG	AA	AA	AA	AA	AA	AA	AA	AA	GG	GG	GG	GG	GG	GG	GG	GG	GG	GG	GG	GG	GG	GG	GG	GG	AA	AA	GG	AA	GG	GG	GG	GG	GG	AA
BOPA1_5873-880	6H	157298700	TCTTTAAGGTCGATTCACGTTACCATACGACGGGAAGATCAACCACTGATGTTGCCGAGCCAGAACAGCATCGGGAACTGCACGACCGCCAGGAAGAGCAGAAAGTAGTGGTTTCGACTC[A/G]GATGCCGCTCGTAGCTCCTTGGTCCACCCAGAAGAACCCTCTTCATGGTCTTCACAAGGAACACGCCAGTGCAGAGACAGAACCATGGCATGATGAAGTAGTATAAGTAGCTCCAGAAGA	0	0	FORWARD	0.877	2021-04-22 12:49:00	InfiniumII	GG	GG	GG	GG	AA	AA	AA	GG	AA	AA	AA	GG	GG	AA	GG	GG	AA	GG	GG	GG	AA	AA	GG	GG	AA	AA	AA	GG	AA	AA	AA	AA	AA	GG	AA	GG	GG	AA	GG	GG
BOPA1_5880-2547	2H	31559962	TCAGCGCGAGAGCGGCGGCTWGACTACATCAGGGATTYAGCAAAGCTAGTCTTKGAGAGCAGGCCCGAGGATGATGATGCAAGGTTTTTTATCTTGCTAGTTTTGGAGAAGAGCAGGCCT[A/G]GGGATGATGCAGAARGTTTTATCTCGAGGACCGACTAGCGGAAGTAAACCGAGACGAGAGGGATATCGACGTCGTTCTCGTCCTCGTCCTCGCAGGCCACGCCGATGTCCAGGTGCCTCC	0	0	FORWARD	0.8	2021-04-22 12:49:00	InfiniumII	GG	GG	GG	AA	GG	GG	AA	AA	AA	AA	AA	AA	AA	GG	AA	GG	AA	AA	GG	AA	GG	GG	AA	AA	AA	AA	AA	GG	AA	AA	GG	AA	AA	AA	AA	AA	AA	AA	GG	GG
BOPA1_5887-615	4H	490028803	CTTCTGACGAGCGTTCTCCTCAGTGAAAGAAATAGGGAAGAGTGATTTCAGCTTGAGCTTCTCCTGCCCCTCAGGGCAGATTGTGTCAGTAGAAGGAGCATCTACCTTGACAGTAGCTTC[A/G]GGTGTAGCTGACGGAAGCCAGAACGCCTTCATCGTGCGTAGGGCTTCCTCTTCAAAGGAGGTAGTCTTCACACTGTTGGCTCCATGAAAACCATTCTTGTCTTGGGAACCACTGCGATCA	0	0	FORWARD	0.996	2021-04-22 12:49:00	InfiniumII	GG	GG	GG	GG	GG	GG	GG	AA	AA	GG	GG	GG	GG	GG	GG	GG	GG	AA	AA	AA	GG	AA	GG	GG	GG	GG	GG	AA	GG	GG	GG	AA	GG	GG	GG	GG	GG	GG	GG	GG
BOPA1_5945-748	3H	8709612	CATAACGCTAATGTGCTCGGGAAAACAGACACCATCTTGGGCACGAGCTGGTTGAGCTGCCCGGCGAAAAACCCAAGAGGATCCTCCTCCTCCCTCCCAATGCACACCGATTACACTCAC[A/G]CGAGGCCGGTCCATCACACCAGCATTACTTAAGAGATAGTAAAACCTTAAACCTCTCCCAATTCAGACGCAGAAATCGACGGTTTGCAGGAAATCATCCATGCCTCGGCCAAAGTCGCAG	0	0	FORWARD	1	2021-04-22 12:49:00	InfiniumII	AA	AA	AA	AA	AA	AA	GG	AA	AA	AA	GG	GG	AA	AA	GG	AG	GG	AA	AA	AA	GG	GG	AA	AA	AA	GG	GG	AA	GG	GG	AA	AA	AA	AA	AA	GG	GG	AA	GG	AA
BOPA1_5960-1302	3H	534070384	ACCGCTAAAAGGCTGAGGGTTCTGAGGAGCTCGGAGCTCTCCCATGGCCTGGCTGGAGTTACTCTAGAGAGAGCAGCAAATTGCTGAAMTGATGGCRGCTTTTCAACCATTTGGAATGTT[A/G]CTCACTGAAGCCAGATCGTTATCCTTTTTGTGGATGACTAGTTTAGTACCCCTTTTTTTGCTTGTAGGGACGAATGTAGTGAGATAAATTAGCATACCGCAGATGCATGGAGATATCCTG	0	0	FORWARD	1	2021-04-22 12:49:00	InfiniumII	GG	GG	GG	GG	GG	GG	AA	AA	AA	AA	AA	GG	AA	AA	GG	GG	GG	GG	AA	GG	GG	GG	GG	GG	GG	GG	GG	GG	GG	GG	GG	AA	GG	AA	GG	GG	GG	AA	GG	GG
BOPA1_5965-1387	6H	538088490	GCGTCCAATTAGGGTCACTTGATGAAACATTACAAGACGTTGATGTATGAGACCTGTACATGACCGTTGTAAGCTCCTTGTGGATGTCCATGAGTGGAGCTCCACCTGTTATCTCGTCTC[A/G]ACCTTTTAAACTCTCTTCGAATTAGCTAATTACTTGATATGTTAATCTGGTAACTCCACAGTCATCTCGTCTTAGTTTTCCTTTGAGGATGATCTTGACTAGTATACTTCTGAGSTCCTT	0	0	FORWARD	0.949	2021-04-22 12:49:00	InfiniumII	AA	GG	GG	AA	AA	GG	AA	AA	AA	AA	AA	AG	AA	AA	AA	GG	AA	AA	AA	AA	AA	AA	GG	GG	AA	AA	GG	AA	GG	AA	AA	AA	AA	AA	AA	AA	GG	AA	AA	AA
BOPA1_5984-132	6H	32779729	AGACCCATGTAGCTTGCTATTTCCTGGGCGAGCGAGGGGTTGGCGGTTCCTGAGAAGATGCGCAGCCTCGTGTCGTCCTTCCTGATGCTTGCGTCCCCGAAAATCGGCGTCGTCACAGGG[A/G]TCCACGGCGACCTGTCGGACAGGGGAACGCAGGGGGGCGATCCATTCACCGCCCTCAGCCTCACAGGATCGACCCTCTGGCACCTCACGGCGGCGGCGTGGCCGGAGCGCGCGCGGAGGA	0	0	FORWARD	0.787	2021-04-22 12:49:00	InfiniumII	AA	AA	AA	GG	GG	GG	GG	GG	AA	GG	GG	GG	GG	AA	GG	AA	GG	AA	GG	GG	AA	GG	GG	GG	GG	GG	GG	GG	GG	GG	AA	GG	GG	GG	GG	GG	AA	GG	AA	GG
BOPA1_6019-296	4H	633031262	CTCCCCTTCAAACATAGCTGGACCGATGCGCCTGTTGGTCTTCACAAARAAGGAGCCGGCATCGGTGTCGTAGCGCTGKGCGGCGTTGATGCAGCCACCCCCGATGGAGCTGGTCCCTGT[A/G]ATCTGTGTGGCCTTCCCCTCGGTGAGGATCCACTCTTTGATCGGGTCATCGCTCATCGCGGCCACGACGGATGGCCTGGAGGCTGCTCGACGGGGGCGGGCGGAGCGGCGAGGCGGGGGG	0	0	FORWARD	0.877	2021-04-22 12:49:00	InfiniumII	GG	GG	AA	AA	GG	AA	GG	AA	AA	AA	GG	AA	AA	AA	AA	AG	AA	AA	AA	GG	GG	GG	AA	AA	AA	AA	GG	AA	GG	GG	GG	AA	GG	AA	AA	GG	GG	AA	AA	GG
BOPA1_6023-567	2H	636549210	TCCTCGTGTCGGCAGCCATGGGAGAAACGTAGTGTTATTGTAATACAGTAACAGTAGAAATTTTGTTCGCGGAAATCTCATAGTAGTCTTTTTTGCTATTCTAGGAGGAGACGATGGACA[A/C]CAAATCATGATATTTTTGTTGCACGAATTGCAGTCCGGAGCCAACTCTTGTTTGTAAAAAAAAAAAAAAAA	0	0	FORWARD	1	2021-04-22 12:49:00	InfiniumII	AA	AA	AA	AA	AA	AA	CC	CC	CC	CC	CC	AC	CC	AA	AA	AC	CC	AA	CC	CC	CC	AA	CC	AA	AA	AA	CC	AA	CC	CC	CC	CC	CC	CC	AA	CC	AA	CC	AA	CC
BOPA1_6050-1625	5H	609200726	GTGCCCCTATCTTGCTTGCCTACACCTCAAWGGAGAACTCCGATTCTGCATGAGCACAAACTAGTACTACAGGCCAAGCACATCGAACTCATGGGGCATGTAATCTTCGCTCGGACGGTA[A/G]TACTTGTTGGGAGAATACAACCCAAAGTCTGTAACTTGGCTGCAGTATAGGCACGCAAATCTCTCGACCTGATGAGCAAACCGAGAATTTTGGTACCCAGTCTTCATAAGCTGTCCCCAC	0	0	FORWARD	1	2021-04-22 12:49:00	InfiniumII	GG	AA	AA	GG	GG	AA	AA	AA	AA	AA	AA	AA	AA	AA	GG	AG	AA	AA	AA	AA	AA	GG	AA	AA	AA	AA	GG	GG	AA	AA	AA	AA	GG	AA	GG	GG	GG	AA	AA	GG
BOPA1_6069-304	3H	633085996	CAGTTCGCTTTGTGCCTCTCTTTTGTAATTCTACAAAACTGGAATGCARGCACCCYGATGTGATCCATGTGTATTGTTGTTCATGGCAGGCCTGCCCGCTTACAATGGAGATGTGGCAGT[A/G]CCGTTTGGAGCTCTGTACCCTCACTCCCGTCCTCTTATGCTGGTCTCGACGCGGAAGGTCGACGAAAGGATTCTGAAGAGCCCGTCAGGGTTATCTGCGTGAACCCAGTGYCCAGCATCT	0	0	FORWARD	0.949	2021-04-22 12:49:00	InfiniumII	AA	AA	AA	GG	AA	AA	GG	GG	AA	GG	GG	AA	AA	AG	AA	AA	GG	GG	GG	GG	AA	AA	AA	AA	GG	GG	AA	GG	AA	GG	AA	AA	AA	AA	AA	AA	GG	GG	GG	AA
BOPA1_6081-850	1H	19370549	CCCCCACGGCCACCTCCTCGACCACCGACGCGCCGCAGACTAGCATGTGCGACGAGGCCGAGGAGGAGGCCTCCACGTCGGCGACCGAGGAGAAGAAGGCGGAGGTGGTGCAGTACTGCT[A/C]CGCTGTGGACATGGATCAGCTCTGGAACGACATCGCCGCGTCGGAGAGGTACCCGGACATGATGATGAGCTGGGGCGCGGCCGGTCACGCCGCCGTCGCCGCCCCTGCTCTGGAGCCCTC	0	0	FORWARD	0.737	2021-04-22 12:49:00	InfiniumII	CC	CC	AA	CC	AA	AA	AA	CC	CC	CC	AA	AA	CC	CC	CC	AA	CC	CC	CC	CC	CC	CC	CC	AA	CC	CC	AA	CC	CC	AA	CC	CC	AA	CC	AA	AA	CC	AA	AA	AA
BOPA1_6093-572	7H	20020715	ATGACAGCTGGGTTTGGTTCTTGATGCAGCTGAGGATTGCTCTCCAATATCACAACTACCCGTTGGATGCTATGACATTCTTGTCCAATGGACGAAAGGGWCTGGATGCTGCTGTCCCAC[A/G]TGTGTTTGAAGATAGCCACCACGCCTTCTGTTTACATTATATCATGGAGGAATTCAGAGGAGAACTGAGGAAGGGACCATGGTCGCAACAGATAAGAGATGCGATGGTCGAGGATTTTAC	0	0	FORWARD	1	2021-04-22 12:49:00	InfiniumII	GG	AA	AA	AA	AA	AA	AA	AA	AA	AA	AA	AA	AA	AA	AA	AA	AA	GG	GG	AA	AA	AA	AA	AA	AA	AA	AA	GG	AA	GG	AA	AA	AA	AA	AA	AA	AA	AA	AA	AA
BOPA1_6117-1507	2H	647456940	GCTACTCGAAGTACTCATACAACATCGTACAAGCTCCACAGAGAATTAGCCTGTCACATTCACCGGTACCAGGCCTCATCAGTAGGAAGCCTGCATACACACGGAGGGACGGATTGGACT[A/G]TGTCCAAGTTGAAGACATCGCATCATGTGAGTCCCTGGTATTTTCTGTCCACATCTCGGTCGCCAACGACGGTGCCATGGACGGGAGCCATGCCGTCTTACTGTTCGCAAGATCGAAGTC	0	0	FORWARD	1	2021-04-22 12:49:00	InfiniumII	AA	AA	AA	GG	GG	AA	AA	AA	AA	AA	AA	AG	AA	AA	GG	GG	AA	AA	AA	AA	AA	AA	AA	AA	GG	GG	AA	AA	AA	AA	AA	AA	GG	AA	GG	AA	GG	GG	AA	GG
BOPA1_6208-987	4H	18337769	AAGATAGATACATATGGACAAACTTCACCGTAAACCCCTTGAAATCAATGGGAAAAGAATCACCCATCCAAAATAAAATCAGTACATTACATGTATAATCACTTGTGATCTGAAGAACAA[A/C]GCACATTCGGCGCTCAGCTGACGGGGTCGCGTTCCGGCCCGGGGTTGTAGAGGGGCAGCTCCAGGAGGAATGCCACCTTGAACCAATCAGGCAGGGCTCCATACACGACCGGCGGCAATG	0	0	FORWARD	0.765	2021-04-22 12:49:00	InfiniumII	CC	CC	CC	AA	AA	CC	CC	CC	CC	AA	CC	AA	CC	CC	AA	AC	AA	CC	CC	CC	AA	CC	CC	CC	AA	AA	CC	CC	AA	AA	CC	CC	AA	CC	AA	CC	AA	AA	AA	CC
BOPA1_6250-1056			ATAACATCGGTTCCTGGTGATTGTGTAGCGGTGTCTATGATTATGCTGTGGGTATAATGATCCAGGGCTCGCCTGATACGAATTCMTGGTGATCGTCGCTCATTGGAGCAGTCTATGTAA[A/C]AGCTCTAATGTTATAGTGATGAATATGATTCATAATTATAGGATCAAAAAAAAAAAAAAAACCCTCCTAACACATGATTAGTACTTTATTGTACTACTTCTGTATGTAAAAAAAAAAAAA	0	0	FORWARD	0.714	2021-04-22 12:49:00	InfiniumII	CC	CC	CC	AA	CC	AA	CC	CC	CC	CC	CC	AC	CC	CC	CC	AC	AA	CC	CC	CC	CC	CC	CC	CC	AA	CC	CC	CC	CC	CC	CC	CC	AA	CC	CC	AA	CC	AA	AA	CC
BOPA1_6260-183	5H	614629503	TCGTCTCCACTGCCGGCGTCTCCGCTGCTCGTRCTGCTGATGGTGCCGCTCCTGCTCGCCATGGCGCGTCCGTGCTCCGGCGTGGACGCCATCGGCACCTACTGCGCTAAGAACGGCACC[A/G]GCGCGGAGACGCAGGCCAGCATCGACCAGGTCCTCGCGGCGCTCGTCCCGCGCGCCTCGGCGGCGTACTACGCCACGGCCACCGCCGGCCGCTCCTCGTCCGCGGTCTGGGGCCTCGCGC	0	0	FORWARD	0.58	2021-04-22 12:49:00	InfiniumII	GG	GG	AA	AA	AA	AA	AA	GG	GG	AA	AA	AA	GG	GG	GG	GG	GG	AA	AA	AA	AA	AA	GG	AA	GG	AA	AA	AA	AA	AA	AA	GG	AA	AA	AA	AA	GG	GG	GG	AA
BOPA1_6280-1098	2H	624272301	TAGCAGACACCGGCTCTTCTTCTTCCTCCTCTTCATCAGCAGATGACTCCGGTACTTTCTCCTTGGGCTTCCGTTTGCCTGAAAGGCCGTTGCTCTTGGATCCATCAGAAGCTTTCACAG[C/G]GCTTGCGCCTTTTGGAGTCTTGCCGCCAGACTCATCCTTGCTGCTTCCCTTGCCAGCAGATCGAGGCCACCTCCCCCCACCTTCAGCACCCTTTTCTGCAGTCTTCGCCTCCGATTTGGC	0	0	FORWARD	0.949	2021-04-22 12:49:00	InfiniumI	CC	CC	CC	CC	CC	GG	CC	CC	CC	CC	CC	CG	CC	CC	GG	CG	GG	CC	CC	CC	CC	CC	CC	CC	GG	GG	CC	CC	GG	CC	CC	CC	GG	CC	CC	CC	GG	GG	GG	CC
BOPA1_6302-250	3H	607246092	GCGGGCTCTCCGGCGCTGGAGCGGGAGGAGCAGGCTATAAATAAGGGGGGTGGGGCGCCCACAAGACAGAACCACACACCACAAGCAAGAGTGCACAAAAGCATACTGACCGCAGAGACC[A/G]CAGTGTTGAGATAGGATGGCGTCGGAGATGAGCAAGGACGTGAAGTTCTCCGACGAGGAAGTCACCTCGCACCCGCGCGTCGGCGAAGGTGAGGAGCAAACGGTTGGGCCGGCGCGGCAG	0	0	FORWARD	0.949	2021-04-22 12:49:00	InfiniumII	AA	GG	GG	AA	AA	GG	GG	AA	AA	AA	AA	GG	AA	AA	GG	AA	GG	AA	AA	AA	GG	AA	GG	GG	AA	GG	AA	AA	GG	GG	AA	AA	GG	AA	AA	AA	GG	GG	GG	AA
BOPA1_6338-682	2H	51957324	GGTGTGACGCGCGCCGTGCCCCTACCGATGTCCCTGATGAACGGGGTCGTGTGCGTGCCCCTACCTTTGGCCGGAACTGAATAAGATAGTGAGGATCCAGGGCTAAGAAGATACTGGTCT[A/C]CTGGGTTTAGTGTCGTAGGTACGTGTTYGCGGGTGATGATAATGATGTTGTACTAGCTACTATGCTTTTGTGTGGTGCGCGTCTCTAATATTCTCCGTGCTTTTGTACAAAAAAGTTGAT	0	0	FORWARD	1	2021-04-22 12:49:00	InfiniumII	CC	CC	CC	CC	CC	AA	AA	CC	AA	CC	AA	CC	CC	AA	CC	CC	AA	AA	CC	AA	CC	CC	AA	AA	CC	CC	AA	CC	CC	AA	CC	CC	AA	CC	AA	AA	CC	CC	CC	AA
BOPA1_6367-453	5H	423881193	GGCAGTCACCTCCGCGCCCGCGCCTGGCCCGCGCACGATCAGTGGCTGCTCCTTGTACCTCGAAGTRGTGAAGGCGATGATGTTGTCGGATCCAGATAGCTGAGCGAATGGGTGGTCTCT[A/C]TTGTACCTCTGCAGTTCTACCCTTCCCTTCCCGTTCAGCACGTCCACCACTCCGACGTACCGCAGTACTTCGCCTGCAGCCTCAGCCTCATGGCGCTGTCTGGCCCAATCCTGGTCAAAT	0	0	FORWARD	0.949	2021-04-22 12:49:00	InfiniumII	AA	AA	AA	AA	AC	AA	CC	AA	AA	AA	CC	CC	AA	AA	AA	AA	AA	AA	CC	AA	CC	AA	CC	AA	AA	CC	CC	AA	AA	CC	CC	AA	AA	AA	AA	AA	AA	AA	AA	AA
BOPA1_6394-944	7H	14802282	TCTTTGGAACGGTAGAGGGAGCAAAAGCTATCAATACTAGTACTACAGGGAGAAATAAATACATCTGCAACAACAACCAAAATATTATAGCCGCGCTTTGAAGCATGATCGGACCTACGA[A/G]RTGATATAAGAAATAAATTAGCTCGCGTTGTCGTCCAGCGCCAAGAGCTTGTGGTCAACCGAATTCAGCAAACAACAYGACCGAGACGGTTGAATCATAGGCGCAACAACTTAACGCCTA	0	0	FORWARD	1	2021-04-22 12:49:00	InfiniumII	AA	AA	AA	GG	AA	AA	GG	GG	GG	AA	GG	GG	GG	GG	AA	AA	GG	GG	GG	GG	AA	AA	AA	AA	GG	AA	GG	GG	GG	AA	AA	GG	GG	GG	AA	GG	GG	AA	AA	GG
BOPA1_6419-1680	2H	755094798	ACAAACTAGGGGTCCAATTTACAGGAACACCGTCGCACCCTCACAGAGCGCGGCACGCAGCGAGGCCGGCTATCAAGAACGTTCTTGTTTCCCCTCGAATAGGTTGCCCAGGAACAGCTC[A/G]AGCTGCTCAGGCGTGTGCTTGACGTACTTCCCAGGCGCTTTGCTGTTCTCGATGAGAGGCCCGAAGCGCTTTTGGAAAGATCTGTATGCGGGTAACAGAATTTCTGCAACTGCCAGTCTC	0	0	FORWARD	0.996	2021-04-22 12:49:00	InfiniumII	GG	GG	GG	AA	GG	GG	AA	GG	GG	GG	AA	GG	GG	GG	GG	GG	GG	GG	GG	AA	GG	GG	GG	GG	GG	AA	AA	GG	AA	GG	GG	GG	AA	GG	GG	GG	GG	GG	GG	AA
BOPA1_6433-124	7H	642028895	TGGCTTACTAACTAACTAAACAGTAAACAGAGAGCTCGCTCGCTCTMCSTGAATGATGTCGAGGAAGAGGAGGAAGAAGAAGAAGAAGTGTGGAGCACGCTGCTGCTACGTACCTGGTCA[C/G]GCTCTCGGCAGCGTGAATTTGTAGAAGCATGCTTGCCGTGCCTTCTTCCGGGTGCACCGGAGGCTGGCATGTGAGCAGGGCTGCTTCAGTGATGCAGAAGAAAAAAGGCAAGTCTTATCG	0	0	FORWARD	0.915	2021-04-22 12:49:00	InfiniumI	CC	CC	CC	GG	CC	GG	GG	CC	CC	CC	GG	CG	CC	CC	CC	CG	CC	CC	CC	CC	CC	GG	CC	CC	CC	GG	CC	CC	GG	CC	GG	CC	GG	CC	CC	GG	CC	CC	CC	GG
BOPA1_6450-755	5H	605405791	AAAGAGAAGAACTCGACACCACAAGAAACACACACCATTACATAGTTCCATTTACCCACTCAGCAAAGGCCAACCAAGCAGGCAACAGCGATCCAAGCTTCCATGCTCGGTGCCAACAAA[A/C]AGAGCTTCAGGTTGTACATCTGGAAGTCAAGGCTAGTCCATGGCGTGATTCAGTCAGTCTCATGGTCTGGGCGAGGGGTATACCAGTCGGGGTATCTCCCCATCCTTCTCAGCAACCTCG	0	0	FORWARD	0.996	2021-04-22 12:49:00	InfiniumII	CC	CC	CC	CC	CC	CC	CC	CC	CC	CC	CC	CC	CC	CC	CC	AC	CC	CC	CC	CC	CC	AA	CC	CC	CC	CC	AA	CC	CC	CC	CC	CC	AA	CC	AA	CC	CC	CC	CC	AA
BOPA1_6460-355	3H	64674491	ACTTGCCAAGACACCCTTGACAATGGCAAAGTTCATCCGAGCTTGCTTCCCCCATTTAATCTAGAGCTGTTTAGGGAAGATCCAARCTTAACACCAAGCTGCTTGGCAGATTCCTCCTTG[A/C]TGGAATCAGTTCAACAAGTCTGATCCGAGGAATAAAACAGAACAGTAGCCAGCTTGGCACATAAATCCCGCAAGAGAAGAAACCGACCCAGCACCAGCACCAGCACCAGCAGGTCCGCGT	0	0	FORWARD	1	2021-04-22 12:49:00	InfiniumII	CC	CC	CC	CC	AA	AA	CC	CC	CC	CC	CC	CC	CC	CC	CC	CC	AA	CC	CC	CC	CC	CC	CC	CC	CC	CC	AA	CC	AA	AA	CC	CC	CC	CC	AA	AA	CC	CC	CC	AA
BOPA1_6464-1115	4H	563098102	TGTGGTCGATTGCTGGTAGAGAACGCCACCAGACATGCATATCARGAGCCCAATTGTCCCCACCAGGGATGCATGCTTGTCCCAGATAAGCAGATTGATCACGACGGTCAGGAGCTTGTT[C/G]ACTATACCGAGCACCGTAAATCCAGTGGCAGAGATGGCCCGTCTGCAGGAGAATCCGAAGAAGGATATAGATAACCCGAACAGGCATGACAGAGCAACAGGAAGGACCACGTCATAAGAT	0	0	FORWARD	0.976	2021-04-22 12:49:00	InfiniumI	CC	CC	CC	CC	CC	CC	CC	CC	CC	CC	CC	GG	CC	CC	CC	CC	CC	CC	GG	GG	CC	GG	GG	CC	CC	GG	GG	GG	CC	CC	CC	CC	GG	CC	GG	CC	CC	CC	CC	GG
BOPA1_6470-1005	7H	632318639	ATCGGCGAGCCGTTGTCTGCAAAGATTAACCAAGATCTGGTGACATAAAGGGAGAAACAGGGCTAGCACAGAAGCAAAAGTAGCATGACAAAACTGCTTCCGCCAGTCAGAATACTGTTT[A/T]ATGGACTTCAACTCGAGCACAGAACTAATTAGAGGCCAAAACTTCATCATCTAACAGACATCTCAAATGGGAAATCTTTGACCTAGGCTTCTGATGAGTAGTTGATCATCCAATCTTCTT	0	0	FORWARD	1	2021-04-22 12:49:00	InfiniumI	AA	TT	AA	TT	TT	TT	TT	TT	TT	TT	TT	AT	TT	TT	AA	AT	TT	TT	TT	TT	TT	TT	TT	TT	TT	TT	TT	TT	AA	AA	TT	TT	TT	TT	TT	TT	TT	TT	TT	TT
BOPA1_6487-1315	6H	325372251	ATGTTGGATGTACGTATCACACATGCTAGAAACCGCTGATCTAGCTACTCGGATTCAAAGACATGCAAAATAAAATTAACTGTCCCACTGCTACTTTTTTTAGACCATCAGACAGTAATT[A/C]CAAACTGATAAACAGGCAGGTCCATCTTCTCAAACCTTCAGACGCATCGACGGTAYAACGTACTTCCCCCACTTTCCCTTCAAACCAGCAGCAGGCCTTCCAGCATCCGGTTTTGCCACA	0	0	FORWARD	1	2021-04-22 12:49:00	InfiniumII	CC	AA	AA	CC	AA	AA	AA	AA	AA	AA	AA	AA	AA	AA	AA	CC	AA	CC	AA	CC	AA	AA	CC	CC	AA	CC	AA	CC	AA	AA	AA	AA	AA	AA	AA	CC	CC	AA	CC	AA
BOPA1_6489-465	5H	663400890	CGTCAATGAATTGCTGAGGAACAGAATCCTGGCAAACGTCTCAGAAATGTAAGGTATTGTCCCACCAATCAGAACGATGCTAGTCAGGACAGTAGCACCAAACAAGAGCATGTAGAAAAA[A/G]TCCGCTGTTCTTCCCCTGAATGAGTTCTCCTCAAGAAGTTTGCAGTAGCGYGCAAGAAAGAACATGTGGAACAGGAAATCCAAATCCATCTTGCGGAAGTAGAGGAAGTTGGTGACGAGA	0	0	FORWARD	1	2021-04-22 12:49:00	InfiniumII	GG	AA	GG	AA	GG	GG	GG	GG	GG	GG	GG	AA	GG	GG	AA	GG	GG	AA	GG	GG	GG	AA	GG	AA	GG	GG	GG	AA	AA	GG	GG	GG	GG	GG	AA	GG	GG	GG	AA	GG
BOPA1_6573-369	3H	507024473	CAAATGGAGGAATTTGAGTTTCAGTGCAAGTGGACTGGGTTCAAGGGATAAACAAAGGGTTCCAAGGCCGAAAGCACCTTCGTCCTCCCCATCACCTAGCCCGCAGCTTCTGCTTCTCCC[A/G]GCCCCAAATAGTGTTGCCGATGCTGCTCCACCAGAAGATTCTGAAAAAAGCCCACATGATGACAAGACTCCGAGTCCAAAGTACAGTGCCATGATCCTGGAAGCTCTTGGCGAACTGAAA	0	0	FORWARD	0.996	2021-04-22 12:49:00	InfiniumII	AA	GG	AA	AA	AA	AA	GG	AA	AA	AA	GG	AA	AA	AA	AA	GG	GG	GG	GG	GG	AA	AA	AA	GG	AA	AA	AA	GG	GG	GG	AA	AA	AA	AA	GG	AA	AA	AA	AA	GG
BOPA1_6628-1302	6H	357492165	GTTACGGCGTCGTGCCGTCCTTCTGATCCGTACGTCGGCGCGCAGCACGGGCCGGCCGCCTTGTACTTGTACCATTGATGCATGTACAGAGTACCGTAGGGGACTAGTAATCCATGTACT[A/C]TCCTGAGCTAGTTCGATCGCGCTAGTGATGTACTGGTAGTAATACTGTAAACTGTAACAGTAGTATTCTGGCCAATACGCTCGTTTAATTTTGGATCGCCGAAAACTAGTACTACTAGCC	0	0	FORWARD	1	2021-04-22 12:49:00	InfiniumII	AA	CC	AA	CC	AA	CC	AA	CC	CC	CC	AA	CC	CC	CC	CC	AC	AA	AA	CC	CC	AA	CC	CC	CC	CC	AA	CC	AA	CC	AA	CC	CC	AA	CC	AA	CC	AA	AA	AA	AA
BOPA1_6655-978	1H	479986322	GCCGTCGTCACTTTATGAGATTCAAAAAAGGCAGTTCAACAACTCACGATTTACAACAACACGAGCTCCATCCAGGACCTAACTGAAAGCAGCGAGCGGTGTAACAACACTCCAAGGAAA[C/G]CAGCACATGCCGCTCAGATCTCAACCGGGACCCTCTTGTACAGCTCCTCCTTCTCCAGGCGCGGCGTGGCGATGGCCTGCAGCGGCGTGCCCATGAAGGTGACGAGCCCGGGGGACTCCA	0	0	FORWARD	0.949	2021-04-22 12:49:00	InfiniumI	GG	GG	GG	GG	GG	CC	GG	CC	CC	GG	GG	CG	CC	GG	CC	CG	GG	GG	GG	GG	GG	GG	CC	GG	CC	GG	GG	GG	CC	GG	GG	CC	CC	GG	GG	GG	CC	CC	CC	GG
BOPA1_6736-452	5H	651947785	ATGTCCTTGATCGCCGTCTGCTGAYGCAAACGACCTGGGCATGCTGATGGGCGATCAGTCATCGATTATCTGATGTCTGTCCGCTTCGGTGTAACTGGATGAAGACTGAGTCGAGGAGGC[A/G]CCCTGAGCAGTGTTGTTGCTGCCACGGCAATGCAGTAGCTGCACCTGGAGGCTCTGGATGAGCTCGGTGAGTTGTTGGATGTTCTTCTCCTGCGCCAGTATTATTTTCTCTTTAACGGCG	0	0	FORWARD	0.915	2021-04-22 12:49:00	InfiniumII	AA	AA	AA	AA	AA	AA	AA	AA	AA	AA	AA	AA	AA	AA	AA	AA	AA	GG	GG	AA	AA	AA	AA	AA	AA	AA	GG	AA	AA	AA	AA	AA	AA	AA	AA	AA	AA	AA	AA	AA
BOPA1_677-411	1H	539810980	GACGTAGGTGAGGCCGCACTTGCCGCAGTAGTGACGGTCGAAGTGGTTGGCCATGAAGGTCCCGGCACCGCAGTCGGCGTTGGGGCACTCCTTCCTGAGCCKGGTTACCTTGCCGGTGGA[A/G]TCGTCGACCTTGTAGAACTGGAGGACGGCGAGCTTCACCTTCTTGTGCTTGTGCTTTTGCTTCTTGGGCTTGGTGTACGTCTTCTTCTTGCGCTTCTTGGCRCCACCRCGRAGGCGGAGS	0	0	FORWARD	0.915	2021-04-22 12:49:00	InfiniumII	AA	AA	AA	AA	AA	GG	AA	AA	AA	AA	GG	AA	AA	AA	AA	AA	AA	AA	AA	AA	AA	GG	AA	AA	AA	AA	GG	AA	AA	AA	AA	AA	AA	AA	GG	GG	AA	AA	AA	AA
BOPA1_678-310	2H	729751285	TACCCAGGTCACGGTGGAGGAGGTGGCGGCGGCTACCCGGGACACGGTGGTAAAGGCGGTGGCGGCTACCCCGGACACGGCGGAGGCGGCGGTGGTGGCTACCCCGGACACGGCGGAGGC[A/G]GCAGTGGATGTCACTGGGGCTGCTGCGGTCACGGGTACAATGGCTGCCGCTGCTGTGCGCGCGCGGACGAGGTCCCTGAGCCCATGTACCGCGCGGAGGTCCGCAACTGAGCGCTCGAGA	0	0	FORWARD	0.633	2021-04-22 12:49:00	InfiniumII	AA	GG	GG	AA	AA	GG	AA	GG	GG	GG	AA	AA	GG	GG	AA	AA	AA	GG	GG	GG	GG	GG	GG	AA	GG	AA	AA	GG	GG	GG	AA	GG	GG	GG	AA	GG	AA	AA	AA	AA
BOPA1_6781-1073	5H	650559496	ACGGAACTTCTTCACACAATTACATGTTTGTTTGATCTAACAACCACACTAAAACTCTTAACAGCAACACCCCTAACCTTATTTCGACACGCACCCCTCACATGGCTCCGCGCTCTAACA[A/G]CTCCCATCTGAAATTTGGTGCGGCATAAACCTTGGGGAGGGTATGGAGGAGGATCCCGACGCAAACACAGATCACGGCGACGCCCATCACGGTGAACATTGCCGGCCTGTACAGGAAGGT	0	0	FORWARD	0.877	2021-04-22 12:49:00	InfiniumII	GG	GG	GG	GG	GG	GG	GG	AA	AA	AA	GG	GG	AA	AA	GG	GG	GG	GG	GG	AA	GG	GG	AA	GG	AA	GG	GG	AA	AA	GG	GG	AA	GG	AA	GG	GG	GG	AA	GG	GG
BOPA1_6804-1197	2H	590822206	GACCATGTTTCGTTCGTTCAGGATGCCGGGGTCAAAGCGATTCTTGTCGGGGAATCCCTCATCAAGCAGGACGATCCTGGGAAAGCAATCGCTGGGCTTTTTGGTAAAGACATCTCACCC[A/G]TGAGTAGTGCTGCGTAAATAGAAGAAAGGGTAAGGATCGTGAATTACTGGATCTCTCATATTTTGTATAGAAAAAACAGAGCGGTATGCGCTTTTGGAGAGTTTTGGTCAGCAGTTTTGT	0	0	FORWARD	0.976	2021-04-22 12:49:00	InfiniumII	AA	AA	AA	AA	AA	GG	AA	AA	AA	AA	AA	GG	AA	AA	AA	AA	GG	AA	AA	AA	AA	AA	AA	GG	GG	GG	AA	AA	AA	AA	AA	AA	GG	AA	AA	GG	AA	GG	AA	GG
BOPA1_6805-1110	3H	44250535	GTCCGTGGCGGACCTGCATGTACGGGTGCGTGAGCTCGAGGAAGAGGTTGAGAAGCAGAAGCTCATGGCCTTCGACAGCGCAGAGGGGAAGCGGGAGGCAATCAGGCAGCTGTGCTTCTC[C/G]CTCGAGCACTACCGCGACGGGTATCAGCAGCTCCGGCAAGTTCTGCAGGGCCACAAGAGGCCGATGGTGATGGCAACGTGATCAGCCAGCCAGCAGCTTGCTGGATGCCGAAAATCAGGA	0	0	FORWARD	0.685	2021-04-22 12:49:00	InfiniumI	GG	GG	GG	GG	CC	CC	CC	GG	GG	GG	CC	GG	GG	GG	GG	GG	CC	GG	GG	GG	CC	GG	GG	CC	GG	GG	GG	CC	CC	CC	GG	GG	GG	GG	GG	GG	GG	GG	GG	CC
BOPA1_6833-658	5H	534311158	CGCGATGTGGCCGAAGTCCCATGTGCCGGCCGGCCGCACCTTCGCTCCGGCCATGGCCCTGAACTCCACGGTGTAGCTCATCTTCTCCTTGGGCCGCTTCAGCTCCAGAGTCGCTGGCGT[A/C]ACGGTCACCTTCACATCGTCCGGCGCGGCGACCGTCACATTGTAACTCTCAGGCCGCGCCGACACCTTGGTCACCRTCCGCGTCASCGTGCGGACGCKGGTGCGGYCGTCGAACACCACC	0	0	FORWARD	0.787	2021-04-22 12:49:00	InfiniumII	CC	AA	AA	CC	AA	CC	CC	AA	CC	AA	CC	AA	CC	CC	CC	AC	CC	CC	CC	CC	AA	AA	CC	AA	AA	AA	AA	CC	CC	CC	CC	AA	AA	CC	AA	CC	CC	CC	CC	AA
BOPA1_6841-637	4H	599525496	CCGAGTGGATTTTCAATCCTTCAATCCCCCTGACAATCATCACACTGTAACTGTCACTGTCAGCAACAACAAAAAAGACATACTGTAACCGTCTTGCGGCTAAGAGGCAGCAGCAGAGCC[A/C]GACGCAGCAGCCGCATCTGCAGGAGCGGCCTCGTCGTCCTTGTGCTTCACCATGCCCGAATCGACCAGGATGGGCACCTCCGCGGCGAGCCACGGCGCGAGGCCGAGGCACAGCGCGTGC	0	0	FORWARD	0.976	2021-04-22 12:49:00	InfiniumII	CC	CC	AA	CC	AA	AA	CC	AA	AA	CC	CC	CC	AA	AA	CC	AC	AA	AA	AA	AA	AA	CC	AA	CC	AC	AA	CC	AA	AA	AA	AA	AA	AA	AA	AA	CC	CC	CC	CC	AA
BOPA1_6846-1161	2H	53709229	GAATCTCAAAATACTTCCTGTACAAACCAGCACGCCTAAACGAAGACCTATGGGTTCTGCACTATTGAACTTTTCCACTAAATGCTACCAGCACGTTGGGGACAGTGAAATGGTATAACC[A/G]TATAAGTATCACACATCCAACGGCACCTACTTAAAGGATGTCATTTTCTTGTGTTCTGGGATGTCAGCAGCTGATAGACTCCATTGAAATCCGGACAAGTCTGAGTAGATCATTCACACT	0	0	FORWARD	1	2021-04-22 12:49:00	InfiniumII	AA	AA	AA	AA	AA	GG	GG	GG	GG	GG	GG	GG	GG	AA	AA	AA	GG	GG	GG	AA	GG	GG	GG	GG	GG	GG	GG	GG	GG	GG	AA	GG	GG	GG	GG	GG	AA	AA	AA	GG
BOPA1_6851-867	5H	659838844	CAGGAAATCAGCCAACATCTCCAGGGAGGAGGTCGAGAAGCTACAAATGGAGAACCGGTCTTTGCGCGAGAAGGAGGAGAAGTCGGCCAGTGAGATGAAGAAGCTTCAGCAGGACATGGC[A/G]AAACTGAGCGAGGACATGAAGAAGCTGAAATCTGAGTCCGAAGATCACCAGAGGAAAGCGTCTGACGCGGAGGCCCATGTCAACGCCCTGCAGAAGCAGTCGGAGGAGCTGCTCCTCGAG	0	0	FORWARD	1	2021-04-22 12:49:00	InfiniumII	AA	GG	GG	GG	AA	GG	GG	GG	GG	GG	GG	GG	GG	GG	AA	AG	GG	GG	GG	GG	GG	GG	GG	GG	GG	GG	GG	AA	GG	GG	GG	GG	GG	GG	GG	GG	GG	GG	AA	GG
BOPA1_6871-945	3H	617523850	CATCTAAACATGTATGTTATTTCAGAGTGGAATCAGAGCAGCCAACGACATGGATCGAAACAGGGCCGAACTACTACATCACCAAGTACTCCGGGCCGGCAGTCTCCGGAGCCTACTCGA[A/C]CACTTCCACATGACAGATGAGTGGAAGTAGATGACACACACTACGCTACATCGATCCCGGAGATAACCACTGACGGGCGGCGGCGGCGCACGTCCACCGGCTCGAGCGCCGGTGGAGTCA	0	0	FORWARD	1	2021-04-22 12:49:00	InfiniumII	CC	CC	CC	CC	AA	AA	AA	CC	CC	CC	AA	AC	CC	CC	CC	CC	AA	AA	AA	CC	CC	CC	CC	CC	CC	AA	CC	AA	CC	AA	AA	CC	CC	CC	AA	AA	CC	CC	CC	AA
BOPA1_6911-866	2H	579380380	TGGAACCTTGGTGGCCAGGCAGCAAGAACATGGAATGGTGAAGAGTGGAGGGAGCATGATCGGACCAGGCCTCTTCAGTGGCATTGTGGCATCATCAACTACCGCTGCAAGTAGCATGAC[A/C]AATGAGCATTCCTCATCAGGCATCAGCACCGCATCAGATAGTGATGGCACAGTGAGGAGCCAATCGATGATACCTCCTCAGCTGCTTGTGCCTCGCTCCATGATGCCCTCGTCATCATCG	0	0	FORWARD	0.976	2021-04-22 12:49:00	InfiniumII	AA	AA	AA	AA	CC	CC	AA	AA	AA	AA	AA	CC	AA	AA	AA	AA	CC	AA	AA	AA	AA	AA	AA	AA	CC	CC	AA	AA	AA	CC	CC	AA	CC	AA	CC	CC	CC	AA	AA	CC
BOPA1_6949-895	1H	7137635	ATGTATGGTTGCCTCGACACTGTCTCGAAATATGATAAGATTAAAAACAAGAGCACCATGTTCACCTTCCATTTTGATTCTAGAAAGGACGTCGAAACGAGACCGGCGCTCGATTAAGTC[A/G]AAGCATCCATCAACAAGATTTTTATCATCTGTATCACCCGGCGATGCCTTTGTCCTAATATCCACTTCAACTAGGCAATCAAATTTCATCGAGATGCCTCTTTTGGGGCTCAACAAGCGC	0	0	FORWARD	1	2021-04-22 12:49:00	InfiniumII	GG	GG	GG	GG	GG	GG	GG	GG	GG	GG	GG	GG	GG	GG	GG	GG	GG	GG	AA	GG	GG	GG	GG	GG	GG	AA	GG	GG	GG	GG	AA	GG	GG	GG	GG	GG	GG	AA	GG	GG
BOPA1_6951-875	2H	677845247	AACTGAGACCGGACACTGCACCTCATGCATGCATGCATGCATGCATGCAACGCACGTATGATCGGCTATTTAATTTGAAGTACCACCGCGTACTTAATTGTGTGCTTTAATTACGTAATC[A/G]TCTGCTGTTCTGGCTTTATGTGTGACTGGATTTGGATTGCGGGGAAGCTACGTACTACCACTTCTCCAGGTTCTACGTACGTACATGCACGCACGCACTGTTACCTGTGTGCGTAAGGAT	0	0	FORWARD	0.996	2021-04-22 12:49:00	InfiniumII	AA	AA	AA	AA	GG	AA	GG	AA	AA	AA	GG	AA	AA	AA	AA	AA	AA	AA	AA	AA	AA	AA	AA	AA	AA	AA	AA	AA	AA	GG	GG	AA	GG	AA	GG	GG	GG	AA	GG	AA
BOPA1_6975-1101	7H	440067104	ATCTCCAACGTCTTGACCTGGTCGCGGTGGTCCGTGGACGCGCGCCCGGGTGCCGCAGCAGCAGCCGCCGCGGCAGTTCGGGTGCTGCTCCTGTTTGTGTCAAACGACGCGCGAGACGCC[A/G]TCCACCTCTCCGCCCAGCGCGGCTGCCCGTCGACGTCCATCTCTTCCTCGACTGACGGCGCGGGGTTCCTCCAAATTTGGTGAGAGAAGGCGTATGAGAGAGCTCTCTCACGCTTGAGTG	0	0	FORWARD	0.685	2021-04-22 12:49:00	InfiniumII	AA	AA	AA	AA	AA	AA	GG	AA	AA	AA	GG	AG	AA	AA	AA	AA	GG	GG	GG	GG	AA	AA	AA	AA	GG	GG	AA	GG	AA	GG	AA	AA	AA	AA	GG	GG	AA	GG	AA	AA
BOPA1_7032-201	2H	35770733	CCTCCGAACTTCTTCTCAGTGACAGTCTGCTGCCCCATGGCCGAGGCGRGCGAGTTGCCGATGCCGTTGCCGTTGCCGTTGCAGCCAGTCATCCGGTCGATCTCTCCTCCGCGAAGAGGA[A/G]GAAGAAGGAGACGATGATGAAGCAGGTTTCAGCAGCTCCTGGGACAGCAGATGAACAGCAGGATCGAGGCCAGGGGGTATATAAGCATGCGTGCGTGCGTGCGTGCGAATCCGTGTGAAT	0	0	FORWARD	0.915	2021-04-22 12:49:00	InfiniumII	GG	GG	GG	GG	GG	GG	AA	GG	GG	GG	AA	GG	GG	GG	AA	GG	AA	GG	GG	GG	GG	AA	GG	GG	AA	GG	AA	GG	AA	GG	GG	GG	AA	GG	GG	GG	GG	GG	GG	GG
BOPA1_7044-705	3H	10763161	ACGACGCTACACGCCTCCGACCGACGAGTTTGAGGTCGACTGTTGCTTGCTACCTCSAGGCGAAGTGGCTGTGATGGCCCCGGTACCAGGTCCATCCATCTTCCTTGTCATGACCGGGGA[A/G]GGCGAGGTTCAGATAGACTGCATGTCAGACGGCGAGAAGGCAAAGGAAGGYGACGTTTTCTTCGTGCCCGCGCATACSGAGGTTAAGCTCTCCGCCTGTGGCCATGCGTCGATGCAGCTG	0	0	FORWARD	0.877	2021-04-22 12:49:00	InfiniumII	GG	GG	GG	GG	GG	GG	GG	AA	AA	AA	GG	GG	AA	AA	GG	GG	GG	GG	GG	GG	GG	AA	AA	GG	AA	GG	GG	GG	GG	GG	GG	AA	AA	AA	GG	GG	GG	GG	GG	GG
BOPA1_7069-1149			TACCAAACTGTTCAAGGGCCAGGGCAAAAAAGATCTATGTCGCACATTACAACCTGATGTATATACTAGATAGAAACTCAGCAAAGAACTAACATTTCCACCCCTGAAAAATAAATAAAA[A/G]GACTGTCGATGCGTTGTACATACTATTGCAAGCAGGAGGGGACCCACCATATTGACTGCTGCAAGGCTAAGGGCTTATAGCATGGAAATTGAAAAACCAAAGATTTCCTACTTCAGGAAG	0	0	FORWARD	0.949	2021-04-22 12:49:00	InfiniumII	GG	AA	AA	AA	GG	AA	AA	GG	GG	GG	AA	AG	GG	GG	AA	AG	AA	GG	GG	GG	GG	GG	GG	GG	AA	GG	AA	GG	AA	AA	AA	GG	GG	GG	AA	AA	AA	AA	AA	AA
BOPA1_7090-1260	1H	324191509	GCACGCACAAAAGATGCGCGACAACAGGGGGCAAAAGAAAAAGAAAAAAGAATGACACCACGGTCGGTTAGTTCCCAAGATGACTGCAGGTCATCTGCGACGCACAAGAAGACGAGGAGG[A/G]ACACTTGTGTGTGCCTCGGCAGCGAAGAGGCCAGTCAGTCTATACAAAGAGACCTCGTCACCATTCTATCACAGTTTGCATTTTTCGATGACTTCTGTAACAGATGAGTGTGTTTCGTCT	0	0	FORWARD	0.949	2021-04-22 12:49:00	InfiniumII	GG	GG	GG	AA	AA	GG	AA	AA	AA	AA	AA	AA	AA	AA	AA	AG	AA	AA	AA	AA	AA	AA	AA	AA	AA	AA	AA	GG	AA	AA	AA	AA	AA	AA	AA	AA	AA	GG	AA	AA
BOPA1_713-972			AACACCAGCGATAGCAATTCAGAAGAGACATGGCAGCCCTTTTTTTTTTTTTTTTTCAYWKKGACAAACTATGCCAAGACAGGTCAATACTACAATGTCTSAWGTCTGTCSGAGTGGCGA[A/G]TACAGAGCTGACATAGTAAAGACCACGATGGGGAAAACAAACAGCACCAGACAATTAAACACCCACGAAAACAATCTGATAGCTAGCTCTTTCACAAAGAGCTTTATCCTTCCAAAACAC	0	0	FORWARD	1	2021-04-22 12:49:00	InfiniumII	GG	GG	AA	GG	GG	AA	AA	GG	AA	GG	AA	GG	GG	AA	AA	GG	GG	AA	AA	AA	GG	AA	GG	AA	GG	AA	AA	GG	GG	AA	GG	AA	GG	GG	AA	GG	GG	GG	GG	AA
BOPA1_7140-595	5H	439204555	GGGCCCTGGAGCAGTCCTCATCACGATTAGGAAACGGTTTTGTTCGTTGTCATCATCTTCAGGAAATTGCAGACGAGCGCATGGGTTCACACTTGGGAGCTTTTACGGCCTCTCCTCCTC[A/C]TCATCAGTCTTCCAATTTGCCGATGCAGAAATCCTCGATGATGTCGAAGACTCGTGTGCCATGCTGCGGGCCGAAAAATCCCTCTGTCGAATCGCTGCCAGCATTGTTTAGAATGGCATC	0	0	FORWARD	0.9	2021-04-22 12:49:00	InfiniumII	CC	AA	CC	AA	CC	AA	CC	CC	CC	AA	CC	AA	CC	CC	CC	CC	CC	CC	CC	CC	CC	CC	CC	CC	AA	CC	CC	CC	CC	CC	CC	CC	AA	CC	AA	AA	AA	AA	AA	CC
BOPA1_7144-973	2H	36438267	AATAACCATCAGAGCAGAACCAAGTCAGTTTCATGATCTTAGTGCATCTGGAACACTGGTCTTCAGATTCCCTTTGCTAGGGGCAATAAGGAGATGACAAGAAACCCACAGACATGATTC[A/C]GTGTCGGCCCGATGATCAGCATATGAGATGCAAAAGAAGTGCCAGATGATCCAGCAATATCCTAGCCAAATGCACTCCAACAGTCAGCTGCTGCTTGGTAGCCCACCCCATACTCGTGCA	0	0	FORWARD	1	2021-04-22 12:49:00	InfiniumII	CC	AA	AA	AA	CC	AA	CC	AA	AA	AA	CC	AA	AA	CC	AA	AA	CC	AA	AA	AA	CC	CC	AA	AA	AA	AA	CC	CC	CC	CC	AA	AA	CC	AA	CC	CC	AA	AA	CC	CC
BOPA1_7149-975	7H	580563027	CACCTCCTCCTCCGAAGATGGCAGTGTCAAGTCCGGCGGCAGCAAGAAGGCGGATCCGAAGTGCCCGAATGCCGGCAACCCTTTTCATGAATGTGGAGAGCATTGTGCCATCAAGATGAA[A/G]GAGCTGGAGAAGCAGAAGAAGGCYGAYAAGAAGTCSCCGCGCAAGAAAGGTGGGAAGGATGGTGTGGTGGTGCAAAATTGGAAGGTYGATCCGAGGTGCCCAAATGCGGGCAACCCRTTC	0	0	FORWARD	0.896	2021-04-22 12:49:00	InfiniumII	AA	AA	AA	AA	AA	AA	AA	GG	GG	AA	AA	AA	GG	GG	AA	AA	AA	AA	AA	GG	AA	GG	AA	AA	AA	AA	GG	AA	AA	AA	AA	GG	AA	GG	GG	AA	AA	AA	AA	AA
BOPA1_7167-466	5H	589777233	TGCGATTTCACGCTGCATCCGAGTTCGGAGAGGAGGACTCCAGGTCCCTGGCCCCTTCCGCGGGGGAGCTAGAAACAAACAAGGGAGATTTGACTGAAATAAGGAATGAAGATGCTCCAG[A/C]GTCCATTCCGCAAAAGCAGAAACCTTCTAAAGCAGAGAGGCGTGCTATTCAGGAGGCTCAGCGTGCTGCAAAAGCTGCTGCGAAGGAGGCAGGTCTATCAGGAAAGTCTACAGGTGCTGC	0	0	FORWARD	0.996	2021-04-22 12:49:00	InfiniumII	CC	CC	CC	CC	CC	CC	AA	CC	CC	CC	AA	AC	CC	CC	CC	CC	CC	CC	CC	CC	CC	CC	CC	AA	CC	AA	AA	CC	AA	CC	AA	CC	AA	CC	CC	CC	CC	CC	CC	AA
BOPA1_7169-713	3H	684370298	AGGTATTACAATGCATGGAACAAACTGGATTATTGCATATGGCCGAAGATCATCAAAAAAACTCCAATACAGGATGCTCAGTGCACCAGCAATAACAAGGGGTGCAAGGGACTTTGTTCC[A/T]GCCCTATCATCAACCCTTTCAATGATGAAAATGGCCACGATAGACGTRAAAGCAATCGTCATAGGCAATCTGTCCCAAACTAAGGTGGAATCGTTAGGGTTGAGATGGTAGTAGGATGAA	0	0	FORWARD	0.949	2021-04-22 12:49:00	InfiniumI	AA	AA	AA	TT	AA	TT	TT	AA	AA	AA	TT	AA	AA	AA	AA	AA	TT	AA	AA	AA	AA	AA	AA	AA	AA	TT	TT	TT	TT	AA	AA	AA	TT	AA	AA	TT	AA	TT	TT	AA
BOPA1_7185-370	6H	7923837	ACTTTCTACAACGTGGCTGGGCTTTCCTTTCTTACACTAGAATGATAGACAGATTATCTCTATCTTCTATTCTCATCAAAATCAAAAAAAGAATGAGGGGGTGAACTGGTTTGCGCCTTC[A/G]AACAATGAATCGGGGTAGAGGCGGATTATCTGTACAATGGCATCCAGATGTTGCTTTTCCTCGCACGCAACGAAAAAAAAGGATGCCCGGCTCTTTTCTCCCGCGCTCTAGTAAATACAT	0	0	FORWARD	1	2021-04-22 12:49:00	InfiniumII	AA	GG	AA	GG	AA	GG	GG	GG	GG	GG	GG	AA	AA	GG	GG	AA	GG	AA	GG	GG	GG	GG	GG	AA	GG	GG	GG	AA	GG	GG	GG	GG	GG	GG	GG	GG	AA	AG	GG	GG
BOPA1_7187-382	2H	619885222	CAAAGAATTAGATGCTATATCGATACGCCCAATACCAATTYGCTTGCTCCTGAGATCACATCATTTTGAATTGTCAACTGGTGGGTGTTGATTGTATTTCTATTGAGACGACTGTCAGAA[A/G]GTTGTGGGAACCAGTTTCCATGGTGTTTCTCAACAGAATGCTTGGTAATCGGAGGTTTAGGTGTTGAACCATTATATGGTATCCTGCAACTTGTAAGAAATATCAAACCATTGTTGCATT	0	0	FORWARD	1	2021-04-22 12:49:00	InfiniumII	GG	GG	GG	AA	GG	GG	AA	AA	AA	AA	AA	AG	AA	AA	GG	AG	GG	AA	AA	AA	AA	AA	AA	AA	GG	GG	AA	AA	GG	AA	GG	AA	AA	AA	AA	AA	AA	GG	GG	AA
BOPA1_7207-696	5H	24346237	AATTCAATGCTTTTGCTTCTTTGCTGCAAAGCAGGCATGCCTTCACTTCTTCCTTTCAGCAAGACTGACCGACTAACGACGGTAAGAATGGGGAAATGTCACAAGACTTGCACAAATGAC[A/G]CGATCACTCGTCGTCTGAATTGTTAAACTTAATCGAGTGGGTTTGTAGATCAATGAACCCACCCTTGTAGGTTCCGCGCTTCTTCTTGGTCTTCTCGTGCCTAAAATCCCTTCCTCTAAC	0	0	FORWARD	1	2021-04-22 12:49:00	InfiniumII	GG	GG	GG	GG	GG	GG	AA	AA	AA	AG	AA	AA	GG	AA	GG	GG	GG	GG	GG	GG	AA	GG	AA	AA	GG	AA	GG	GG	AA	GG	GG	AA	GG	AA	GG	GG	GG	GG	GG	GG
BOPA1_7216-297	7H	629621983	TGATGACATTTGGTGGAAGGTTCTCATTTGTTGCCATGGAAGCAATAACAGCAGACARCTCTAAAGGTTCTCTGCGTGCAGCTTCACTTAGAAGTTATCTTGTTCCGAAATAGCACTCTA[A/G]TGGTCACAAAGATTTAGCCCTGTGCAAACAGCGTGATCATCCTGCTCCCGACGCTGCCCCCCTCCCTGCTCGCCCAGGCCTCCGCCCCCGGCCGGCGGTCCGGGGAGGGGAGGGATCGAG	0	0	FORWARD	1	2021-04-22 12:49:00	InfiniumII	GG	GG	GG	AA	GG	AA	GG	AA	AA	AG	GG	GG	AA	AA	GG	GG	GG	AA	AA	AA	GG	AA	GG	GG	GG	GG	GG	AA	GG	GG	AA	AA	AA	AA	GG	AA	GG	GG	GG	GG
BOPA1_7221-766	4H	634781971	ACAAGATAAGAGGGATGCTGCTAATAGTAGTAGTAATTAGAAGAGAACTCGAAGCCAAACTATTTTCCAGTTAAGAGCTGCTTGCTACCGACGGCGTCGATCCGAGCACAGCAGCGCTTC[C/G]GAGATGCGTCGTCTAGTTTCGTTTCATTTCATCAGTAGATGTTCCCGGCTTGCATTGTGAGCCGGTCACACCACACACCCGGCATTTCCAGCAAGGGAAGTTCTCTTATTGCTCAGTGTA	0	0	FORWARD	0.996	2021-04-22 12:49:00	InfiniumI	GG	GG	GG	GG	CC	CC	GG	GG	GG	GG	GG	GG	GG	GG	GG	GG	GG	GG	GG	GG	GG	GG	CC	GG	GG	GG	GG	GG	GG	GG	GG	GG	GG	GG	GG	GG	CC	GG	CC	CC
BOPA1_7236-1384	2H	687072769	GTTCCCTCCCCAGTGAACTTCATCTGGGGAATAAGCAAACAACTGCCCAAATGCAAATAAGAAGGAATCCTTAGTTCAGGTCATACATAAGCTTCTTAGCGCTCATCGTTAGGGTACCTT[A/G]ACAAGGATGCATGTTTCAATAAAGACTGTGTCTTGTTGTAATCGCAGTAGATGATCCACTACTAATATTACCCCATCGTATGCTAGTAGACTTTGACAGAACTTTTGAGTTTGTGTAGTA	0	0	FORWARD	1	2021-04-22 12:49:00	InfiniumII	AA	AA	AA	AA	AA	AA	AA	GG	GG	GG	AA	AA	GG	GG	AA	AA	AA	GG	GG	AA	GG	GG	GG	AA	AA	GG	GG	AA	AA	GG	GG	GG	GG	GG	AA	GG	AA	AA	GG	GG
BOPA1_7241-553	3H	617339425	GATGAGGAAGGCCTCTGGGCCAGCAACTGCTGCCAAGTCCATTTACGAGGATGATCAGGGCTACTTAATAATGGTCACCTTACCATTTGTTGATCAGCAGAGGGTAAAGGTTTCGTGGAA[A/G]AACACTCCTACCCATGGCATAGTTAAAATCTTTTGTGTTAGTACAGCCCGGATGCCATACATAAGGAGACATGACAGGGTCTTCAAGCTCACTGACGCTATGCCTGAGCACTGCCCTCCT	0	0	FORWARD	1	2021-04-22 12:49:00	InfiniumII	AA	AA	AA	AA	GG	AA	GG	AA	AA	AA	GG	AA	AA	AA	AA	AA	GG	GG	GG	AA	AA	AA	AA	AA	AA	GG	AA	GG	AA	GG	GG	AA	AA	AA	GG	GG	AA	AA	AA	GG
BOPA1_7276-942	5H	273898900	TCGTCTATTTGATTGGCTTAATTATTGGTATTTCTTTTTCCTACTTGCAGTATGACTGGAACAATAATAATGCGCCATCAACCTGCAGAAAGGTGCTCTGGTTGCTAGTTGTTCGGTGCT[A/G]AGTTTGTCAACATGTTTGTTTAAGACGGATACTGATATTGCCAATACCTGGTAGTTCTTATGCTCAAGCACAGATGTAATTCAACAAAATAAGTGAACCCTTGCCTTGCTGTACACTTAT	0	0	FORWARD	0.965	2021-04-22 12:49:00	InfiniumII	AA	AA	AA	AA	AA	AA	GG	AA	AA	AA	GG	AG	AA	AA	AA	AA	AA	GG	GG	GG	GG	AA	AA	AA	AA	GG	GG	GG	GG	AA	GG	AA	AA	AA	AA	AA	AA	AA	AA	AA
BOPA1_7282-1386	6H	326574538	TAAAAGCACCTAGATTATGTTTTAACAACACGTCGAGGGGGGTCAGCACATGCATCAGTTTATGTTCCCCCAGATAGCTTGCCCAGATGTCACCTTGTTGCTTGGCCTTGCAGTCAGCTC[A/G]TACAGAATCCGAGCAAACGTGTCCGAGTATTTCCCTTCCGACGTCAGGATCTCGGCAAAGGTATTCTCGTGAACCAGGAGGTGCATCCTATTCTGAGGTTCCGAGACGAGGCTCTCCAGT	0	0	FORWARD	0.976	2021-04-22 12:49:00	InfiniumII	GG	AA	AA	GG	AA	AA	AA	AA	AA	AA	AA	AA	AA	AA	AA	GG	AA	GG	AA	GG	AA	AA	GG	GG	AA	GG	AA	GG	AA	AA	AA	AA	AA	AA	AA	GG	GG	AA	GG	AA
BOPA1_7284-710	1H	379465886	CATCTTATCATTTGCCTTCTCAATGTTCAAGCAGAGAAAGCTTGTGAAGAGGCACGCGGCAGAGATATTCACGTCGATCGCCATTGCGTCGACATTCTCCCTGTACTCGACGGCCATCCT[A/G]GGACGCCTGGTTGGGCTGGAGCCAACGTTGACCATCTCGATCTTGCCAAGGTGCATAACCGTGGCGTTGGCTCTGAGCATAGTGTCTTTCTTCGAAGGCGCAAACACTTCGGTGACGGCT	0	0	FORWARD	0.834	2021-04-22 12:49:00	InfiniumII	GG	GG	GG	GG	GG	AA	AA	GG	GG	GG	AA	AA	GG	GG	GG	GG	AA	AA	AA	GG	GG	AA	GG	AA	AA	GG	AA	AA	AA	AA	GG	GG	GG	GG	GG	AA	AA	AA	AA	GG
BOPA1_7302-240	2H	711230484	AGCCCTTGTCGTATTGCTTGTGTAAGCATAGGTAACGAGGGTAGTGAATGAATAGAATCCAGCATAAGAAGCCAGCCGCCTAAACTTCTGAATCTTTAAGACATCCTTGCACAGATACAA[A/G]ATATCCATCTCACAGCAGCTTGACCCTTGTAATCGCGGACGAGSAGAGTGGCGGCGATGAAGACGGCGAAGAGGAGGGCGGCGCKCTTCGGGAGCTTGCTGCTTTCGCCCAGAGAGTCAG	0	0	FORWARD	1	2021-04-22 12:49:00	InfiniumII	GG	GG	GG	GG	GG	AG	GG	GG	GG	GG	GG	GG	GG	GG	GG	GG	AG	GG	GG	GG	AG	GG	AG	GG	GG	AG	GG	GG	GG	GG	GG	GG	GG	GG	GG	AG	GG	GG	GG	GG
BOPA1_7337-388	5H	629115072	CCATGCCATGTGTGGTGTATAGTGTACACAGTGTGTGCCGTGTAGTGAACGTTGTTTCGTCCTCATATGTGACAGATGCGCGTGTATGATTAACGCGCGTTTGCTATTTCTCGGGCAACT[A/G]AAAAATGTCGACTTCAGTCGATTTTAGCATGAGCAAGCACGGTTGTAAGTCAGAGACGGCCGTGCGTGTCGATGGCGGAGGCGAGGCAGAGATTGACATGTTTTGGTACTTGTGCAGGTT	0	0	FORWARD	1	2021-04-22 12:49:00	InfiniumII	GG	GG	GG	AA	GG	GG	AA	GG	GG	GG	AA	GG	GG	GG	AA	GG	GG	AA	GG	GG	GG	AA	GG	GG	AA	GG	GG	AA	GG	GG	AA	GG	AA	GG	GG	GG	AA	AA	AA	AA
BOPA1_7342-535	5H	631203604	ACACCAAGGTCACCGACGGCGTATCGCTCTGCGGCCCCGTGCTGGACCAGGTCAAGATCGTGCCGCTCAAGCTCTAGTAGCCATCGTCATCCATATCCGTCGGAGTAGACCAGGATCTCA[A/G]ATCAATCCTGTCGCGTTGATTCGGTATCGTCGTCTATGTAGTGGTACCAGTATGTAATTTGTGACATTGATTGATGGACTCCTAATCGATCATGTAGCGGGGAACTATGCCTGCCTGTGC	0	0	FORWARD	0.949	2021-04-22 12:49:00	InfiniumII	AA	AA	GG	GG	AA	GG	GG	GG	GG	GG	GG	GG	GG	GG	AA	AG	AA	AA	AA	GG	GG	AA	GG	GG	GG	GG	GG	AA	GG	GG	AA	GG	AA	GG	AA	GG	AA	GG	GG	AA
BOPA1_7356-1241	7H	641762908	GTGTACATCACGGTCGGTGATGGAGGCAACCAGGAAGGGCTCGCCTCGAGGTTCARCGACCCGCAGCCGGACTACTCCGCGTTCAGGGAGGCGAGCTACGGCCACTCGACCCTGCAGCTG[A/G]TGAACCGGACGCAYGCSGTGTACCAGTGGAACCGGAACGACGACGGGAAGCACGTGCCCACGGACAACGTGGTGTTCCACAACCAGTACTGGGCGAGCAACACGCGGCGCAGGCGGCTGA	0	0	FORWARD	0.506	2021-04-22 12:49:00	InfiniumII	GG	GG	GG	GG	AA	GG	AA	GG	GG	GG	AA	AG	GG	GG	GG	AG	AA	GG	GG	GG	GG	GG	AA	AA	AA	AA	AA	GG	AA	GG	GG	GG	AA	GG	AA	GG	AA	AA	GG	AA
BOPA1_7361-937	6H	524652121	GACGGCTGCAAAAACAAAGCCAGCAACAATGTAATATGATGGTGGCCTGCCCTTTACATGAGCTGCAATGAGCCGCTTGTGGGTCGCTAGCTTTATTTTAAATTCATGAACTTTTGAGTC[A/G]CGCAGGACTTTGATAAGGGCTTTGTCACCGGTATATTTCTGAGAAACAAGATAACTAAAGCCAATTCGCTCACCATGCCTGAAAGGAACTGTACCATCATTGGCAATGTCAACACCATCA	0	0	FORWARD	1	2021-04-22 12:49:00	InfiniumII	GG	GG	GG	GG	GG	GG	AA	AA	AA	AA	AA	AA	AA	AA	AA	AG	GG	AA	AA	AA	GG	AA	AA	GG	GG	AA	AA	AA	AA	GG	AA	AA	GG	AA	GG	GG	GG	AA	GG	GG
BOPA1_7372-1253	1H	7228966	TGTAGCAAGTTGTTCATAYCGGGTCGCCCTCCCGACCATCTGGAAGCAGGAGCAGCATGTACAACTGTGAATCCTCATCAGGTATTCGGCACTGAAGATGGCAGTCAGTCTAGTTATACC[A/G]AATTTAGTAACAAACTGAATGAGCAGGGGACGGAGGTAAAACTGGTTGCTTAGGATTGAGAGGTGTTTCGATTTGGAGGTGTGAAGTAGGATGAGAGTGTAGAACAGCAGTACATAATCT	0	0	FORWARD	1	2021-04-22 12:49:00	InfiniumII	AA	AA	AA	AA	AA	AA	GG	GG	GG	GG	GG	AA	GG	GG	GG	AA	GG	GG	AA	GG	AA	AA	GG	GG	GG	AA	AA	GG	GG	AA	AA	GG	AA	GG	AA	AA	AA	AA	AA	AA
BOPA1_7385-763	4H	3692423	TGTCACAATTGGTGCCTGAATCTGTGGGTAACTGGCAGGGGTCACTGAAGGGTGCCTCGGAATATAAGTTTTCGCACGCTCAGAGTCCTTAGGCTGTGGAAGCCTGTGGTATGCAGCTTC[A/G]AGCATTTGCAAATTATAAAGGTGATCGTGACCAGAAACTACSGAAGCTCCACTGAGATTGTCTCCAATTGCTCCAAAATCAGATACACTCCTCCGGCCAATAACACCAACACCAGATGAT	0	0	FORWARD	0.789	2021-04-22 12:49:00	InfiniumII	AA	AA	AA	GG	AA	AA	GG	AA	AA	GG	GG	GG	GG	AA	AA	AA	AA	GG	GG	GG	AA	AA	AA	AA	AA	AA	GG	GG	AA	GG	AA	GG	AA	GG	AA	AA	AA	GG	AA	GG
BOPA1_7487-390	2H	702094708	CGTGGTCCCCGGAATCCCTCCGGCTGCSCGCGGCTCCACCGCCGGCGACAACGAGTCTCCATGATCATCGTTTGTGCCGATCGATCGAGTTCACGTGCCTCCATCTGCTTGTGGTTTTAG[A/G]CTTTTAGCAAAGCTAGCACCGGCAGGACGCATGCAGAACAACGGCGTCTCGCTCATGTCCGTGTGCCTTGATCTGTACGTACTAGTAGTACCAAGTAGCAACCATATGCATGTATGTGCC	0	0	FORWARD	0.976	2021-04-22 12:49:00	InfiniumII	AA	AA	GG	AA	AA	AA	AA	AA	AA	AA	AA	AA	AA	AA	AA	AA	GG	GG	AA	GG	AA	AA	AA	AA	GG	GG	AA	AA	GG	AA	AA	AA	AA	AA	AA	AA	GG	GG	AA	GG
BOPA1_7504-485	5H	482752694	TCAAACAACAACTTGGTGGAAGAAAAGAATTTTCATATTTCTTCGAGAAAAACTGAGATTACCCGATATCTTGTTGATGGCACTATTTTCTGTCACTATGAAAGCATGGATTATTATCAC[A/G]CTATGGTTCCTGTTGGCGCCTATTGCTCGAAAGTATGAGGTTGGACCTTTATATATACTTGCGACAGGTTTCTTGATCATACTTCTTAACCTTGGAAGACGACAACAAGGTGATGTTAGT	0	0	FORWARD	0.996	2021-04-22 12:49:00	InfiniumII	AA	AA	GG	AA	AA	GG	AA	AA	AA	AA	AA	AA	AA	AA	GG	GG	GG	GG	GG	GG	GG	GG	AA	GG	GG	GG	GG	GG	AA	GG	GG	AA	GG	AA	AA	GG	AA	GG	AA	GG
BOPA1_7523-440	5H	600459885	ATCCCGGTGCAGAATGCGTGGGACACAATTATCATGAAGATATGCAAGTGCACGTGCAACATCTAGAGCAATTTTGTGAAGCATTCTCCAATCAATCGGTCTCTTTGTCCTTTCTTGTAT[A/G]AACCTTTCCAAGTTACCACCAGGCAGAAAATTGTATATTAGGAACATCTCTGAATCACTGAGGTGGTACCCTATGAGTGTTACAAGATTGTCATGCCGACACCTTCCAAGAGTTTTCACC	0	0	FORWARD	0.988	2021-04-22 12:49:00	InfiniumII	AA	AA	AA	AA	AA	AA	GG	AA	AA	AA	GG	GG	AA	AA	AA	AA	AA	GG	GG	GG	AA	GG	AA	AA	AA	AA	GG	GG	AA	AA	GG	AA	GG	AA	AA	AA	AA	AA	AA	GG
BOPA1_7559-350	5H	231082339	AAGGGCTTGTACTCAAGCAGAATCATCGTCAACTTCAAACACGGCTGCCACATCTGAGAAACAGCAGTAGTTTGCATAGTCAACTCATGGTTTGTGGTGAAGAAACTGATATGCAGTTAA[A/G]AGATGGGCGTTGAACTTGCATAACATGCTGAAGCCTAAAACAATATCCTTCCATATACGTTTTAGTTTGTCTTGTCAGAAGTTTGAACAATTGCATGCATGTACGCATCGACTTTCTTCA	0	0	FORWARD	1	2021-04-22 12:49:00	InfiniumII	AA	AA	AA	AA	AA	AA	AA	AA	AA	AA	AA	AA	AA	AA	GG	AG	AA	GG	GG	GG	AA	AA	AA	AA	AA	AA	AA	GG	AA	AA	AA	AA	AA	AA	AA	AA	GG	AA	AA	AA
BOPA1_7560-538	4H	511791369	CCCGGACCAGGGACTTCGTCGCCGCGCTGCAGCGGTGGGGGCTCGACCCCAGGGAGAAGGCCATGTTCTTCTCCACGGAGCTTGATGATAATGTGCGGCTGAGCGGCAGGAACATCGGCA[C/G]CCTCAAGATGCTAACTCCCAGGACGCTCAACCTGTACGACATCCTCGACGCACGCAAGCATTTCTTCACCCCGGCTGCCATTGAATACCTCAATTCGAGGTACGGTACCACCGGTTTTGA	0	0	FORWARD	0.877	2021-04-22 12:49:00	InfiniumI	CC	GG	GG	CC	GG	CC	CC	GG	GG	CC	CC	CG	CC	CC	CC	CG	CC	GG	GG	CC	CC	CC	CC	GG	CC	GG	CC	GG	CC	GG	CC	GG	CC	CC	CC	CC	CC	CC	CC	CC
BOPA1_7576-818	2H	708638034	CAAGAAAACTGAAATKCTTGCTACTGGTGGAACTGATTCTGATCTTAACCTTTGGTATGATTGCACGTTGGAAGATAAGCAGSAGGATTTCCTTAAGAAGGAGGAGGAAGTTTTAAGAGG[A/C]CAGGAATTGGAAAATGCAGTGTCAGATTCTGACTATACAAGAGCAATACAACTCGCATTTGAGCTTAGAAGACCACGCAGGCTTCTTGAGTTATTCTCACAACTTTGCAGGAAAGCTGAT	0	0	FORWARD	0.988	2021-04-22 12:49:00	InfiniumII	AA	CC	CC	AA	AA	CC	AA	CC	CC	CC	AA	AA	CC	CC	CC	CC	AA	AA	AA	CC	CC	AA	AA	AA	AA	AA	AA	CC	AA	AA	CC	CC	AA	CC	AA	CC	CC	AA	CC	AA
BOPA1_76-1059	3H	630722599	CTTGAGGCGGTGATCAAATTTGCCAACGCATGTGGAGCAATCACCGCCACGAAGAAAGGGGCAATCCCTTCATTGCCCAAGGAAGAGGAGGTGTTGCGGCTGATGGAGAAGGCGTAGATG[C/G]GGCTTATGATTTCCAGTAGCTTCGTATTCTGCAAATTGTATTGTACGCTGTTCTGGATCAGGAGCAAGGTGTATTCCTCCCAGGATACCCCTGCTTGCCTTTTTGTTTTGCCCTATTTCC	0	0	FORWARD	1	2021-04-22 12:49:00	InfiniumI	CC	CC	CC	CC	CC	CC	CC	GG	GG	GG	CC	GG	GG	GG	GG	CC	GG	GG	CC	CC	GG	CC	CC	CC	CC	GG	CC	GG	GG	CC	CC	GG	CC	GG	CC	CC	CC	CC	CC	CC
BOPA1_7623-818	2H	52014030	CTCCATGGTTGTGATCACCGATCATCTGTGCTTGCAATCAGTGTGCAGTTCGTCGACCATTCTGTATTCTGCAGTCTTCATAAAGGGCAAGGAAAAGCGGATGTCTGATTGTAGCAGAGT[A/G]GTAGAGCAGATGTCTGATGGCTATAAATTTTATCATGCTGTAGCTTATCAGGAAGCTACTGCATTGTATCGCGTGAAATGTGAAGTAAGGATTATGATAATGGATACATTTCCTCTTGGA	0	0	FORWARD	1	2021-04-22 12:49:00	InfiniumII	GG	GG	GG	GG	GG	GG	GG	AA	AA	AA	GG	GG	AA	AA	GG	GG	AA	AA	AA	AA	GG	GG	AA	AA	AA	GG	AA	GG	GG	GG	GG	AA	GG	AA	AA	GG	GG	GG	GG	AA
BOPA1_7639-122	5H	595204900	TTTTTTTTTTTTTTTTTCATAAACACACAGCCTTTTTAAGAAAGACAGTATCCGTTCCCGTTTGTTACACAACTCAGCATTCTAAGGTTACATGGATCACCGCTGGACCAACAATCGT[A/C]CGTACACAGTTACATAAAAATGGAGCCTTTAACTAAATTGATAACTTAAGACTCAAATGAGTAATATAAGTTATGGAAAATTGGAAATTATCAAGAAGAAAAATTACATGACATACACAT	0	0	FORWARD	1	2021-04-22 12:49:00	InfiniumII	CC	CC	CC	CC	CC	CC	CC	CC	CC	CC	CC	CC	CC	CC	AA	CC	AA	CC	CC	CC	CC	CC	CC	CC	CC	CC	AA	AA	CC	CC	CC	CC	AA	CC	CC	CC	AA	AA	AA	AA
BOPA1_7655-579	2H	742246932	CTCCAAGAACATGTGGTCCGAGGGCTACACCCTGACCCCGGCGAACCTCCACGCCGAGTTCCGCAAGATCTGGCCCGACGCCGGCCAGCACTACCGCCACTTCTCTGGCGTGATGGAGGA[A/G]TTCCTGAAGGAGATGCGTTCGCTGGCCAACAGGCTGATGGAGCTGTTCCTCGTAGCGCTTGGGCTCACCGCCGAGCAGATCGCCGGCGTCGAGGCGGAGCACAACCTCACCGAGAGCATG	0	0	FORWARD	0.877	2021-04-22 12:49:00	InfiniumII	GG	AA	AA	GG	GG	AA	GG	GG	GG	GG	GG	GG	GG	GG	GG	GG	GG	GG	GG	AA	GG	AA	GG	AA	GG	GG	GG	AA	AA	AA	GG	GG	AA	GG	GG	AA	GG	GG	GG	GG
BOPA1_7660-476	2H	615045226	AACCCCAGATCGGCCAAGGCCTGCCAGGCTTGTGACCACCAACACCGATAGCAGTAGTCAGTCCTTGTTTAACATCTCAGCTCCGTCAGATCGAGAAGAATCCTCTCAGGTCATACACCT[A/G]TGGTACCCAACATATGCAAACATAGTTGCTAAGGATATTTGGGCTACTGGAGTGAGGAGGCATTAGTAGAGTGCTGCATACAAAGGGACGAGGTTTTCGTGTATCTGCATTGTTTGTCCA	0	0	FORWARD	1	2021-04-22 12:49:00	InfiniumII	GG	GG	GG	GG	GG	AA	GG	GG	GG	GG	GG	AG	GG	GG	GG	GG	AA	GG	GG	AA	GG	GG	GG	GG	AA	AA	GG	GG	AA	GG	GG	GG	GG	GG	AA	GG	GG	GG	GG	GG
BOPA1_7691-679	4H	76591117	AACATGTCCATCAGGTCTCGTGTAATACAGTTCAGGAAAACTGATCACATGTCTAGGTGACTGATTAGGCGTGCAAGCTTCCGAAAACCCAAGCAGATTAGAGAGAGTTAAGGACGATTA[A/G]CCCGCGCACCCTTGATCAAGCGATCGGGTTCGGGTGCAGAGTCTTCCCGAACATTAGCCTCCTCAGGTTTTGGAATGGCATTTGGTACCTCGGTACAAGGATCACTGTACCAGGTCCATG	0	0	FORWARD	1	2021-04-22 12:49:00	InfiniumII	AA	AA	AA	AA	AA	AA	GG	AA	AA	AA	AA	AA	AA	AA	AA	AA	AA	GG	GG	GG	AA	GG	AA	AA	AA	AA	AA	GG	AA	AA	AA	AA	AA	AA	AA	AA	AA	AA	AA	AA
BOPA1_7706-924	6H	509626192	TCAGGACAGTATCCGCAAACCCTCACTGAATACCTCTTCATAAGCCTTAATGCACCGTTCCGGAGCGTCTCCCACRCCACGAGTGTTTCCTCAGCAAGAGCAGCTGTCTCCTCTGGGCTC[A/G]ACGGAGGGATAATCTCATCGTCAGGTACTTCTTCAAGAATTGGCTCCTTAAATTTGTCAGGCTCCGGGTCAGGCAAGTCATCTTCATTTGCGTCGACAAACTCTTTCCTTCCGATCTTAA	0	0	FORWARD	1	2021-04-22 12:49:00	InfiniumII	GG	GG	GG	AA	AA	AA	AA	GG	GG	GG	AA	GG	GG	GG	AA	GG	AA	GG	GG	GG	AA	GG	GG	GG	GG	GG	AA	GG	GG	GG	GG	GG	GG	GG	AA	AA	GG	GG	GG	AA
BOPA1_7712-674	7H	231059190	TTAACCTAATACGTTTTAGGTTAGGAGAAACGAAGGGAGCAAGGTGGATGGAACCACAAAAGAAACCCACCACATTACACCTATATTCGTAACTAATATTTACAACACACACAGGCAAAA[A/G]CACATTCACCTTGTAACCAATGACATCTGTTGGGATCTACATAAAACAAAGGATGGACCTTCGACCCTTCTTATGTACACCGTTGCATCCGTTGAGAGACCTTCTAAAGCATAAGCAAAC	0	0	FORWARD	0.965	2021-04-22 12:49:00	InfiniumII	GG	GG	GG	AA	GG	AA	GG	AA	AA	GG	GG	GG	AA	AA	GG	GG	GG	GG	GG	GG	AA	AA	AA	AA	GG	GG	AA	AA	GG	GG	AA	AA	AA	AA	GG	GG	GG	GG	GG	AA
BOPA1_7729-565	2H	610741736	GTAAACCCTGTACATTGAGATCCTCTCCTTTGGCCGCGCAACAATACACTGAAAAGCCACCTTCAAGAACTCGCTGATCTCTGCATCATGGCCCTTCAATGACTTGTCCACGGCATCGGC[A/G]ATTCGGCCGGTGCTCTTGAGCTGAAATACCCAATCCACCAATGTCCCCTTGAATCCTTCACCCACATCACTTGACACAGAGGCAGCCTCCTGCCCGCTCACGAGCTCCAGTAGTATGACC	0	0	FORWARD	0.949	2021-04-22 12:49:00	InfiniumII	GG	GG	GG	AA	GG	AA	GG	GG	GG	GG	GG	GG	AA	GG	GG	AG	GG	AA	GG	AA	GG	AA	GG	AA	AA	AA	GG	GG	GG	AA	GG	GG	AA	GG	GG	AA	AA	GG	GG	AA
BOPA1_7747-1056	2H	34355312	TGAAGGCTTGATGGAGGAGAATGGAGGCAGCCACTGTTCTTCTCCATACGCGCCTTGGGGAGGCCCTTATCTCTGCCTGGAGTGTCGGAAAAAGAAAGACGCAATGGAGGGCAAAAGACC[A/G]AGCTGCTCGACGGCATGTAGGTGAAAAGGAAGCATGACTTGTGTCAAAAGGATGCGTCCTTCTCAGTGTAAAAACTAAAAAGATGGAGATAAGTTTGTTGGTGATTCAATTATTATTGTT	0	0	FORWARD	0.996	2021-04-22 12:49:00	InfiniumII	AA	AA	AA	AA	AA	AA	GG	AA	AA	AA	GG	AA	AA	AA	AA	AA	AA	GG	AA	GG	AA	AA	AA	GG	GG	AA	GG	GG	AA	AA	GG	AA	AA	AA	AA	AA	GG	AA	GG	AA
BOPA1_7782-410	3H	687549675	AAGGGATTTCTTTCGACATCCTAACAGACGTTCTTCTCTAGGGCACTCCTTGTGGTTTTGCGCGAGCCTTTACCACTCCTCGTCCAGGGTGGCCCTGTGGAAGCACAGCACCGTGCACAC[A/G]AGGATGAAGAAGGAGGTGAACTCGATGAACATGGCCCCCGTCTCRATCAGGCCAGCGTGCCTCAGGATCGCCGGGATTGCGAGGCTTCCCATGGCAGACATGCCGGTSAGGAACTTTGCT	0	0	FORWARD	0.685	2021-04-22 12:49:00	InfiniumII	GG	GG	GG	GG	GG	GG	AA	GG	GG	GG	AA	AG	GG	GG	GG	GG	AA	GG	GG	GG	AA	GG	GG	GG	GG	GG	AA	GG	AA	AA	AA	GG	AA	GG	GG	GG	GG	AA	AA	AA
BOPA1_78-1073	6H	560160262	TTGATCGGAACGGAGCCGGGATCTGATCCGGACAAAGCTTGCCGCCGGATCCAWCCACACACCTACCATCCACAGATAAAATCCTTCCATCCATCAGTCAGGGAGAGTTATTACCACCAC[A/C]TCTTCTCGTTCTCCTTGTTGTTTCTTCCATGGAGAAGAGAGGAGACTTGGGAGATGAGGAAGCAGAACGGCGCGGCCGCAAAGGAGGCGGAGGCGCACACGCTGCTGTAGGGGGAGACGG	0	0	FORWARD	1	2021-04-22 12:49:00	InfiniumII	CC	CC	CC	GG	GG	CC	GG	GG	GG	GG	GG	CC	GG	GG	CC	CC	CC	GG	GG	GG	GG	GG	GG	GG	CC	GG	GG	GG	CC	GG	GG	GG	CC	GG	GG	CC	CC	CC	CC	GG
BOPA1_7818-967	3H	667178220	AACATATTATTGACTCGATCAGTACTCTCTTGTACAACATGACAGTCTAACGACCCCACGGGCTATGGCCACCGGGGTCCAAATTTCCAAACACACAAGCCAGCAGATCTGAAACCAGGA[C/G]ACGCCTTTGCTCAACCCATAGTGATGTGAAGCATGACAGGGTTGGAGCTAATCCAAGCCTTTTTTTTGTTTACAATCTAATCATGTACACAGGGCAGCCGAGGTCACGGCTTCCCGAGGA	0	0	FORWARD	0.949	2021-04-22 12:49:00	InfiniumI	GG	GG	GG	CC	GG	CC	GG	GG	CC	CC	GG	GG	CC	CC	CC	CG	CC	GG	GG	GG	CC	CC	GG	GG	GG	GG	GG	GG	GG	CC	CC	GG	GG	CC	CC	GG	GG	CC	GG	GG
BOPA1_7822-1474	4H	526354949	CAATGTCAATGGTAAACAAAGGGCACACCTTGTTTAATGATCAGATGCCTAGCTAGAGATCTTTTGCTTCTTGGGCTTCTTAGACATGACAAAGTCATCATCGTCGTCGTCATCTGTGTC[A/G]CTAGATACCTTCCTCTTCTTTTGTGCTGTGGTTTTTCCCTTTGTGGCTGAGTTGGTCTTGACAAAGTCATCATCATCATCGTCATCTGTGTCGCTAGATGCCTTCCTCTTCTTTTGTGCT	0	0	FORWARD	1	2021-04-22 12:49:00	InfiniumII	GG	GG	GG	AA	GG	GG	AA	AA	AA	AA	AA	AG	AA	AA	AA	AG	AA	GG	GG	GG	GG	GG	AA	GG	GG	GG	GG	GG	GG	GG	AA	AA	GG	AA	GG	GG	AA	AA	AA	GG
BOPA1_7826-869	2H	732688792	TAGCTTCCGTGAGTCAGCAGCTCTGGTTACATCTTATAACCAAACAATCACAGAGAGGTGAGAAGGGGGGAACATCTGATAACCGTGAAACGTAGCACACCGATACCAACATCTTTGTTT[A/C]GTACAGTTTCCAACAAAGATCTTCAGTTCAGCGAGTACGAGTGTCCACTACTCAATGCCCTCCGAAGAACGTCGGCATTCCACCCGAATACAGAATCAGAAGAGCTGTGAACACACGTCC	0	0	FORWARD	1	2021-04-22 12:49:00	InfiniumII	AA	AA	AA	CC	AA	AA	CC	AA	CC	AA	CC	CC	AA	AA	AA	AC	CC	CC	CC	AA	AA	AA	CC	AA	AA	AA	CC	AA	CC	AA	AA	AA	AA	AA	CC	AA	AA	AA	CC	AA
BOPA1_7848-441	6H	26471817	ATGATTCCTATTTCCTGGGTCCAGCCTGGAGCGACTGACGATATATGCCAACATCTGAATTCCTGACCTGGATGAAACCAGGAGTACTGTACAGTTCGTGTTCTTGTATGACAAAGCAAC[C/G]GGGTGAAGGAACCTTATGACGGCAACACAAGTCTATTTGGATATTTGTGCATGATCAGATCGTGGTATGTTATCTATAGTCATGCGAGAATATATGAGAAACAAAAGGGGTGCTCGGAGA	0	0	FORWARD	1	2021-04-22 12:49:00	InfiniumI	CC	CC	GG	GG	GG	GG	GG	GG	GG	GG	GG	CC	GG	GG	CC	GG	CC	GG	GG	CC	GG	CC	CC	CC	GG	GG	GG	GG	CC	GG	GG	GG	GG	GG	GG	GG	CC	GG	CC	GG
BOPA1_788-842	4H	94604681	CACCATGCTTGGCTTCAGGAGGATGCCCTCAAACATGACGTTGTTCTGGGCCATGTAGTAAAAGGTCTCCGCCCACACCTTCTGCGCCACCTCGAAGGTCCTCTCGATGCCGTGCTCACC[A/G]TCGAGCATGATCTCAGGCTCCACAATCGGCACCAGCCCATTGTCCTGTGAGATGGCCGCGTAACGGGCAAGACCCCAGGCAGCTTCCTTGACAGCAAGCTCAGATGGTCCGTTAGGAATG	0	0	FORWARD	0.877	2021-04-22 12:49:00	InfiniumII	GG	GG	GG	GG	AA	GG	AA	GG	GG	GG	GG	AA	GG	GG	GG	AG	AA	GG	GG	GG	AA	GG	GG	GG	GG	AA	AA	GG	GG	AA	AA	GG	AA	GG	GG	GG	GG	AA	GG	AA
BOPA1_7959-829	2H	267303750	AGCACCGTGGTCAGAAGTCAATAATTCCAGCAGACCAAATGTCTTACGCAACTTGTTGCTTCTTGCTTTTCTTTTTCGTGCCTTTGCTTCTTTCGCCGGATTCAGATTTTATTCTCTTTG[A/G]GGCATACATCTCAGCATCACTGTCATTAAGGTCAGCCATCTGAGTTCCTTCCTCATCCTCTGCAACCCTTCTATTCTTCTTTTTCTTCTTTTCCTTTCTGACTGTTTCACCATCGCCTTC	0	0	FORWARD	1	2021-04-22 12:49:00	InfiniumII	AA	AA	AA	AA	AA	AA	AA	AA	AA	AA	AA	AA	AA	AA	AA	AA	AA	GG	AA	GG	AA	GG	AA	AA	AA	AA	AA	GG	AA	AA	AA	AA	AA	AA	AA	AA	AA	AA	AA	AA
BOPA1_8005-914	6H	471353908	CGAGGATGAGGGGTCTTCCATGGAAGTTGAGAAGAAGACTAAAGGAAAACAGCCTGCTGCTGCGAAGCCAAAGACTGCTGCCATCAGGAAGAGAGCGCCAGCTCAGAGCAAAGGCATGAG[A/G]CAGAAAGTGATGGAAGAAATATTCAAGCCTACTGATGACAGCAACCTCAGTGCTCCTTCTCCTGAGAAGAAGGTGCGAAGGATCAGGGACTCCCCCTTCAACAAGAAGAGCGGCTCGGTT	0	0	FORWARD	1	2021-04-22 12:49:00	InfiniumII	GG	GG	GG	GG	GG	GG	GG	AA	AA	AA	GG	GG	AA	AA	AA	AG	GG	AA	GG	AA	GG	GG	GG	GG	AA	AA	GG	AA	GG	GG	GG	AA	AA	AA	AA	GG	AA	AA	AA	GG
BOPA1_8048-952	6H	465306312	GAGCATTCTATCCCCCGATCAACAGGTCAGTCTTGAAAGACAATTTTGAGGAGTATATCCTAAGAAATGTGCAAGCTTATGCTCGGCATGTAGGGTGTGTCAATTCAAGTATTCAACTGC[A/C]CCTCAGCATGTTCAAGAACTTCAGAGTTGGAAACGACGGTGTTCCAAATATCATTTACGGGTGAATCATCACATCAAACGGCCAGCATAYTGTGCTCTAGGGYATTTTTGTTGCAGCTGG	0	0	FORWARD	1	2021-04-22 12:49:00	InfiniumII	CC	CC	CC	AA	AA	AA	AA	CC	CC	CC	AA	AA	CC	CC	CC	CC	AA	CC	CC	CC	AA	AA	AA	CC	CC	CC	AA	CC	AA	AA	AA	CC	CC	CC	CC	AA	CC	CC	CC	AA
BOPA1_8097-658	7H	351911775	GACCGATCGGAACATGACAAAACTGAATCCACGGCAGGGCAGAGAGAGACATGGATGACAAGCCTGTCACCACTCTAACACTTTCCAAAGCTAGGAACGCAACAAGGTATCATCCCTCCT[C/G]CCAATCATATCCTAAACAGATACCTCAGATCATCTACAGTGAGCCGGGTAGCGTGGGCACTGGATTTGTCTTCACCAAAAGCAGAGTTGACCATGGCTCTCTTTTCCTCCTGCAGAGATA	0	0	FORWARD	1	2021-04-22 12:49:00	InfiniumI	CC	CC	CC	GG	CC	GG	GG	GG	GG	GG	GG	CC	CC	GG	CC	CC	CC	CC	CC	CC	GG	GG	GG	GG	CC	CC	GG	CC	CC	GG	GG	GG	CC	CC	CC	CC	CC	CC	CC	GG
BOPA1_810-818	6H	325194814	CAAGCCGCATGAGATGACCTTCTAAGTTATCTGGTACAAGTTTCAAGATCTGTGGAAAGTCTTTTTTCTCTAGCGTATGTTCTGGTTCTGTACTTCTGATTTTTTTGGCTGGTTGGTGAA[C/G]CTTTGATTTCTACCTGTTAAATATTTTGAGAAGATTATTGGAAGTAAAAAAAAAAAAAAAAGCTCATTGCGACATTTTCTTGATCTATTGTTCTGTTCGTGCTGCAAGTGGATTGAATGT	0	0	FORWARD	1	2021-04-22 12:49:00	InfiniumI	CC	GG	GG	CC	CC	CC	CC	CC	CC	CC	CC	GG	CC	CC	GG	GG	CC	CC	CC	CC	CC	CC	CC	CC	CC	GG	CC	CC	CC	CC	GG	GG	CC	CC	GG	CC	GG	CC	CC	GG
BOPA1_8122-734	4H	464028169	TTTAAACTTCCACACGAAGAAATTCCTCGAACTCATTGTGGATATCGACACACTACTAGCTTCTGATGATAATTTCCTGCTGGGCCCTTGGTTGGAAAGTGCAAAAAGTCTTGCTATGAC[A/G]GAAGACGAACGGAAGCAGTACGAGTGGAATGCTAGAACACAGGTGACAATGTGGTACGACGACACAAAGACTGAGCAGAGCAAATTGCACGACTACGCAAATAAATTTTGGAGTGGGCTT	0	0	FORWARD	1	2021-04-22 12:49:00	InfiniumII	GG	AA	AA	AA	GG	AA	AA	GG	GG	GG	AA	GG	GG	GG	AA	AG	GG	GG	GG	GG	GG	AA	GG	AA	AA	GG	GG	GG	AA	GG	AA	GG	GG	GG	AA	AA	AA	AA	AA	GG
BOPA1_8142-676	7H	31741847	CGAGGATTATAACTTACCCAAGAACTTGGGAAACATTCTAAAAAACAAGGGTCCGCAAAAGAAAGACCTGAAGCAACAGGTCGTGAAACAGATCAAGGATACCGGCAAGAAACTGAAAGG[A/G]CATGTGAGCAAGGTGTCCAAGGTGGTAAAGAATTGGTGGAAGGGGAAGAAGAAGCCTGCAAAATCCAGCAAAAGCGAGCTATGAACACGACAGCATCCTCCAATMGGTTCRGCGCATCAA	0	0	FORWARD	1	2021-04-22 12:49:00	InfiniumII	GG	GG	GG	AA	GG	GG	GG	GG	GG	GG	GG	GG	GG	GG	GG	GG	AA	AA	GG	GG	GG	GG	GG	GG	GG	GG	GG	GG	AA	GG	GG	GG	GG	GG	AA	GG	GG	GG	GG	GG
BOPA1_816-265	2H	42238199	CTCCGAGGACTACTGCCTCGCCGTCCGCGACGGCGAGGTCGTGCTCGCCCCCGTCAACCCCAAGGACGAGACCCAGCACTGGCTCAAGGACATGCGCTTCAGCACCACCGTCAAGGACGA[A/G]GAGGGCATGCCGGCCTTCGCGCTCGTCAACAAGGCCACCGGCCTCGCCGTCAAGCACTCCATCGGCCAGTCCCACCCCGTGAAGCTGGTGCCGTTCAACCCGGCGTACGAGGACGCRTCG	0	0	FORWARD	0.787	2021-04-22 12:49:00	InfiniumII	AA	AA	GG	AA	AA	AA	AA	GG	AA	GG	AA	AA	GG	GG	AA	AG	AA	GG	AA	GG	GG	AA	AA	GG	AA	AA	AA	AA	GG	AA	GG	GG	AA	GG	AA	AA	AA	AA	AA	AA
BOPA1_8166-525	1H	76992307	ACTGTCTCCGAAATCCTCGCCTTGGTTTTGGACCTCATGGTTTGTGTCAACGTAGGGCTCCGATAAATCCATTGACCTTACAGAGGGGATGGCATGCTCTTTTTGGATATCTGACGATGC[A/G]GCTACTGCTTCTTCCCGGTCCAACACAACGAGGAAGTCGTCTTCGAATTCGAATGTCAAGAACTTGTCTTGACAGGTGTCCACTAGATGAGCAAGGTGGTGGATGTTCTTTATCATAGTT	0	0	FORWARD	1	2021-04-22 12:49:00	InfiniumII	AA	AA	AA	AA	GG	GG	AA	AA	AA	AA	GG	AA	AA	AA	GG	GG	AA	AA	AA	GG	GG	AA	AA	AA	AA	GG	GG	AA	AA	AA	AA	AA	AA	AA	GG	AA	GG	GG	GG	AA
BOPA1_8224-561	1H	355284988	ATACTTTCTTCTTCATCCTCAACTGAAAACTGGTGCACTGAGGCCACACCATCATGGGATTCCACATGGGTCACATCACTTTTCTCACTCTCATTGTCATCACGTGAATTAGATGAAAAG[A/G]GGTTTTCATCCGCCTGGTTCTCTAGAATTGCTTTAGTTGTCTTATCCTGCATTTCTTGCTCTGAACTAACACAAGAATTCTCTTCCTCGGTCGTGATATGATCTTCCACGCTTACTTTTT	0	0	FORWARD	1	2021-04-22 12:49:00	InfiniumII	GG	AA	AA	GG	GG	GG	AA	GG	GG	GG	GG	AA	AA	GG	GG	AG	GG	GG	GG	AA	GG	AA	AA	GG	AA	GG	GG	GG	GG	AA	GG	GG	GG	AA	GG	GG	GG	AA	AA	AA
BOPA1_8258-330	5H	558194881	TGGCGAAGAAAAAATACATACCAACTAAATTATGATCCTGTGGAGATCTAGAGTATATGTAAAACACAAGATGGCTTGTAGTGACAATTCGGCTGCAAGTTTCAGTTGGATAGGGAGTTC[A/C]CATGCACAACATTAATACCCCTTGTTCCCACGTATCCGGGCTCGCATGTCAACCTGGCCCCTTTTGCAGTTGAAGTAGGTCTCCCGCAGGCCGACGCACTCGCTGGTGATGTTGGGCGCC	0	0	FORWARD	1	2021-04-22 12:49:00	InfiniumII	AA	AA	AA	AA	AA	AA	CC	AA	AA	AA	CC	AA	AA	AA	AA	AA	AA	AA	AA	AA	AA	AA	AA	AA	AA	AA	AA	AA	AA	AA	AA	AA	AA	AA	AA	AA	AA	AA	AA	AA
BOPA1_828-545	6H	163196604	CAGTGTGGACACGTATAGGGACCATGGCACCATTGTCATTGTGATACTCCACAGTCACCTGGGTCTTGCCATCAGGCCTCAACCACGGGCAGGTCGCGTTCTTGCGAACCTCGGTGAGAC[A/G]AGCTCCAAGCTTGGTAGCAAGAACATGGCTGAGGGGCATGAACTCAGGAGTCTCATCAGTTGCATATCCAAACATATGGCCCTGGTCACCAGCGCCAATCTCCTCAGGCCGCTTGGTAAA	0	0	FORWARD	0.915	2021-04-22 12:49:00	InfiniumII	GG	GG	GG	GG	AA	AA	AA	GG	AA	AA	AA	GG	GG	AA	GG	GG	AA	GG	GG	GG	AA	AA	GG	GG	AA	AA	AA	GG	AA	AA	AA	AA	AA	GG	AA	GG	GG	AA	GG	GG
BOPA1_8293-202	2H	712800972	AGCCCGTGCGGCCTGGACAGGGAGTTCGCCCCCCAGATCGCCCAGCTCCTCGCCGCCCCTTCTCTCCAGTCCGCCCAGGAATACTATGAGGAGCTCATAAAGTCTAAGAAACATGACGGC[A/G]TAAGAGTCAACTACAAAGGCGATCATGGGAAAGGTGTTTGTGCAAACAAGGATTTTGCTGAAGGAGACCTTATTCTGAAGGATCAAATATTGGTTGGTGCGCAACACAGCCTTAACAAGA	0	0	FORWARD	1	2021-04-22 12:49:00	InfiniumII	AA	AA	AA	AA	AA	AA	AA	AA	AA	GG	AA	AA	GG	AA	GG	AA	AA	AA	AA	AA	AA	AA	GG	AA	GG	AA	AA	GG	GG	AA	GG	GG	AA	GG	GG	AA	GG	GG	GG	AA
BOPA1_832-1040	6H	428607786	TCCCCAGCCACCGTAGGTGTCGATGATGATCTTGCGGCCGGTGAGACCGGCATCGCCATGAGGGCCGCCGATGACGAAGCGACCAGACGGGTTCAGGTGGAAGATGGTGTTTTCATCGAG[A/G]TACTTCCCGGGAATCACCGGCTTGATGACGTGCTCCTTGAGGTCCGCGGCGATCTCATCGTTGGTGACGGTCTCGTCATGCTGGGTGGAGATGAGGACGGTGTGCACACGAACAGGCACC	0	0	FORWARD	0.949	2021-04-22 12:49:00	InfiniumII	GG	GG	AA	GG	GG	GG	GG	GG	GG	GG	GG	AG	GG	AA	AA	AG	GG	AA	AA	AA	GG	GG	GG	AA	GG	GG	GG	AA	AA	GG	AA	GG	GG	AA	GG	GG	AA	GG	GG	AA
BOPA1_8344-444	5H	558827273	CAAGAGGAGCAGCTGCGGCAGTTTGACATGGACATGAAGTTTGGCCCATGCATCGGTGTGAACAGGCTTCAGCGCTGGGAGCGTGCTTCCGCCATGGGCCTCCAGCCACCGCCCCACCTT[C/G]GTGATCTCCTAGCGCGCGCCGCCTCTGGAAACAACCGCAACAACGGCGGCCCCTCCCCTGAGTGCCTCTGGGAGGGTAAGATCTAGAATCAAATCWCTTYWGTGRCAAGTGTTCCATGGM	0	0	FORWARD	0.633	2021-04-22 12:49:00	InfiniumI	CC	CC	CC	GG	CC	GG	CC	CC	CC	CC	CC	CC	CC	CC	CC	CC	CC	GG	CC	CC	CC	CC	CC	CC	CC	CC	CC	GG	CC	GG	GG	CC	CC	CC	CC	GG	CC	CC	CC	CC
BOPA1_8388-578	5H	591634038	GGTGTAAGAAAGTAAAAACACTTGGGACCATAAAATTCGTCATGCTGCTACGTGAACGTTTTATATACAAAACTAGTATATGTGTAGTATTTTTAGTGGACATGACGATGAAGATTCCCC[A/G]AAATTCATTTCGGGGTTTCGGATGTTATTGGACATCATTTTGTAAAGTCCTCGCTCCTTAAGACTGTAAGTAGGGGTATGGTATGTATGTATAAATTCTTCGAACGTGATTAAGTGTCTG	0	0	FORWARD	0.965	2021-04-22 12:49:00	InfiniumII	GG	AA	GG	GG	GG	GG	GG	AA	AA	AA	GG	GG	AA	AA	GG	AG	GG	AA	AA	AA	GG	GG	GG	GG	AA	GG	GG	GG	GG	GG	GG	AA	GG	AA	GG	GG	GG	GG	GG	GG
BOPA1_8486-1964	1H	407009083	AGCTTCCATTGAGGCCAAAGTGTTTGCCAAAATTGTCCTTCGGAATCTGGAACACCATCAGGCAGGGACGACTTCAACCTGAAAGAACAATGGCAAGCACAAGTGCTGCTAATTCTCCAA[C/G]AGGGTATGACTTCTAACCCTTGCCCCGGAATGGATGCAAACTCGCGGTTAAGTTGTTTCCGTCATTTGAAGCTGCTGCTCAAGGAGAACTGTCAGACGAGATGAATGAACATTCAAGCGA	0	0	FORWARD	1	2021-04-22 12:49:00	InfiniumI	GG	GG	CC	GG	GG	CC	GG	GG	GG	GG	GG	CC	GG	GG	GG	GG	CC	GG	GG	GG	CC	CC	GG	CC	CC	CC	GG	CC	CC	GG	GG	GG	CC	GG	GG	GG	CC	CC	GG	GG
BOPA1_8491-1138	7H	425598771	TTTGAGCTTCTGGCAGTCGTGTCGATCAGCTAGACGCAGTGCAACAGCCACATTATCAACATCAAGGTTCAGGCACAAGATGCGYTCACACATGAGCTTCAACCTCTCTAGACCATATCG[A/G]TCCGCTGCTGCAAATAAATGCTGGACCATGGCATTTCTTTCATCTCTGTCAAGATCATCCATTGTAGGTAAGGAATCAGTGTAAATGAAATGGAGCATAGCCTCAAAAAMCMCCGGTTCC	0	0	FORWARD	1	2021-04-22 12:49:00	InfiniumII	AA	AA	AA	AA	AA	AA	GG	AA	AA	AA	GG	GG	GG	AA	AA	AA	GG	GG	GG	GG	AA	AA	AA	AA	GG	GG	AA	GG	GG	GG	AA	GG	AA	GG	GG	GG	AA	GG	AA	AA
BOPA1_8504-785	6H	547081024	TGCCGGGGGCCTGCTGCTGACTAACAGTGTCCAGGAGAAGCCGTCTGTTGGAACGGTGGTCGCTGTCGGCCCGGGCCATCTGGATGAGGAAGGCAAGAGGATCCCGTTGCCGGTATCCAC[A/T]GGCAGTTCCGTCCTGTACTCCAAGTATGCTGGTGCCGAGTTTAAGGGTGTCGATGGCACAAACTACATCGTGTTGAGGGTACCTGACCTGATGGCTATCCTCTCTTGAGCTGGATTGTAG	0	0	FORWARD	0.915	2021-04-22 12:49:00	InfiniumI	TT	AA	AA	AA	AA	TT	AA	AA	TT	AT	AA	AA	AA	TT	AA	TT	AA	AA	AA	AA	TT	AA	AA	AA	AA	TT	AA	AA	TT	AA	TT	AA	AA	AA	AA	AA	AA	AA	AA	TT
BOPA1_851-804	6H	423194044	CCATTTGTACACAACCTTTGATCATCACATCACACTACGAAGAGCAAAGCAACGATGCAAATTCAGAGACGGGTCGAGCATCCGTTCGGCTCATGCGCCAATTCACGCGTAGTCCTGGTC[C/G]GCGACTGGCTGGTAGGACGCGATGAACACGTCGCCGTACACGAACCCGGCGAGGCCACCTCCGATGAGCGGCCCGACCCAGTAGACCCAGTTGCCAGCGAAGTTGCCGGCGGCGACGGCC	0	0	FORWARD	0.737	2021-04-22 12:49:00	InfiniumI	GG	GG	GG	GG	GG	GG	GG	GG	GG	GG	GG	GG	GG	GG	GG	GG	GG	CC	CC	GG	GG	GG	CC	GG	CC	GG	GG	GG	GG	GG	GG	GG	GG	GG	GG	GG	GG	GG	GG	GG
BOPA1_8523-316	2H	688592287	AACACGAGCAGCAAGCTCACATGAAGCTTTCATGTGCACGATGCTCTCTTTGTCCTGCATTTGTCTCTCACTCGATATCTCTGGCATTTTGTTTGATCCAACATAAGGAGGTCGAGGTAT[A/G]TGGCCTGGTACCGGAAGAGGTGCACTAACAATCCCACGGGTCAGGGGTTCTCTTTTCTTGAGTTTTTCAGAAGCTTGCGACCTTGTATTTGCTTTCTCYAATCCCCCTGATCTCTTTGCT	0	0	FORWARD	1	2021-04-22 12:49:00	InfiniumII	GG	AA	AA	GG	GG	AA	GG	GG	GG	GG	GG	GG	GG	GG	AA	AA	GG	GG	GG	GG	GG	AA	GG	AA	AA	GG	GG	GG	GG	GG	GG	GG	GG	GG	GG	GG	GG	AA	GG	GG
BOPA1_8561-968	5H	459971602	AGGTTGCACTCTTTATGCGATCATGTATGGTGTTTCTCCCTTCGAGTATGCTCTTGGTGAATCTGGAGGAAGCTTGCAGCTCGCCATTATGAATGCGCAGTTGAAGTGGCCACAGCTACC[A/G]AGCCCTCCCTACCCTGATGCACTTCACAAGTTTGTTACCTGGATGCTTCAGCCACAACCCGCAATGCGTCCTCACATCAATGACATACTTCTCCACGTTGACAAGCTTGTGGAGAAATAC	0	0	FORWARD	0.976	2021-04-22 12:49:00	InfiniumII	GG	AA	AA	AA	GG	AA	GG	GG	GG	AA	GG	AA	GG	GG	AA	AG	GG	GG	GG	GG	GG	GG	GG	AA	AA	GG	GG	GG	GG	GG	GG	GG	AA	GG	GG	AA	AA	AA	AA	AA
BOPA1_8582-772	7H	167862263	AGTTGATCAAAATCACCTCATTAAACTGCGCATCTCATGGGTGAAACTCATGCACATACTTTTAGCAATACAGATACAGAAGGCCGTTGATATAGCAACCATCCATCAATCGATCTTCAC[A/G]GACGCGAAGAGGTAGTGCACAAAGGATATTGAGGTCAAGAAGCCGATGGTTCCAGTGGCGAGCATGATCGCGAATGCCATGAGGAATGAGTAGCCGATGTAGAGCATTGCAGAGACAGGC	0	0	FORWARD	1	2021-04-22 12:49:00	InfiniumII	AA	AA	AA	GG	AA	GG	AA	AA	AA	AA	AA	AA	AA	AA	AA	AA	AA	GG	AA	AA	AA	GG	AA	AA	AA	AA	AA	GG	AA	AA	GG	AA	AA	AA	AA	AA	AA	AA	AA	AA
BOPA1_8631-469	5H	167690386	TCGGAATATCTCAGTAACATCTATGAGATGTTTCCGATTCATATACAGCTTCACATGGTAATATGTTACAGGAGCCATAACTAGAAACGGGAACCAATTCAGCGTCAAGAGGAAAGAAGC[A/G]CAGAGGACCCCTTGGAGTGTGTATTCTATTATGACCACAGCGTTGATGCGAGATGATGAATCATACGGATTGATATAGTCAAACTCCAAATCAGATAAGCAGATAAGCTGGTAGGCGGTG	0	0	FORWARD	0.996	2021-04-22 12:49:00	InfiniumII	GG	GG	GG	GG	GG	GG	AA	GG	GG	GG	AA	AG	GG	GG	GG	GG	GG	GG	GG	GG	GG	GG	GG	GG	GG	GG	AA	GG	AA	GG	AA	GG	GG	GG	GG	GG	GG	GG	GG	GG
BOPA1_8722-512	3H	566286726	AGGCATGCTTGCATCGCTGGCGTTTCCGGATGAAAGGCGGCAAAGACAGAAATCTTCCATGTTTTGGGTACTGCCATCAGGTGTTGTCCGGCTGACCTGTTCCATTTCCGAAATGAAGTA[A/G]CTCTCTTTCTCTTAGCTTCTTGCTAAGTTCTTCTTTCGACGGTAGTTTCCAGCCACCCTTCATGGCAGCAGACCACCACGCCTTCAGCTCGTCCTCATGGAAGCCATGGTTGGATACAAA	0	0	FORWARD	1	2021-04-22 12:49:00	InfiniumII	AA	GG	GG	GG	GG	AA	GG	GG	AA	GG	GG	AA	GG	GG	AA	AG	AA	GG	GG	GG	GG	GG	GG	GG	AA	AA	GG	GG	GG	GG	GG	GG	AA	GG	GG	GG	AA	GG	AA	GG
BOPA1_8724-1282	4H	10552606	TTTTTTTTTTTTTTTTACCAAGAAAAATTTCTTATTATTAGACAATTTCCATCGTGTGTGCGTACCAGTAACAATAGTTACACCCATACATACATCAACAAGTACAAATAAATCACCTTC[A/C]GCTGTTGCACAAAACAAGCTAATGAAAATGAGCAGCTTGCAGAGCATTTGCCTTCTCGGCAGCCACTGAAGCGTCTGCACCTCTGCCCTCCATCGTGTATGCTTTCTCCAGCAAGCGCCA	0	0	FORWARD	1	2021-04-22 12:49:00	InfiniumII	CC	CC	CC	CC	CC	CC	CC	CC	CC	CC	CC	CC	CC	CC	CC	CC	AA	CC	CC	CC	AA	AA	AA	AA	AA	CC	CC	CC	CC	CC	AA	CC	CC	CC	CC	CC	CC	AA	CC	CC
BOPA1_8743-197	1H	380928690	GGCGACAATAGCGCCTCCTCGTCCTCCTCCTCCTCGGGGTCTGATTCGGACGGCGACCCCGCGGAAGAAGAGGTCTCGGAGGAGGAAGTAGAGGCGGAGCAAGAAGAAGAAAAGGAAGAA[C/G]GTGATGAAGAAGAAGAAGCGGAGGTGGAGTCGGGGGAAGAACAGGAAAAGGAAGTAGAGCAGCAGGCTGAAGATGAGGGTTCAGGATACCAAAGTGAGGACAGCTCTGGACATCATGTTG	0	0	FORWARD	0.949	2021-04-22 12:49:00	InfiniumI	GG	GG	GG	CC	CC	CC	CC	CC	CC	CC	CC	GG	CC	CC	GG	CG	GG	CC	CC	CC	CC	CC	CC	CC	GG	CC	CC	CC	GG	CC	CC	CC	CC	CC	CC	CC	CC	GG	CC	CC
BOPA1_8758-564	7H	642239530	AATAGCATTTAGTGCTATGAAGAGAGCCTTGATAACGTTGAGCGGGCTCCTCGATCCAATAATCTTTGACTTGACGTTGCTAAACCCGGCTAGATACATCACAGTTTCGACAGTCCTGCC[A/G]GCGGCACACATCCCACTCCTCATTGGTCCAGGCCAGAGGTAGATCTTTGTTTTCTCGTATTTGGCCTGAATCGCATGAGCAATTGTGTGTTCCTCATACCGCTCCATGTAATGTAGGTTC	0	0	FORWARD	0.976	2021-04-22 12:49:00	InfiniumII	AA	AA	AA	AA	AA	AA	AA	GG	GG	GG	AA	AG	GG	GG	AA	AG	GG	GG	AA	GG	GG	AA	GG	GG	AA	AA	GG	GG	AA	GG	AA	GG	AA	GG	GG	AA	GG	GG	AA	AA
BOPA1_8785-443	5H	7958960	TAACAGCGACGATCCAGCCAGTCTCTCTTCTTTCAAAAGATTGTGGAGCTCAGCACGGCAATCGTCGAGCCTTCGGACGTCGGAACTATCCACCACCCAAACTAGACCGTCAGTCTGCTC[A/G]AAGTAGTTCCTCCAATACGAACGGATGGTCTTCTGGCCCCCGACATCCCATATGTTSAGCGAGTACTTTTGGTACTGGATGGTTTTGATATTAAAGCCAAGAGTAGGGCTGATGACACTG	0	0	FORWARD	0.915	2021-04-22 12:49:00	InfiniumII	GG	GG	GG	GG	GG	GG	AG	AG	AG	GG	AG	GG	AG	AG	GG	AG	GG	AG	GG	GG	AG	GG	AG	GG	GG	AG	AG	AG	GG	GG	GG	AG	GG	AG	GG	GG	GG	GG	GG	AG
BOPA1_8787-1459	2H	34201792	CTGGGATGACTCCATCCACAGTTCTGATCCACCAAGCACTCACGGAGGAACCGCCCATCTACCCCCACAAATTCTTCAGAACACTCCTCGATCTAGCGTTTGCAAGGGCAGGCTAGATAC[A/G]CAAGGGCCCTTAAAAACAAGAAAGATATATACATATAAGGGTCTCTAGCCGTGGCGCGCGTCGATTTCAGTGCAAATAAAGGTCGCTTACCGCTATGTACTACGGTATCGATTTGTCTTG	0	0	FORWARD	0.996	2021-04-22 12:49:00	InfiniumII	AA	AA	GG	GG	AA	AA	AA	AA	AA	AA	AA	GG	AA	AA	GG	AA	GG	AA	AA	AA	GG	GG	GG	AA	AA	GG	AA	AA	GG	GG	AA	AA	GG	AA	GG	GG	AA	GG	AA	GG
BOPA1_8817-798	2H	718628790	GCGTTTGCCATTTTGTGCCCAGTGCGAGCACCACCTGCTGCCGTTCTATGGAGTAGTGCACATTGGTTACTTTGGCAGTGGAGATGGCGAAGGGATTGACCGCTCCCATTTTCAGGCTCT[C/G]GTTCATTTCTACGGGTGCAAGCTTCAGGTCCAGGAAAGGATGACAAGACAGATAGCTGAAGCAGTCTATTCCGTCTCACATCGTGGAGCTATAGTTGTCGTGGAAGCCAACCACATCTGC	0	0	FORWARD	0.976	2021-04-22 12:49:00	InfiniumI	GG	GG	GG	CC	CC	GG	GG	GG	GG	GG	GG	GG	GG	GG	CC	GG	CC	GG	GG	GG	CC	GG	GG	CC	GG	CC	GG	GG	GG	GG	GG	GG	CC	GG	CC	GG	GG	GG	CC	GG
BOPA1_8867-459	1H	509511424	CTGCCTCCTCTGTCGAGCCCGGCGGCACAGTCCCTGGGCAGCCTGACCAGATCATGGCCCGAGCCCTAGAGGACTCGTTTCGCAGCATGAGCTCCTTCTCCAAGTCATCCATCATGGACC[A/G]GTCCACCGATTTCAGCAGCTCGCGTTATTTCAGCAGCTCCCGGTTTCTTTCGGACATTGCCGGAGGTGCGATAAGCCGCGATGAAGACGGGGAGAACAAGGAGAGGCCGCTGGTGCTCCG	0	0	FORWARD	0.915	2021-04-22 12:49:00	InfiniumII	GG	AA	GG	GG	GG	AA	GG	GG	GG	GG	GG	AG	GG	GG	AA	AA	AA	GG	GG	GG	GG	GG	GG	GG	GG	GG	GG	GG	AA	GG	GG	GG	AA	GG	GG	AA	GG	AA	AA	GG
BOPA1_8889-842	2H	132767421	GGAAGACAAGGGTCCATGCATGAAAGCGACAGACATCCTACCAAATCACAGAGCAAGAGATCGGATCAAGGGACACAAAAGGCACCCAGTTAACCATGCGCATGCCGTTGACATCAAACG[A/G]GAAGGAACCAAGTTTTTTCTTCTTCTTTTGGACAGGATCACAGGATGACACCTTCTTGGATCAGACTAGCCCTGCAAGGCTGCAACAAGCTTGCCAAAGCGGTTTCTTTCTTCTACGCTG	0	0	FORWARD	1	2021-04-22 12:49:00	InfiniumII	GG	GG	GG	GG	GG	GG	GG	AA	AA	AA	GG	GG	AA	GG	AA	AG	AA	GG	GG	GG	GG	GG	AA	GG	GG	GG	GG	GG	GG	GG	GG	AA	GG	AA	GG	GG	GG	GG	GG	GG
BOPA1_8901-1446	4H	21432857	CTTATGAATTTTTTGGATACATTGAGCCCCCGATGGAATATCAGCCTTTTCCATTACCGTGCGCAGGGCGAAACCGGAGCAAACGTGTTAGTTGGCATACAAGTGCCGCCGGAGGAAGTT[A/G]ATGAATTCAGGAGTCGTGCCGACAATCTTGGGTATGAATACATGTCTGAGATGAACAACGAGATCTATCATCTCCTTTTGCGCAGCCCCAATAAGGTCTGATCTCTGGTGCGGCTGACTC	0	0	FORWARD	1	2021-04-22 12:49:00	InfiniumII	GG	GG	GG	AA	AA	GG	AA	AA	AA	AA	AA	GG	AA	AA	GG	GG	AA	GG	GG	GG	AA	GG	GG	GG	GG	AA	AA	AA	AA	AA	GG	AA	AA	AA	AA	GG	AA	AA	AA	AA
BOPA1_8930-370	2H	11188932	CCAGCGTATGCAGATTATATGGCCAGGGTACAGGAGATTGCCAATGCTGGCTATAAGATGAACTTTGGCAATCCAGCTATGCAGCAGCAGCTACTTGCAAACGCAAACTGGCCTTATGGG[A/G]TGGCTGCTAGATATGGTATGCAATCGTCTCTTTGGCAGTTCGCCGGCAACAGCACTAATCAGTTTCAAGGTGTTCCAAAGGACTGGCGTAGTGGTGACTGGCTCTGCAGCTGTGGATTCC	0	0	FORWARD	0.949	2021-04-22 12:49:00	InfiniumII	AA	GG	AA	AA	GG	GG	AA	AA	AA	AA	AA	AA	AA	GG	GG	AA	AA	GG	AA	AA	GG	GG	AA	GG	GG	AA	AA	AA	AA	AA	GG	AA	AA	AA	AA	GG	GG	AA	GG	AA
BOPA1_9022-543	1H	551383258	GGCCTACAAGCTGACGGACCTGTTCGAGCAGCAGGCGTCCGAGATCTCGACATTCGAGCTCAAGCTTGCGCGCTTGAACCAGCAAGTCTTCACCTGCCAAGTCTATGTGGACAAAGAAGG[A/G]TCTAGGCAGCAGCAAATGATGGGGGCGAGCATGAAACACCACAAGCACTACATCCTACCCTCTACGGGTTATAAGAGAACTCAGGCTGTCGCGCACCTGGGAACAGACACTAATCAGGAA	0	0	FORWARD	0.976	2021-04-22 12:49:00	InfiniumII	GG	AA	AA	AA	AA	AA	AA	GG	GG	GG	AA	GG	GG	GG	GG	AG	GG	GG	AA	GG	GG	AA	AA	AA	AA	GG	GG	AA	AA	GG	GG	GG	GG	GG	AA	AA	GG	GG	GG	AA
BOPA1_9105-497	1H	528122265	TGGTAGGTTTCAACCAGCAAACTGAATTGTCGAGGGAGGGATTGTCTATAGAATGCTTGCTAGTCCTTCCTTCTTGGCAGCCGGCCTGTTCCCAGGGAACGCAGTGCGGGATACATCAAC[A/G]AGGGCCTTGAAGCTGTACGGTTCATGCATCGACAGCTCCGAGAGTACCTTCCTGTTGAGTTGGACATTCTCCTTCATCAGTCCATGCATGAAGTTGCCATAGTTCACCCCATGGAGTCGT	0	0	FORWARD	0.915	2021-04-22 12:49:00	InfiniumII	AA	AA	GG	AA	GG	GG	GG	AA	GG	GG	GG	GG	GG	GG	AA	AA	GG	GG	GG	GG	GG	GG	GG	GG	GG	GG	GG	GG	GG	GG	GG	AA	GG	AA	GG	GG	AA	AA	AA	GG
BOPA1_9149-1316	4H	584339233	AAGGTACTGTCTCGAGTGCTCGCGGGAAGGCTCGTGAAAATGTCCGACCATGACTGCGGAACGCTGTCGAGCTAGACATGTCTGCGTCTTTTTTTGGGTACTCCATTGACACGTCTGAAG[A/G]AATCAATGTTGGAGCGTCTCTTTCATTTGCGCAGGATCTAAAAGGACAACATGAATTGTAAAACATATGATTAGAATGTCAATGTSACATGATTTTTGGTTGTGTGATTAAAAAAAAAAA	0	0	FORWARD	1	2021-04-22 12:49:00	InfiniumII	AA	GG	AA	AA	GG	AA	AA	GG	GG	GG	AA	AA	GG	GG	AA	AA	AA	AA	AA	AA	AA	GG	GG	GG	AA	GG	GG	AA	GG	GG	AA	GG	AA	GG	GG	AA	GG	AA	AA	GG
BOPA1_918-480	3H	7767217	GGACTCCGTCAACAAGAACTACGTCGACATGGACGAGTACCCCGTCACCACCGAGCTCCAGAACCGTTGCGTAAACATGATAGCTCACTTGTTCAATGCACCGATCGGCGAGGACGAGAC[A/G]GCTATCGGAGTCTCGACGGTGGGGTCTTCGGAAGCAATCATGCTTGCRGGCCTGGCGTTCAAGAGGAAGTGGGCGAACAAAATGAAGGAGCAGGGGAAGCCATGCGACAAACCTAACATT	0	0	FORWARD	0.976	2021-04-22 12:49:00	InfiniumII	AA	AA	AA	GG	AA	GG	GG	GG	GG	GG	GG	GG	GG	GG	GG	AG	GG	GG	GG	GG	AA	AA	GG	GG	GG	AA	GG	GG	GG	AA	AA	GG	GG	GG	GG	GG	AA	GG	GG	GG
BOPA1_9191-263	2H	534370798	GAAGCCAAATCGGTTCGATCGTGCGAAATGTTCTTCTCCAAGGACGTGACAACCGCGGTGCCATGGCCGGGGGTGCATCGGGACAGGCATGTCAAGCCGTCCCGCCTGACCGAGAAATCT[A/G]CCAGCATGCCGGCTTTACACCGTCATGGAGGAGAAAGCCGTTCCCCTGGGACATGGTTCTTCGCCGACGGCATGAGGGGGTCTGTGACGTGGCCAGAGGAGAAACTCACTTCCTCGGCGA	0	0	FORWARD	0.737	2021-04-22 12:49:00	InfiniumII	GG	GG	GG	GG	GG	GG	AA	AA	AA	AA	AA	GG	AA	AA	GG	GG	GG	AA	AA	AA	AA	AA	AA	AA	GG	GG	AA	AA	AA	GG	GG	AA	GG	AA	GG	GG	GG	GG	GG	GG
BOPA1_9209-298	5H	74314812	GGAACTTGAAGACGAGCTCCTCGAGCTGTGAGAGAGACCACACATCATCAAGTATAACAAGGACTGGTCCTCGGTCCCTTGGCCCTAACTTGAGCTGCCATTCTGGGATCTGGTTATATG[A/C]ACCAAGCACAATATTGCTGCTGATCTGCTCCCACAGCTTCATCTTGATGGTCTCCAGATTTGCGGATTGTGAGACCGTCTCAAAGAAGACCCTGTTGTTGAAGTAGCCTTGGATCTTCTG	0	0	FORWARD	0.996	2021-04-22 12:49:00	InfiniumII	CC	CC	CC	CC	CC	CC	AA	CC	CC	CC	AA	AC	CC	CC	AA	AC	CC	CC	CC	CC	CC	CC	CC	CC	CC	CC	CC	CC	AA	CC	CC	CC	CC	CC	CC	CC	CC	CC	CC	CC
BOPA1_921-414	3H	112601789	GCGGCAACTGCGACTGCGCTGACAAGACCCAGTGCGTGAAGAAGGGCGACAGCTACGGCATCGTCATGGTTGACACCGAGAAGAGCCACTTGGAGGTGCASGAGACCGCGGAGAACGACG[A/G]CAAGTGCAAGTGCGGCACCAGCTGCACCTGCACCAATTGCACCTGCGGACACTGAACAAGCCCCGCGCTGGGCCTCCCATCACGCGTCTACCCGTACTAGTAACCCGTGTCAATAAAAAT	0	0	FORWARD	0.737	2021-04-22 12:49:00	InfiniumII	AA	GG	GG	AA	AA	AA	AA	AA	AA	AA	AA	AG	AA	AA	AA	AA	AA	AA	AA	AA	AA	AA	AA	AA	AA	AA	AA	GG	AA	AA	AA	AA	AA	AA	AA	AA	AA	AA	AA	AA
BOPA1_9291-1322	2H	718210885	GAGGTTTCCTCTGGGTCACGGTCAGGAGCCTCCAGTCCACTAGAATCAGATGACCTTAGTGTCTCTTCCACAAAGGCACTAGAATCAGATGGCCTTAGTGTCTCTTCCACATCATCAGGC[A/G]CTAACTTGGGGAAAGAAATGTCTGAGTCCAAAGGGACAGCCTTTTCTTCATGCTGAGCATCTTCTTCCATCTTTTCAACCACCAGCCCACTATTTTCTGCATTTTCAAGCAAGTGGCCTT	0	0	FORWARD	1	2021-04-22 12:49:00	InfiniumII	AA	GG	GG	GG	GG	AA	AA	AA	AA	AA	AA	GG	AA	GG	GG	AA	GG	AA	GG	GG	GG	AA	AA	GG	GG	GG	AA	GG	AA	AA	AA	AA	GG	AA	GG	AA	AA	AA	GG	AA
BOPA1_93-413			CCCAAGGACTTTGCGTCGAGCATCTACCGGTCGGTGCAGAAGAGCCTGGACCTGAGCCCGGACGCGGCCGTGGAGGAGGAAGAGGAGGTGGAGGAGCCCGAGGTGGAGGAGAAGGAGTCG[A/G]CCAAGCAGGAGGCGGAGGAGCCTGAGCACGAGCAGTACGACAAGGACGAGCTGTAGTTTGCTCATGTCGCCCCGCCCATTTAGCTCTCATTAGAAAGAAGTGTTGGACTGGAAATGTGAT	0	0	FORWARD	0.685	2021-04-22 12:49:00	InfiniumII	GG	GG	GG	GG	GG	GG	GG	GG	GG	GG	GG	GG	GG	GG	GG	AG	GG	GG	AA	GG	GG	GG	GG	GG	AA	GG	AA	GG	GG	AA	GG	GG	GG	GG	GG	GG	GG	GG	AA	GG
BOPA1_952-1301	4H	19183790	ATACGAAAATACATTTTTTTTTTTTTTTTTAAGGGAAGAATCCTAGAACTTCAATTATTTTGAGAGGGAAAGTAGACAAGAAAATCTCAGTTGTTGCCTCATAAGAAAGGCACAAGCTTT[A/G]GGGGCGCCTTACGCGAAGTATGATCAATCATCAACAAGCCATGAAAATTGCTAATACAGCAATACTAATAATGTGCTGCAATACAGGAAATAGTTTGAAATCTGCTAATGAACTAAGAAG	0	0	FORWARD	1	2021-04-22 12:49:00	InfiniumII	AA	AA	AA	GG	GG	AA	AA	GG	GG	GG	AA	GG	GG	GG	GG	AG	GG	AA	AA	AA	AA	GG	AA	AA	GG	GG	AA	AA	GG	GG	AA	GG	GG	GG	GG	AA	GG	GG	GG	AA
BOPA1_963-386	3H	590764862	TAGTCCCTATGCTGGAGGTGTTTTCTTGGTGAATATCCATTTCCCCCCGGACTACCCCTTCAAGCCTCCGAAGGTATCGTTCAAGACAAAGGTCTTCCATCCGAACATCAATAGCAATGG[A/G]AGCATATGCCTCGACATTCTGAAGGAGCAATGGAGTCCTGCTTTGACGATCTCTAAGGTTCTGCTTTCAATCTGCTCGCTGCTTACCGACCCTAACCCGGACGACCCTCTCGTCCCTGAG	0	0	FORWARD	1	2021-04-22 12:49:00	InfiniumII	GG	AA	AA	AA	AA	GG	AA	GG	GG	GG	AA	AG	GG	GG	GG	AA	GG	AA	AA	AA	AA	GG	AA	AA	GG	GG	AA	AA	AA	GG	AA	GG	GG	GG	AA	AA	AA	GG	GG	GG
BOPA1_971-682	5H	293388594	ACCAGTGGCCTCAACATTGCCTTCATACTCCTCATCCAGATCACGGGACTTGAGCACACGACGAGCCAAAAGCAGACCAGTGCAGTAGGCTGCAGCATAGTTGGTGAGTCCAACGTCAAG[A/G]CCATAGCGAGGCAACTCATGGGAGTAGGCAGCAGCCATCACGATATCACCAGCAATGGTAGCATAAACAATTTGGGCAGTGACATCCTTGTTGGTAAATCGCACGACAAAGCGGTACTTG	0	0	FORWARD	0.915	2021-04-22 12:49:00	InfiniumII	AA	AA	AA	AA	AA	AA	GG	AA	AA	AA	GG	AA	AA	AA	AA	AA	AA	AA	AA	GG	AA	AA	AA	AA	AA	AA	GG	AA	AA	AA	AA	AA	AA	AA	AA	AA	AA	AA	AA	AA
BOPA1_9728-1098	7H	2962422	GGGCGGCGGGGAGGCATAGAATGAGGACTCAACTGCCGGCGAGGACGATGGCCCGTCCTGGTTTGCGGTTTCGTTGTGCGCGTCAGCTGTTGGCTCGGTCAGCTGCATTGAAGCATCAAC[A/G]GCTGRAGTTGGGACGAAGAAACTGGCACTGGGCAGCTTGTTCACGGATGGCATGGCCGGTTTGCTGTATGATGGCGCTCCGAAGGCATTTGCGCTACCACCACCCTTGTTAAATGTGTCA	0	0	FORWARD	0.877	2021-04-22 12:49:00	InfiniumII	GG	GG	GG	AA	GG	AA	GG	AA	AA	AA	GG	GG	GG	AA	GG	GG	AA	GG	GG	GG	AA	AA	AA	GG	GG	AA	GG	GG	GG	GG	AA	AA	AA	GG	GG	AA	GG	AA	GG	GG
BOPA1_9745-628	5H	381401569	CACGCCCATCGCTCGACAACAAYCCGAGGCRCGCACGCAYGCAGTAGCTGTAGCTCTTGCTAGGGAAAGAAGGTAGACGACGACGGTTTCTTAGGTGAGCTAGATGTAGTGACTGGTCAT[A/G]TAAAGTACATTACTATTATTACGAAGAAACTAGCACCACTGAGGCACCTACAATGACTCGATCGCCATGGTCGTCTAGCTGGATTGTTCTAGGGAAAAAAAGAAGTTTTGGCCTAGAGCT	0	0	FORWARD	0.996	2021-04-22 12:49:00	InfiniumII	GG	GG	GG	GG	GG	GG	AA	GG	GG	GG	AA	GG	GG	GG	GG	GG	GG	AA	AA	AA	GG	GG	GG	GG	GG	GG	GG	AA	GG	GG	GG	GG	GG	GG	GG	GG	GG	GG	GG	AA
BOPA1_9757-582	1H	508567720	CATAGACTGATAGAGTAAAACTGAATAAGTACTGATAGACATAAGACTTCGAGGTGCATACTAGCAAAAAATGTACACCAAATTGATGGAGTCTCCTCCTGAATAAGTGCAGAATCGATC[A/T]GCGAACAGCTGATGCGTAATCTAGTTTGCGACGATGGCTTCATCAAAGTTCCAGTCTCTGACAAGGTCCCTGGACACAGCACGGCTTCGTTGAAGGCGAGGAGTGCCCTCGGTGCCTTGG	0	0	FORWARD	1	2021-04-22 12:49:00	InfiniumI	TT	TT	AA	AA	TT	AA	TT	TT	TT	TT	TT	TT	AA	TT	AA	TT	AA	TT	TT	TT	TT	TT	TT	AA	TT	TT	TT	TT	TT	TT	TT	TT	AA	TT	TT	AA	AA	AA	AA	TT
BOPA1_9766-787	5H	94132897	TCTACGGTCATGTCCACAATTATGAAAGGACATGTCCAGTGTACCAGAGCCAGTGTGTTGTTAATGCATCCAATCACTATAGCGGCCCGTTCCAGGCAACGACGCATGTGGTTGTCGGTG[C/G]CGCYGGTGCAAGCCTTTCAGACTTCACCACTTCGAAGATCCAATGGAGTCATTTCAGAGATTTCGACCATGGTTTCGGCAAGCTCACGGCTTTCAATCATTCATCCTTGTTGTTTGAGTA	0	0	FORWARD	0.834	2021-04-22 12:49:00	InfiniumI	CC	CC	CC	CC	CC	CC	GG	CG	CC	CG	GG	GG	CC	CC	CC	CC	CC	CC	CG	CG	CC	CG	CC	CC	CC	CC	CG	CC	GG	CC	GG	CC	CC	CC	CC	CC	CC	CC	CC	CG
BOPA1_9820-455	7H	109383022	CGGCAAGTTCTCTGGCTTCCGACCGCCAGCCTGCGCAAAGTTCGGTTTGCCGCCACCACCTCCGCCGCAAAGTTTCGCTATTCCACCCACAAACTTGCCTGCTTGCACTCCCATTTTCAC[A/G]ACTCCAGGACTGAAGGCAGCGACCAGGCTCACCTTACCGTCTCCTGGACTTGAACCTAAAATCACCGCGGCTGGGTCTTGGAGAGTTCCCACAAGATGCTCGGCTGCGCTTTTCAGCCCA	0	0	FORWARD	0.996	2021-04-22 12:49:00	InfiniumII	AA	AA	AA	GG	AA	GG	AA	AA	AA	AA	AA	AA	AA	AA	AA	AA	AA	GG	GG	GG	GG	GG	GG	GG	GG	GG	GG	GG	AA	AA	GG	AA	AA	AA	AA	AA	GG	AA	AA	AA
BOPA1_9864-225	5H	630951108	ATGAAAGGCATGAGGGGAATGGCCGTGGTGATGGCGCTGGCGCTGGCCGGCATGGCGGCGACCTCGTCGGCGGCGGTCTACCAGGTCGGCGGCTCCTCGGGGTGGACCATCCTCGGCAAC[A/G]TCAACTACGCCGACTGGGCTGSGAARCAGACCTTCAAAGTGGGGGACGTCATCGAGTTCAAGTACCCGCAGGGCATCCACAACGTGCTGGAGGTGAACAAGGCTGACTACAACAGCTGCA	0	0	FORWARD	0.477	2021-04-22 12:49:00	InfiniumII	GG	GG	AA	AA	GG	AA	AA	AA	AA	AA	AA	AA	AA	AA	GG	AG	GG	GG	GG	GG	AA	GG	AA	GG	AA	AA	GG	GG	AA	AA	GG	AA	GG	AA	GG	AA	GG	AA	AA	GG
BOPA1_9910-427	2H	755079269	GAAACAACAATGCAGTTATTTTACTGGCTCTTGGATAGACTTCATCGAGGAACGGAGTKCATCGAAWGACGATCCGAGCGAGCGAGCTGTAAAGCACCTCAAAGTTGCTCACGGAAACTG[A/G]AATTTGTAAAACAAAAGAGTAGACCCTGACTTTCAAGTCCCTTTTATTAGGAACTTCAAAACCCAAAAAAGAAACTAAACTTGGGCTCCCATGGTGGGAGCAAGATGCCGCTTGTGCCAC	0	0	FORWARD	0.915	2021-04-22 12:49:00	InfiniumII	GG	GG	GG	AA	GG	GG	AA	GG	GG	GG	AA	GG	GG	GG	GG	GG	GG	GG	GG	AA	AA	GG	GG	GG	GG	AA	AA	AA	AA	GG	AA	GG	AA	AA	GG	GG	GG	GG	GG	AA
BOPA1_ABC01247-1-1-92	4H	420743634	RAACATTTCTACTTAATCACTTCAGATCCGGCACCAACAATTTCTATGCAAGCGAAAGTGATGAATGAATCGAAAAAGATTCTATGCAACTGAAAGTGATGAATGAATCGAAAAAGATTT[A/G]AGTGGCTTTGATTGATGGTTGCTTACAGGGTGGCCCTCGCCTTGGGAGTGCTTGAGGGCCTCGCCTGTCACCTTGTTGATGAGGGCGAAGG	0	0	FORWARD	0.877	2021-04-22 12:49:00	InfiniumII	GG	AA	AA	AA	AA	AA	AA	GG	GG	GG	AA	AA	GG	GG	AA	AA	AA	AA	AA	AA	AA	AA	GG	AA	AA	AA	AA	AA	AA	AA	AA	GG	AA	GG	AA	AA	AA	AA	AA	AA
BOPA1_ABC01334-1-1-55	2H	701937431	AAGTGCCACCGAAACAAAGCTCGCCTATAAAAGGCAGCGTACACACGATGCTAA[A/G]CCCAAGCTCACTCAAACGCAGCCACACAACACTATCTCCTCGGTACATCAGAGCCTCCCAGTTAGCAATATGGCAAAGTGTCTCGCCGCCGCGCTCCTGCTACTGGTGGTGCTCGCGTAC	0	0	FORWARD	0.976	2021-04-22 12:49:00	InfiniumII	GG	AA	GG	AA	AA	AA	AA	GG	GG	GG	AA	GG	GG	GG	AA	GG	GG	GG	AA	GG	AA	AA	GG	AA	GG	GG	AA	AA	GG	AA	AA	GG	AA	GG	AA	AA	GG	GG	AA	GG
BOPA1_ABC01644-1-3-379	2H	205975238	AGACGACCTTGCCGTCGTCGACGTCGGCGTGAACGAGGGCCAGCGACTGTTTCAGAAGAGCAATGCAGATCAGGTCAGCTTAGTTGGGTTCAGTAAGCAAAGCAATGGATTCTTCAGAAA[A/G]RTTCAGTTGGAAGGTCTTTGTTTTCTTACCAGAGGTGCAGGTCCACGGACAACCTTGCCCTGGTTGTTGTACTGGGATCCATGGCAAGGGCAGAGGAACTTGTTCTCGGCGGCGTTCCAA	0	0	FORWARD	1	2021-04-22 12:49:00	InfiniumII	AA	AA	AA	AA	AA	AA	AA	GG	GG	GG	AA	AA	GG	AA	AA	AG	AA	GG	GG	GG	GG	GG	GG	AA	AA	AA	AA	GG	GG	GG	AA	GG	AA	GG	GG	AA	GG	AA	AA	GG
BOPA1_ABC01741-1-4-299	5H	12380644	CTACTGTTTTGATGATGCAAAATACAATGTCTATGTTGCAACTTGCTGTTGATGCCTAACCATACCTCTTTGTTAATTCTCTGGCGTGCTGTTGGTAAAAAGGATGCATGAAGTATGTAC[A/T]GTGATCACTCAAACCAAACCCCCAAATAGCAGAGGATATGAGCTCAAGCATTTTCSGTGCTAGCTAGTTTTACAGTTGCAAGCTACACGCACTGTCGAAATTCAGAACTAGTARCAAGTC	0	0	FORWARD	0.8	2021-04-22 12:49:00	InfiniumI	TT	TT	TT	AA	TT	AA	TT	TT	TT	AA	TT	AT	TT	TT	TT	TT	TT	TT	TT	TT	TT	TT	TT	TT	AA	TT	TT	TT	TT	AA	TT	TT	AA	TT	TT	AA	TT	AA	AA	TT
BOPA1_ABC01899-1-1-301	2H	91940117	CTCCGCGTCAGGGCAGAATGGGGTATTTATCAACTCATGTTTTGCCCATTGCCAGAGCGAGAGGCAGGATACATGGTACTCGAGCAACTCTCCTCGTCTTGGCAACAAGGTATGCACACA[A/G]CAAGATTCAAATCTGTTTCTTAGGCAATAGAAGGGGAAAACTCCCGGTCTCAGATCACCCAATGCACACAATCAATGAACATGCGGACTATTTTTTTCCTTCTCAATTACATGTCAATTC	0	0	FORWARD	1	2021-04-22 12:49:00	InfiniumII	AA	GG	GG	AA	GG	GG	GG	AA	AA	AA	GG	AA	AA	GG	AA	AG	AA	AA	AA	AA	AA	AA	AA	GG	AA	AA	GG	AA	GG	AA	AA	AA	GG	AA	GG	GG	AA	AA	GG	GG
BOPA1_ABC02895-1-4-231	6H	404560107	GGTACCGCGGTGTTCGTCGGCATGGCCTAATCATGGGATGCTCCGTGACAGGCGTRAAGAGAGCTTCTGGCGATTCCCCTTTGCAGGTACATYCCGTGCTTCTGTAGCTGCCTAGCTGCC[A/G]GACTTTCTTTCTCCATCTTAATGTTCCAACTTCCAAGTGTGTTGCCGTCTCTTATTCTTTGGCATGCTGTTGCTGCAGCTCGGTCCCAAAGCTGAGGATGTTGAGGAACCGGTGAATCTT	0	0	FORWARD	1	2021-04-22 12:49:00	InfiniumII	AA	AA	AA	AA	AA	GG	AA	AA	AA	AA	AA	GG	AA	AA	AA	AA	GG	AA	AA	GG	AA	GG	AA	AA	GG	GG	AA	AA	GG	AA	GG	AA	AA	AA	AA	AA	GG	AA	GG	AA
BOPA1_ABC03113-1-1-251	5H	606531778	TGATGTTTTTATTGATGGTCCTGTACACACGGATCAAGGAAACAAAGACCTGAYACCAAAACTACAACAAATCGAAACATGTCCATCAGAAGGTACAAGCGCGCAGAGTTCATCGACTCC[A/G]GATACCGAATCACCATCGAAAAGGTCTACACGATGAATCCCCAAACATCGAACAGAACTGCACAAACCAATCAATGGCCACACTGATAGCAGTAGATGTCCTACAGGAACCACAGCACCA	0	0	FORWARD	1	2021-04-22 12:49:00	InfiniumII	AA	GG	GG	GG	AA	GG	GG	GG	GG	GG	GG	AG	GG	GG	GG	AG	GG	GG	GG	GG	GG	GG	GG	GG	GG	GG	AA	AA	AA	GG	AA	GG	AA	GG	AA	GG	GG	GG	GG	AA
BOPA1_ABC03181-1-1-164	2H	570919247	GCATGTGATAGTAGCATGGATCTCTGATACCTGCAATGAAGTTCAACAGATCAAAGGGAGGTTAAGAAGTTTATTGACAAAGGAAAATTCAGCCATGAGTGCGATTTTGAGGATTAAACA[A/G]GTTACACTAAAATTTTGCCACATATCATTTTAATAACTTACTTGTGGCAAGGGCAACGACAACGAAGAATCAGAATTGCTCGGATCTGGTTTGCTTCTACCAAATAAAAAAGAGACATTT	0	0	FORWARD	0.935	2021-04-22 12:49:00	InfiniumII	GG	GG	GG	AA	AA	AA	AA	GG	AA	GG	AA	AA	GG	AA	GG	GG	AA	AA	GG	AA	AA	AA	AA	AA	AA	AA	AA	AA	AA	GG	AA	AA	AA	GG	AA	AA	AA	GG	GG	AA
BOPA1_ABC03253-1-2-279	2H	50233842	GATGAAACTTTCTTGGTAGTTTACTTCATCAGTCGCAGGAGGGAAACATTTCADCACTACATTCATGGGTGGTTCAGGAAAATACATATTTCCACKA[C/G]CACAGATTTGCATACGGCTGCATCAAAATGCTGGTTCAGTAGCTTATACAGAGAACAGGAAGCCTGCAGAACTTGGATAACGGCATGTGAAATGCCAGATTGTTTGCTCAGAAAATAACA	0	0	FORWARD	1	2021-04-22 12:49:00	InfiniumI	CC	CC	CC	CC	CC	CC	CC	CC	GG	CC	CC	GG	CC	GG	GG	CC	GG	GG	CC	GG	CC	CC	GG	GG	GG	GG	CC	CC	CC	CC	GG	GG	CC	CC	CC	CC	CC	GG	CC	CC
BOPA1_ABC03900-1-2-406	5H	598917589	TGTAGTCACAACTTCCTACAAGCCAATCTGTACAAATTCATCATGATTTCATGATAAATGCA[C/G]ACGCAGCTACGTATACAATACAAACAACCCCGCACATACTGTACTTGCTTGGGTCGTCACAGTAGCTATTTATCATCTACTACTACACATCTATATGTAYACACACACATACAATCTTAA	0	0	FORWARD	1	2021-04-22 12:49:00	InfiniumI	GG	CC	GG	GG	GG	GG	GG	CC	CC	CC	GG	CG	CC	CC	GG	GG	GG	CC	CC	CC	GG	CC	GG	GG	GG	GG	CC	CC	GG	GG	GG	CC	CC	CC	GG	GG	GG	GG	GG	CC
BOPA1_ABC04322-1-3-208	5H	595217199	GATCATCCAAATGTGGTGTCAAGGTGGTGAGTACCTCAGCTGAATTATACGGATACAAACAAAGATGAGATGGGCAAGCTGTGGCAATGCTGYTCTTTGTAGTGTACCTTTGGGGAATGG[C/G]GCGAATGAGTTTCCGCACCCTGCCTTGAGAAGCTCATTGTCGTCAGAGAACACAAGGTGGTCTTCGGAGTCGACRCCCCAGAAGAAGGGGATACTGCCATCAGCATCCTGTTCAAGAATA	0	0	FORWARD	0.915	2021-04-22 12:49:00	InfiniumI	CC	CC	CC	CC	CC	CC	CC	CC	CC	CC	CC	CC	CC	CC	CC	CC	CC	CC	CC	CC	CC	CC	CC	CC	CC	CC	GG	GG	CC	CC	CC	CC	GG	CC	CC	CC	CC	CC	CC	GG
BOPA1_ABC04352-pHv108-01	5H	610690129	TTATAACCTGTGTATACTTGACAACAGAAGGATAMCAGCTCCCAGACTCAAGCCGGCRTCGCGAGTGGCAAGGATGGCAGCTTGGTTTATTGTGTGGGCTGGATGCTGCACCATGCATCC[A/G]GGCGTACTGTAGTTCTTCTACAGGGAAGAACCGGCACGGCC	0	0	FORWARD	0.732	2021-04-22 12:49:00	InfiniumII	GG	GG	GG	GG	GG	AA	GG	GG	GG	GG	GG	AA	GG	GG	GG	GG	GG	GG	GG	GG	GG	GG	GG	GG	GG	GG	AA	AA	GG	GG	GG	GG	AA	GG	AA	GG	GG	GG	GG	AA
BOPA1_ABC04676-1-1-59	6H	126212416	CGCCGTCGTATCGTAAGTCGCAGCTTTCTCTCCCTTTTCAGTTGCACAGTTCGCTGCT[A/T]CAACTGTACTTTCATTTTACTTTTTCCTGCGGTTAGCTTTCTACAACCAGAATGCTCACTTTCCCCCCTGATTGTTTTTTTTTCAGGCTGAAGGACGATCTTGCTGGCGAAGTCCCGATC	0	0	FORWARD	0.996	2021-04-22 12:49:00	InfiniumI	AA	AA	AA	AA	AA	TT	AA	TT	AA	AA	AA	AA	TT	AA	AA	AA	TT	AA	AA	AA	TT	AA	AA	AA	TT	AA	AA	AA	TT	TT	TT	TT	AA	TT	TT	TT	AA	AA	TT	TT
BOPA1_ABC04803-1-1-392	7H	98043395	GAAGTTGACACCCAAAAGGTGGAACCAGAGAATAGCAAGCTTTCTGAACTGGATCCTGAGACTAGGCAAACTGTGGAGAAGATGATGGTAAGCGCTGGGCACAACCTGATTTGATTGATG[A/G]ATCACACGCCTTGCAATTTCTTCAGACCATTAAAAACAGGCAACTAACTTTGTATTTTTCTGTGTTGCAGTTTGATCAGCGTCAGAAGCAGATGGGTCTGCCAACAAGTGATGAAATGCA	0	0	FORWARD	0.996	2021-04-22 12:49:00	InfiniumII	AA	AA	AA	GG	AA	GG	AA	AA	AA	GG	AA	AA	AA	AA	GG	AA	AA	AA	GG	GG	GG	GG	GG	GG	GG	GG	GG	AA	GG	AA	GG	AA	AA	AA	AA	GG	AA	GG	AA	GG
BOPA1_ABC04861-2-1-334	2H	649204195	TCTTCGGCTTCCTTGTGGATCATTGCGGCCTTATTCTTCATCTTCTCGGCGTATTCAGCCTTCTTCTTTTCCAATTGCTCCTGAAAGTGTACAGTCACAAGATTTAGTTTGCAGGATGGC[A/C]TATGAAGAGAGTGCCATGTTCAGAACTGCAGATGGATATCGACGGCAAGAACAGGCCTTACTCTTTGATGTAATATACGGCCTTACTCTTTGATGTAATATACAAAGAATGGTAACGATG	0	0	FORWARD	1	2021-04-22 12:49:00	InfiniumII	CC	AA	CC	CC	AA	CC	AA	CC	CC	CC	AA	AC	CC	CC	AA	AA	AA	AA	AA	AA	AA	AA	AA	AA	CC	CC	AA	AA	AA	AA	AA	AA	AA	CC	CC	AA	CC	AA	CC	AA
BOPA1_ABC05369-1-3-231	4H	459813388	ATTGTGCTCTCGCGTCACTACTTGGAAGGCTGGAGCGGCTTTATTAGATGGTGAAGAAAGCTCACAAAAATCAAACCAGGGATAGCATAATCATAATCATAACCATATGTGTTTCCTTTC[A/G]ACTGGTTCAGTTGTAGGCGTCCGGGTTGGCGACAAGGTAGGCCTCGGCRGCCTTGAAGATAGCGGTGACAGACTCCTTGGCCTTGGTGATCTCATCGTTCACCTCCACACCCGGCAGCAG	0	0	FORWARD	0.935	2021-04-22 12:49:00	InfiniumII	GG	GG	GG	GG	AA	GG	GG	AA	AA	AA	GG	GG	AA	AA	GG	AG	GG	AA	AA	AA	AA	AA	AA	GG	GG	GG	AA	AA	GG	AA	GG	AA	AA	AA	GG	GG	GG	GG	GG	AA
BOPA1_ABC05818-1-2-271	7H	148765408	AAGTATCTCTCTCCGGCGCTGCACGAAATCGACCATATCGGGATCCAACCCGACATACAGTGCACCGCTGACGYGCTATCCTTACCGAGAGCGCCTTCGCTCACCGAGAGCAACGAGGCC[A/G]CGAGTCTGGAGATGGACTCGTGCATTATGGTGGCGGAGCAGGCGTTGGAGATTCAGCAATCGAAGGGTTCTGCTTCGTAGATGGTTCATTACTGATAGCCACAACTGGACCCTCCTATGT	0	0	FORWARD	0.63	2021-04-22 12:49:00	InfiniumII	AA	AA	AA	GG	AA	GG	AA	AA	AA	AA	AA	AG	AA	AA	AA	AA	GG	GG	GG	AA	AA	GG	AA	AA	GG	GG	AA	GG	GG	AA	GG	AA	AA	AA	GG	GG	GG	GG	GG	AA
BOPA1_ABC06091-1-1-187	2H	185517764	GCACGGCGTCATGCGGCACGGATGCAAGCCCTACGAGCACAACCTCTGCCACCGCGGGGCGCCGCTCGAGAGCAGCTGCCACCAGCTCTGAGCGACCTCGCCGCCGGCAGAAGGCGGTAC[A/G]TTATATGACGAGTGGTGTCTGTCAGTGTTGGCGTTCTCGTGCGCGTACGTGCGTGTGTACGAGCTACGAAGGACGGTGCTTTGGGGCTTAGTATACTAGTGGAGTGGAGTACCGCGCTGG	0	0	FORWARD	0.949	2021-04-22 12:49:00	InfiniumII	GG	GG	GG	AA	AA	AA	AA	GG	GG	GG	AA	AA	GG	AA	AA	AG	AA	GG	GG	GG	GG	GG	GG	AA	AA	AA	AA	GG	GG	GG	AA	GG	AA	GG	AA	AA	AA	GG	AA	AA
BOPA1_ABC06144-pHv86-01			GTGATGGCACGATTGTTCCTTGTGCCTTAGGGTTCAGATTTTTTGGTTTTAAGTGCCATCAGTTACAAAACAATGGAGGATGATGCCCTGCATATGTCACTGAGTTTCAATATCTCCACT[A/G]TATTCTGTCAAAGCTCCATYCGCCGCACATCTGGTACAATTGTTTGCAACCAATTATGCCTTTTCTGGCTTCCCTTTAGTGAGGGTT	0	0	FORWARD	1	2021-04-22 12:49:00	InfiniumII	AA	AA	AA	GG	AA	GG	GG	GG	GG	GG	GG	GG	GG	GG	GG	AG	GG	GG	GG	GG	GG	AA	GG	AA	AA	GG	GG	GG	GG	GG	GG	GG	AA	GG	AA	GG	AA	GG	GG	AA
BOPA1_ABC06247-1-1-122	4H	500201395	GTGGGCAAGACCTTACATCAACAGCAAGAGGAGGGTCATCCATGTCCTGGACCCACGGTTGGGGTCACAATATTCGCTTCCCGCGGCGCAGAAGGCGGCGGCGCTCGCGATGCAGTGCCT[A/G]TCAATGGATGCCCGGTGCAGGCCGGACATGGACCAGGTCGTGACCGTGCTGCAAAAGCTTCCGGAGGTGAAGAAAACATACAAGTAGGGGAAGGTTGCTGGTTCCATGTGTACTCATTTA	0	0	FORWARD	0.685	2021-04-22 12:49:00	InfiniumII	GG	GG	GG	AA	AA	AA	AA	AA	AA	GG	AA	AG	GG	GG	AA	AA	GG	AA	AA	AA	AA	AA	GG	GG	AA	GG	GG	AA	AA	AA	AA	AA	AA	GG	AA	AA	AA	AA	AA	GG
BOPA1_ABC06682-1-1-311	6H	536786820	CTTGGCTGCAGGGGCTTAGGGCCGTTGAAAAGGTAGTACATCTGAACCTCTTTCTGACTAAACTATGAGGATCTAGTTCTTGGCTAATCAGAGTTTTCTCATATTTCTACATCTCCTTGG[A/T]CCTCGATGCAGGGCACTCCTTGGAAGCGTCAGCAATTATGTCGTCAACAATGCAACCTGCCCCGTCACAGTGGTGCGCGGACCAAATGGATCACTTGCTTGAAGATGTCACTTATGGATT	0	0	FORWARD	0.965	2021-04-22 12:49:00	InfiniumI	AA	AA	AA	TT	AA	AA	AA	TT	TT	TT	AA	AA	TT	TT	TT	AT	TT	TT	TT	TT	TT	TT	AA	AA	TT	TT	TT	TT	TT	AA	TT	TT	TT	TT	TT	TT	AA	TT	TT	TT
BOPA1_ABC07496-pHv1343-02	3H	632247045	MGCCCACCCCGCTCATGTCTTGACCCTCTTGTTGCTGTTGGAGCCGCCGTTGGTGCACTCCGGGCACCGGTAGTGCTTGATGTGCTCCGCCCGGGCGGGCGTGATCTTGACGCACTTGCC[A/G]TGGTACCACTTCTCGCAGTTGTCGCAGCAGATCCA	0	0	FORWARD	0.685	2021-04-22 12:49:00	InfiniumII	GG	GG	GG	GG	GG	GG	GG	AA	GG	AA	GG	AA	GG	AG	AA	GG	AA	GG	GG	GG	GG	GG	AA	AA	GG	AA	GG	GG	GG	GG	GG	AA	GG	AA	GG	GG	GG	GG	GG	GG
BOPA1_ABC07631-1-1-83	4H	37600794	AATAGAATGCATTCCAAGAATTGCTGACTGCATAAGGCAAGGAATTAAGGGTCGTGTTAGGAGGTGAGTTGTCGAATTTTAACAAAGAGAGTAGAATGTAACAAACGAAAAGAGAACCTG[A/G]GGAGGGTTGATGATAGGTGTGCTGATAAGACTTCCATAGACACCGCCGTTTGAGATTGTAAAGGTTCCCCCTGCCATCTCAT	0	0	FORWARD	0.976	2021-04-22 12:49:00	InfiniumII	GG	GG	GG	GG	AA	GG	GG	AA	AA	AA	GG	AA	AA	AA	AA	AG	AA	AA	AA	AA	AA	GG	AA	GG	AA	AA	GG	GG	AA	AA	GG	AA	AA	AA	AA	GG	AA	AA	AA	GG
BOPA1_ABC07987-1-6-270	5H	629948107	CATGCAGGTGTTTGTTGACAACGTTGACTTTGCCAAAGAACTGGAGTAACCATGTACAACTTTGACTTTGTGAARGAACCGTMAACCTCAACGCTTTACCTTTTTACCATTTTTGTAAAC[A/G]TGAACGCATAGGCTTTGGGAGAATTTTTTATCTCTGAATAACGACACATGGAGGAGAGGACAATGAGAGCCAACTCCAATTTTATGGATGTCATTTCCCATCAGGAAGTTCAATTTTTAT	0	0	FORWARD	0.988	2021-04-22 12:49:00	InfiniumII	AA	AA	AA	GG	AA	GG	AA	AA	AA	AA	AA	AA	AA	AA	GG	AA	AA	AA	AA	AA	AA	AA	AA	AA	AA	AA	GG	AA	AA	GG	AA	AA	GG	AA	AA	GG	AA	AA	GG	AA
BOPA1_ABC08009-1-2-304	4H	639392943	AGCAGGGTGAGACGTCGCCTGTGACGTCCGGTGAGTAGCGTCGTCGTCCATCGTGTACTCCAGTCCTGTGCTTAGCCTTATACTACYACATGCATGTATCACTTTCATTATAATGTTGGC[A/C]TCTACTCCAATTGTCCATCCACCGCTCTAGCTATCTACCTGTGCCTATGTTTAGTAGTTTTTCTACGTTGATCTCTTGTCCATTTGGCATCTTCGAAAA	0	0	FORWARD	0.996	2021-04-22 12:49:00	InfiniumII	AA	AA	AA	CC	AA	CC	CC	AA	AA	AA	CC	AC	AA	AA	CC	CC	CC	CC	CC	AA	AA	AA	CC	AA	AA	AA	CC	CC	CC	AA	AA	CC	AA	AA	AA	AA	CC	AA	CC	AA
BOPA1_ABC08184-2-1-35	3H	504750874	ACGTCTGTTTACAAGATTGAGCGATTACGACGAG[A/C]AAGAATGCGACAGAGATCGTCCTACCTGCACGAGGAGGCTGCCTGTCTTGTCCTTGCCGGCCACGGCGGTGTCCATGGCATACTGCGCGGCGGCGCCGGCCTTCTGCTTGGCGGCCTCGG	0	0	FORWARD	0.877	2021-04-22 12:49:00	InfiniumII	CC	CC	CC	CC	CC	AA	AA	AA	AA	CC	AA	AA	AA	AA	CC	CC	AA	AA	AA	AA	CC	CC	CC	CC	CC	CC	CC	AA	CC	CC	CC	AA	AA	AA	CC	CC	CC	AA	CC	CC
BOPA1_ABC08327-1-1-353	5H	74274298	TCAAGAAACAAACAAGGTGGAAGATCGCAAACACCGCTTCTGCACATACAGATATTCACAAGTTTACTACATGGCGTATACTATCTCCCC[A/G]CTGCTGTCCATGTCGATATCGAGGTCCGAGTCCAGGTCATCCATATCGTCGTCGAGGTCAAGGCCGTCAGGCAGGAACTTGTTGATTCCGAGGGCGCTGGCCGCCGGTATGGTGGCCTCT	0	0	FORWARD	1	2021-04-22 12:49:00	InfiniumII	GG	GG	GG	GG	GG	GG	AA	GG	GG	GG	AA	AG	GG	GG	AA	AG	GG	GG	GG	GG	GG	GG	GG	GG	GG	GG	GG	GG	AA	GG	GG	GG	GG	GG	GG	GG	GG	GG	GG	GG
BOPA1_ABC08396-1-4-120	4H	13300813	CATGGTACTGCTTCGCGTTCACGTACACCGGCTCCTCCGACACTTCCAGAGGCAGCGGCATGCGCGAGTGGGTCAGCCCCGGTAGCTGGAAGTGAGCCTGCGAGTGCCACAAGGAATGCA[A/G]ACAGACACTTCAGAAATGCTCAAGGAATGCAGGCAGTTCAGAAATGCTCRAGGTTTACYGGGTAATACAACAATTTGCACGGATAYACTGTGCTAATTTAGAATTTCATACAAGGGGGG	0	0	FORWARD	0.737	2021-04-22 12:49:00	InfiniumII	AA	AA	AA	AA	AA	AA	AA	GG	AA	GG	AA	AG	GG	AA	AA	AA	AA	GG	GG	AA	AA	AA	AA	AA	AA	AA	AA	AA	AA	AA	AA	GG	AA	GG	AA	AA	AA	AA	AA	AA
BOPA1_ABC08402-1-2-97	7H	114858277	TCTTTCTCCTCCAGCTTCTTTTTTACTGATTAAMAGCAAAGGCTTCATTAGGAATGTTGTAACCTTTGTTTTGCTTGCAGGTATATGGGTATAGGA[A/G]CTCCCTCTGGGCTGAACACCTTGGTATGGTTGATGAGCGCTTCAAGGAACCTTCTAGTCTGGAGTGTGTACGATTAGTGAACCAAATAGCTGAAGATAACTGGGAAAGATTCGCATCAGA	0	0	FORWARD	0.965	2021-04-22 12:49:00	InfiniumII	AA	AA	AA	AA	AA	AA	AA	GG	AA	AA	AA	AG	AA	AA	AA	AA	AA	GG	GG	GG	AA	GG	AA	AA	AA	GG	GG	GG	GG	AA	AA	AA	AA	AA	AA	AA	AA	AA	AA	GG
BOPA1_ABC08769-1-1-205	6H	91401417	TTCATAGATTCCAAAGCGTATGTTACAATTGCTAGTACTGTTATTACTTTATGTTGGATATAAGCTCAAGTAAAAAATGATTAAGCGTGCACTTTAGTAACCCATAACAAATGCATGCGA[A/C]CTTGCAGGATGTTTGCTACAATTAAAGAATGAAATTAATAGTTTTATTTGGCATGAATTAGCTATGTACACAACAACAGTCAAGAGGGAAGGAAGGTTCATCCTGCAGTTAGCTCAATCA	0	0	FORWARD	0.935	2021-04-22 12:49:00	InfiniumII	AA	AA	AA	CC	AA	AA	CC	AA	CC	AA	CC	CC	CC	CC	AA	AA	CC	AA	AA	CC	AA	CC	AA	AA	AA	CC	CC	CC	CC	AA	AA	AA	CC	CC	AA	AA	AA	CC	CC	AA
BOPA1_ABC08774-1-1-752	2H	508786535	TGGCGAGCATGGCAAATTCGCCACAGTTCATTTTTGCCAGGAGGGGAAACAATATCTTGTACATTTGGCAAGTAATTTGTGCCTCGGGTACTACTTGTTACAGGCACTACAATCGGTAAG[A/C]GGTATGCAAGGACAGACGAAATCGGCGTCCCCTTGGCGATCACAGTCGACTCAACTACAAGCGTGACTATCCGTGACAGGGACAGCAAGGATCAAATTCGTATTGAGGTCGACGAGGTGG	0	0	FORWARD	1	2021-04-22 12:49:00	InfiniumII	AA	AA	AA	AA	AA	AA	AA	AA	CC	AA	AA	AA	AA	AA	AA	AA	AA	AA	AA	CC	AA	CC	CC	CC	AA	AA	AA	AA	CC	AA	AA	CC	AA	AA	AA	AA	AA	AA	AA	AA
BOPA1_ABC08788-1-1-329	4H	529292786	GAACAAAACCGTGTTCGTCCGAAAATACATCGTGATGTTTTTACATGTACTGCGTTTGGYAATGGTGGGAGCACAAWTTTGGATTCGGCCGAGCC[A/G]ATCTCTTAAAACCCCTAAAACTTATAGAAGCAATCTCTTCAAGTTAACTTAATGTGGGTCCATGGTACTGCAGCCGCCAGCCGCCAACTAGTGTCTAGATGTTGCCATGTGAACACATAA	0	0	FORWARD	0.858	2021-04-22 12:49:00	InfiniumII	AA	AA	AA	AA	AA	AA	AA	GG	GG	GG	AA	AG	GG	GG	AA	AA	AA	AA	GG	GG	AA	GG	GG	AA	GG	AA	AA	GG	GG	AA	AA	GG	GG	GG	GG	AA	AA	AA	AA	GG
BOPA1_ABC09016-2-2-348	2H	393522056	GTGCTCTCTGGATCGATGGAATTATGTCAGAACCCTACAGTCAACAGCGATATGCTGAGACCACCGAGTGCCGTATTCAACGACTGTAACGCAGTGTGCTGCTACCCATTATCTTGCCTT[A/G]TTCTTTTCAAGGATACCATTGTCTTGCCTTTTGACCAGTTTTCCCTTCAGATTAGAGTAGTTGGCTCCTTGTATAGTTCAGTTCTAGTATTGGCGAAATAGAACTACTCCTGGCTAAGAA	0	0	FORWARD	1	2021-04-22 12:49:00	InfiniumII	GG	GG	GG	GG	GG	GG	GG	GG	GG	GG	GG	GG	GG	GG	GG	GG	GG	AA	GG	AA	GG	AA	GG	GG	GG	GG	GG	AA	GG	GG	GG	GG	GG	GG	GG	GG	GG	GG	GG	GG
BOPA1_ABC09154-1-1-250	4H	600035002	AGTCATCAGATCTGTGCTTACTCTCCTTCAGTTCCAATCACTAGGCTAGTTAACAGGGGACTTGTTCAAATATCCTTTGTGCAGGTGAACGTATGCCATCAGTCCTCTTGATTTAGAAAA[A/G]GCAGGACGGTGTCGGTGAATACATTTTACTATCTTGCACATGATAAAAACTTGTAAAGTTCAAAATACTTGGGACCGGTGACTGGAATGTTGTTGATGTGTGTGGGGGCTTTTCATCTGA	0	0	FORWARD	1	2021-04-22 12:49:00	InfiniumII	AA	AA	AA	GG	AA	AA	GG	AA	AA	AA	GG	AA	AA	AA	AA	AA	AA	AA	AA	AA	AA	AA	AA	AA	AA	GG	GG	AA	GG	GG	GG	AA	AA	AA	AA	AA	AA	AA	AA	AA
BOPA1_ABC09432-1-1-160	4H	560337783	ATAGTCTGACCAAGAAGGTTTATTCAACTGAGTGTGTGATTGAAAGAATTATAGTGCTTGGGTTACCATCGGGAGCAAAGAAGGCCATCATTGAACCTGGGAACCAAGAAGTGGAAATTG[A/G]TCTAGGACCGATTAGTTTAAGGAGTGGTTCAAAGTCTGTTGCACCAACAGTCAGGAGGCCCAATGTTCGWGTCGTAGATGATTGGACGATAAGGATCGCATGATATGCAGCCCATTCACA	0	0	FORWARD	1	2021-04-22 12:49:00	InfiniumII	AA	AA	AA	AA	AA	AA	AA	AA	AA	AG	AA	AG	AA	AA	AA	AA	AA	GG	GG	GG	AA	GG	GG	AA	GG	AA	AA	GG	GG	AA	AA	AA	GG	AA	GG	AA	AA	AA	AA	AA
BOPA1_ABC09559-1-2-143	7H	166776485	CACCGCTCCCCCTCTAGTAAAGCCCTGCCTGTCCRAAGCAGCATCCTGACTGAAACGACGGCACGGCGACAGCAGCTCATTGCGCGGTGGTCCCTTCATAGCCAAACTGCTGTGGGATTA[A/T]TCTGTTAGATTTTCTTGCGAATTAAGTGAAGCTTTGAGGAGGGGCGCCAGTGGTAGTCACCATCTTAATGTACACAGAAGCAACAAGCCCGCCTGCCCGCCCGCCCTAAATCTGCTGTAT	0	0	FORWARD	1	2021-04-22 12:49:00	InfiniumI	AA	AA	TT	AA	AA	AA	TT	AA	AA	AA	TT	AA	AA	AA	AA	AT	AA	AA	AA	AA	AA	AA	AA	TT	AA	AA	TT	AA	AA	AA	AA	AA	AA	AA	AA	AA	AA	AA	AA	AA
BOPA1_ABC09941-1-1-100	2H	705262924	TCCTCGGCCGCCACCACTACCTGGACATCTGCTTCAGCTGCCGGAAGCTCCTCGCCGAGAACAAAGACATCTTCATGTACAGGTGAATACACGCTACCA[A/C]CATCCTACCCTCCATGATCCCTCCTTTTGGATTACCTCCGCCCAAGAATTGTCTCTGATGGTGGCTTGGTTGATTTCTCTTGCAGAGGTGACACGCCCTTCTGCAGCGAGGAGTGCAGGC	0	0	FORWARD	0.996	2021-04-22 12:49:00	InfiniumII	AA	CC	CC	CC	AA	AA	AA	CC	CC	CC	AA	CC	CC	CC	AA	AA	CC	CC	AA	CC	AA	AA	AA	CC	CC	CC	AA	AA	CC	AA	AA	CC	AA	CC	CC	AA	CC	CC	AA	CC
BOPA1_ABC10045-1-1-164			TCGCCAAGGAACCCTACCGCTCCCAAGGAGTTTGACCGAACCTACCAGGATTGAGAAACAAACGTCATTCAATTTCAGCCTTCGATATAGATTGTCAGGTGGGGATAAGAAGAAAAGGAA[A/T]GTCCTGTTACTTTATTTACATACTCCCTCCGTCCGGAATTACTTGTCGTTAAAACGGAAAGAAATGGATGTATCTAGAACTAAAATACATCTAGATACATCCAGTTCTATGACAAGTAAT	0	0	FORWARD	1	2021-04-22 12:49:00	InfiniumI	TT	TT	TT	AA	AT	AA	AA	TT	TT	AA	AA	AA	TT	TT	AA	TT	TT	TT	TT	TT	TT	TT	AA	TT	AA	TT	TT	TT	TT	AA	AA	TT	AA	TT	TT	AA	AA	AA	AA	TT
BOPA1_ABC10632-1-2-132	3H	612888418	ACACCATCGCCGTGCCCACCGGGGGCTGGGCCGTCATCCGMTTCGTCGCCAACAACCCAGGTAGTACCAACCCTCTATATTTCGGCCCACGGGCCTTGATTGATTTTGCTAGCTGGTGCT[A/G]ATGATTTGGTGTTTGGGCCTGTGTAGGCATGTGGTTTTTTCACTGCCACCTGGACGCGCACGTCCCGATGGGGCTCGGGATGGTGTTCGCGGTGGAGAACGGGACGACGGCCGACTCCAT	0	0	FORWARD	0.996	2021-04-22 12:49:00	InfiniumII	AA	GG	GG	GG	AA	AA	AA	GG	GG	GG	GG	AA	GG	GG	AA	AA	AA	GG	GG	GG	GG	AA	AA	AA	AA	AA	GG	GG	AA	AA	AA	GG	AA	GG	AA	GG	AA	AA	AA	AA
BOPA1_ABC10636-1-4-285	1H	390692993	AAGCTGAAGCTGGATCAGTTCATTTCGCTGGTTGTCGAGTTGAATGTTGACGTAGTCTTCTGTGTCATCAATATACTCTCGGACCTGTTAAACTTTCAAAGGAGAAATCAATGCCCACAT[C/G]AAGCTGAGTATGAAATAAGATCCAAAATAACTCAACCAAAATATGACAAAATATGCTCCTGATAATTCAGCATATRACAACATGCTCCTGAGCTYCGTGTTTGCAGAACGAAAGACAATT	0	0	FORWARD	1	2021-04-22 12:49:00	InfiniumI	GG	CC	GG	CC	CC	GG	GG	CC	CC	CC	GG	CC	CC	CC	CC	CC	CC	CC	CC	CC	GG	CC	CC	GG	CC	GG	GG	CC	CC	CC	CC	CC	CC	CC	CC	GG	GG	CC	GG	CC
BOPA1_ABC10667-1-1-288	3H	198409081	CCCGCGGATGCAGCGCCATCACCCAGTGCAGGGGCTGATTCATTAAACCCTTCTTCATGTCCTCTTACCTGCATGCCTCATCAACTAGCAGTACTAGTAGTACTATCTATCTGTAATGTA[A/G]CGTAACGTAATTACAAGAAGAAGATCAAAACACTAGTTGATGATGCTTGATCAATCATCACTGGCTGGTGTGATCAATCGTACTGTACGTA	0	0	FORWARD	0.988	2021-04-22 12:49:00	InfiniumII	AA	AA	AA	AA	AA	AA	GG	AA	AA	AA	GG	GG	AA	AA	GG	GG	GG	AA	AA	AA	AA	AA	AA	AA	GG	GG	AA	AA	AA	AA	AA	AA	GG	AA	AA	AA	GG	AA	GG	AA
BOPA1_ABC10705-1-1-263	5H	349702859	AGTTGTGCTAATTAGAGATCGCTTGCTAGGCTCCTTGCTAACTGGATTCTGCTCCAACATGAGAGCTAATTCACCTTTTCTTCTCTTAGTAGTATGTTTCTAAATCTCATAGAAGCTTTT[A/C]TATCATGCTAAAGTGCTAAACAAGTTCTATAGCCATGACTTGAATTGTAAAGAGGCAAAAAAATAAACCTGTTTCCTAGCTCTTGAACGTGCAGCAGATTCTCGGTTCTTGATCATCCTC	0	0	FORWARD	0.899	2021-04-22 12:49:00	InfiniumII	AA	AA	CC	AA	AA	AA	AA	AA	AA	AA	AA	AC	AA	AA	AA	AA	AA	AA	AA	CC	CC	AA	AA	CC	AA	CC	CC	CC	CC	AA	CC	AA	AA	AA	AA	AA	AA	AA	AA	CC
BOPA1_ABC10785-1-1-82	2H	737639570	TGATACTATTAAAGAAGGTGCAGTATTGCATTACAATGGAAACTTGAAGCCATGGCTGAAAATTGGGATGGAGAAGTACAA[A/G]GGCTTCTGGGACAACTATGTGGATTATTCACACCCTCTGCTTCAACGGTGCTTCATGCGCTGATTAATGTGTATCAATATTAGAACTTTTTGTGACCTTCTGATGGACGTCCTTCAAATG	0	0	FORWARD	1	2021-04-22 12:49:00	InfiniumII	AA	AA	GG	AA	AA	AA	AA	GG	GG	GG	AA	AA	GG	GG	AA	AA	AA	GG	GG	GG	AA	AA	AA	GG	GG	AA	AA	AA	AA	AA	AA	GG	AA	GG	AA	AA	AA	AA	GG	AA
BOPA1_ABC11028-1-1-64	3H	611781404	CAGTTAACACCAAATACCAATGCACAAGGGCTGAACATAACCTTCTCTGGTTACACAAATCAA[A/T]CAAATGTCAACAGATCATCACTAGGTTGTTTCTCAGCAGTATATATACTTTAAACTATAACTTAGTACAATTAGRAAGTATGCAACTCTAATCACTTCACARACCCTTAAGTAATAACAT	0	0	FORWARD	1	2021-04-22 12:49:00	InfiniumI	AA	TT	TT	AA	AA	TT	AA	AA	AA	AA	AA	TT	AA	AA	TT	AT	TT	AA	AA	AA	AA	TT	AA	AA	AA	TT	TT	AA	AA	TT	TT	AA	TT	AA	AA	AA	TT	TT	TT	TT
BOPA1_ABC11221-1-3-410	5H	563474890	TTCCATCTCTATTCGAAAACAACACACACTCTAAGGTCCGTGCAAYGATACATTTAGCCCGGCCACTAAGGCTAAAGCTAATTCAAGCTCCCGGTGC[A/G]GAAGAAACGTTTATAACAGCAACCGAAGCAATTTACRTTTCCGAGATTCCAATGTTTACTTGTCGCCAGCTCCATCATAATTGCATGTTGGCACCACTCCTGAAGAGTCATGGTGGTTGT	0	0	FORWARD	0.976	2021-04-22 12:49:00	InfiniumII	GG	AA	GG	GG	GG	GG	GG	GG	GG	AA	GG	AA	GG	GG	AA	AG	AA	GG	GG	GG	GG	AA	GG	GG	AA	GG	GG	GG	GG	GG	GG	GG	AA	GG	AA	GG	AA	GG	AA	GG
BOPA1_ABC11278-1-1-76	3H	556568088	GAGGAGGGAGGATTACGAGCGGATGCAGCAGCGGTTCGACTGGGGCGAGGACTCCATCTACAACCAGGACGCCGT[C/G]GAACTGTCCGCCGGCAGATAGCCGCGTCAGAGTGCGCTGCTTGCTGTAGGTAATAATGCAATTCTTCGTACTACTAGCAGAGTTAGTCGGAGTCTTGTATATTGTGAAATTTGTCGTAAG	0	0	FORWARD	0.685	2021-04-22 12:49:00	InfiniumI	GG	GG	GG	GG	GG	GG	CC	GG	GG	GG	CC	CC	GG	GG	GG	GG	GG	GG	GG	GG	CC	GG	GG	GG	CC	CC	GG	GG	CC	GG	GG	GG	GG	GG	GG	GG	GG	GG	GG	GG
BOPA1_ABC11290-sfp44-06	1H	513140983	YGAARCARAACTTACAATCATCACTCACAGAACCAGGTGTAAAGWCACTTGGCATCAGACCTCAGTAAGGCCAAAAAAATATAAGAGCAATGGCTTCAGTGAATAGAAGATGTACTCGAA[A/G]GTTATGCTGGAACCACTAGCAGAGTAAACAGAGTMCAAAGTAAGATCTGCTATAATTATTCTTCTAAGAAAATGCAGTCCAGARAATTTTGCTTCAAGTGCTKRTKCWKCAACCACGCCC	0	0	FORWARD	0.935	2021-04-22 12:49:00	InfiniumII	AA	AA	AA	GG	AA	GG	AA	AA	AA	AA	AA	AG	AA	AA	AA	AA	GG	AA	AA	AA	AA	AA	AA	AA	GG	GG	AA	AA	GG	AA	AA	AA	GG	AA	AA	GG	GG	GG	AA	AA
BOPA1_ABC11529-1-1-295	5H	228224360	TTTCCTATCATGCTGCAGCAGGATGCTTGGGCTCAAGTACGAGTCGCAGAGGGGATACATTGCACTGGACTATTACGGACGAACTGTCACCATCAAGATACTGCCTGTGGGGATACATTT[A/G]GTGCAGCTGCAGTCGGTGCTCAACCTCCCGGAGACTGGGCTCAAGGTCGCCGAGC	0	0	FORWARD	1	2021-04-22 12:49:00	InfiniumII	GG	AA	GG	AA	GG	AA	GG	AA	AA	AA	GG	AG	AA	AA	AA	AG	AA	GG	GG	GG	AA	AA	AA	AA	AA	AA	GG	GG	AA	AA	GG	AA	AA	AA	AA	AA	AA	AA	AA	GG
BOPA1_ABC11913-1-1-104	1H	322265019	CAATGCAGATGCAGTGGTATGGAATAGAGTGAAAGCAATGCAGAGAAGCAGCCACCTCACCTGGCCGTTATAAACCGTGACRTCCACGCCGTAAGACAGCAGCTCGTCGACCTGGATGAT[C/G]AAGCAGAAAACAGAGAGTAAATCAGTCATAATCACAAGCCATCGTTTGCATCGATCAGTACAGTTTAACATTTCGAAGATCCATCCATTTCATGGGATCCTGC	0	0	FORWARD	1	2021-04-22 12:49:00	InfiniumI	CC	CC	CC	GG	GG	CC	GG	GG	GG	GG	GG	GG	GG	GG	GG	CG	GG	CC	CC	GG	GG	CC	GG	GG	GG	GG	GG	CC	GG	GG	GG	GG	GG	GG	GG	GG	GG	CC	GG	GG
BOPA1_ABC11989-1-2-148	7H	413462047	TGATGAGAGGAGCCTCCAGGTATTGCATAGCAAGAACCACACAGAGGTGGGGGCGGCTGTCACCGGCACTTCTGGCGGCGGTCCGTATTTCTGGTGTGTTTTGYTCAGCAATGGGAAGCC[A/C]AACTCGAGCTTCACGGTAGAAGGGGGAGTTCCCAAGACTGCCCATCCTGGATGCTTCAGCGGCAACAATGACGAGTGCAGTGGCGCCATTTCAACCGGTGTGACTGCATGGACGCTGGTG	0	0	FORWARD	0.751	2021-04-22 12:49:00	InfiniumII	AA	AA	AA	AA	AA	AA	CC	CC	CC	CC	CC	CC	CC	CC	AA	AA	CC	CC	CC	CC	AA	AA	AA	AA	CC	CC	AA	CC	CC	CC	AA	CC	CC	CC	CC	CC	AA	CC	CC	AA
BOPA1_ABC12093-1-2-231	4H	620339345	AGGCCACGGCCTCGCCTTCGTTATCACTACATGTTGATACTACATACAGTACTACGTAGCATCTCACACCTTAGCTGCAGGCTGCAGCAGTGCAGCTCATGCATGTTTCTCCACCGTCAC[C/G]CGTCACTTCCACTCCTGCGTGTCGCAGGGGAAGCAGGCTTCTTGCGCGATGCTGGTGATCTGGACGCCGGTGTCGTAGACCTCGCCGGCGTGCCACTGGCGCGGCAGGACTTCAYGTTCG	0	0	FORWARD	0.834	2021-04-22 12:49:00	InfiniumI	CC	GG	CC	CC	CC	CC	CC	GG	GG	GG	CC	CC	GG	GG	CC	CC	CC	CC	CC	CC	CC	CC	CC	GG	CC	CC	CC	CC	GG	CC	GG	GG	CC	GG	GG	CC	CC	CC	CC	CC
BOPA1_ABC12199-1-1-25	1H	57232996	ACGGACCGTTTGTACAAGTACTAC[A/G]ACGACGGCGCATACGGCACTGACCCGGCGATCCCCGCGGCGTACGCTGCGCGCCTCAAGAAGAAGTGCCCGCCGAAGACGGCGGCGCACAACGACACCACGATGGTGCAGCTCGACGACG	0	0	FORWARD	0.428	2021-04-22 12:49:00	InfiniumII	AA	AG	AG	AA	AA	AA	AA	AA	AA	AG	AA	AG	AA	AA	AG	AA	GG	GG	GG	GG	AG	GG	AG	AG	AG	AG	AG	AA	GG	AG	AA	AA	AA	AA	AG	AG	AA	AG	AA	GG
BOPA1_ABC12560-1-1-421	2H	96162710	AGAAATACAAATGCTAGTCCTTGGAGATAGAGATTAAAATAGTAGCTAGTCTTGCCAGGGAATACAAGGTTGTATGACGCACAGAAGAAAAGAAACGCTGAAAATAAAATCTC[A/G]CGGAAATTAACCCTGCAAGAAAAAAAGATGATGTCAGTTGCGTTTAGTTTATCTTATAGTCTGAATGCCCATAACCTTAACTAAGAGGTTGGTTTACCTGTCTCTTAATCTTTTCCTTGT	0	0	FORWARD	0.965	2021-04-22 12:49:00	InfiniumII	AA	GG	GG	AA	GG	GG	GG	AA	AA	AA	GG	AA	AA	AA	GG	AG	AA	AA	AA	AA	AA	AA	AA	GG	AA	GG	GG	AA	GG	GG	AA	AA	AA	AA	GG	GG	GG	AA	AA	GG
BOPA1_ABC12856-1-1-77	2H	678192598	CTCCGCCGTCTGGTTAGGCTCCCCAAGCCTGAAGGCGTCCCTCTCGATCAGGACCTGCAAGGAGCTCATTATCTTGACCAAGGATGCCCAGACCACCGGCGCGCAGAAAAACGCATACGC[A/G]AACACCGCCAACGCCCTGACGACACCGTTCATGTACCAGGGGCATGCCATCACAAAGAGCGTGCCGATGAGCCCAA	0	0	FORWARD	0.834	2021-04-22 12:49:00	InfiniumII	AA	AA	AA	AA	GG	AA	GG	GG	GG	GG	GG	AA	GG	GG	GG	AA	AA	GG	GG	GG	AA	GG	GG	AA	AA	AA	GG	AA	AA	GG	GG	GG	GG	GG	GG	GG	GG	AA	GG	AA
BOPA1_ABC13045-1-1-226	6H	228201719	CAATGAGCTGTTACCTACCAAAGAATGATCAACCGCCCTCAAGCTAGTCCCTAGCGACATTGCTGACGGCATTTGGCTTCTTTGGCACATCTTGACGATCAAGCTTGCTTTCTTCTTGGC[A/G]CGCTTTGTTCCAGTGAGCATGATGTTCTGTATTACAGTATTCAACCCCGGAATCTTTGCTACTCTCCGCACCAATGTTGAGCCACCACGACGACATATCTCGTATAGAGCGGACACTGCA	0	0	FORWARD	1	2021-04-22 12:49:00	InfiniumII	GG	AA	AA	GG	GG	GG	GG	GG	GG	GG	GG	AA	GG	GG	GG	AA	GG	GG	GG	GG	GG	GG	GG	GG	GG	AA	GG	GG	GG	GG	AA	GG	GG	GG	AA	GG	AA	GG	GG	GG
BOPA1_ABC13107-1-3-299	3H	534247225	TCTAGTTTCACTGCCAAGTKGATCGACATTCAGWACAGGCTGATTTGCCAAACAGTCGAATTTACT[A/G]TCGATGCAACTGAAAAACTCCATTTTTGCAATCTTATTTGAATATTTGAGCACTGTGAAGCGTGAACAGACAGCATGCAACAAGTCSCATATACACGRGGGAACAACTCTCTCATGTTGC	0	0	FORWARD	0.858	2021-04-22 12:49:00	InfiniumII	AA	AA	AA	GG	GG	GG	AA	AA	AA	AA	AA	AA	AA	AA	GG	GG	GG	GG	AA	AA	AA	GG	GG	GG	AA	AA	AA	AA	AA	GG	GG	AA	GG	AA	GG	GG	GG	AA	GG	GG
BOPA1_ABC13569-1-1-107	2H	692056623	TGGCACATAAATTTTGGGTGAGCCAAGATGCTGCCCTCTTATTGACCAAGAAATATTTGAACAGTGAACAGAACCAYTCCAGGCTTAATTTGCTTCTAGCACTTCCCATTCGTCGTCATC[A/C]GAAGATGTGGTATGGTCCTGATCATCTCTGTTCTCATCGCCCCCCAAAGGACGGTCTATGTCAACTGACGCGCTCTTGCAGTCATCCTTGTGGGAAGAATTAGCTG	0	0	FORWARD	0.949	2021-04-22 12:49:00	InfiniumII	CC	CC	CC	AA	AA	AA	AA	CC	CC	CC	AA	AA	CC	CC	CC	CC	AA	AA	AA	CC	AA	AA	CC	CC	CC	AA	AA	AA	AA	AA	AA	CC	AA	CC	CC	AA	AA	CC	AA	AA
BOPA1_ABC13652-1-2-156	1H	379650858	GTGAGTTTSCTCGTGCTGGTACTGATACTGGTACTGGTACTGGCTGCTGGTCATCTCCTCRTGGTGGTAATGCGTCTGTGCGCTCGTCTCCTSCTCATACTGTGAGTGTGAGCTTCTCAC[A/G]TGCTGTTGCTGCTGATGCTCCGATTTGTCGATTCTCACCTCTATGGTGGCCKCCTCTTTCTGATCCTCCTGCTCAAACATATGGAAGATTGGGTGCAGGTAAGCATTTGCCAGGTAGGTC	0	0	FORWARD	0.949	2021-04-22 12:49:00	InfiniumII	AA	AA	AA	AA	AA	GG	GG	GG	GG	GG	GG	GG	AA	AA	AA	AA	GG	GG	GG	AA	GG	GG	AA	AA	GG	GG	GG	GG	GG	GG	AA	AA	AA	AA	AA	GG	GG	GG	GG	AA
BOPA1_ABC13678-1-2-369	3H	653294646	GAGCAGGCCGTCATCAGCTGCTTCGACGGCTTCGCCATGGACGTCTTCCGCGCCGAGGTCCGTTCGTAATTCCCGCCC[A/G]AAAAATCTCCTCTCTGCTCCACCGCGCAGCTGTGGCCATGGGTACCAGTTCTGTCGGTGACAGTGTGCATTTCGATCAAATCAGATCCTACCGTTGCTTGCTGTTCACCATGCATCTTTA	0	0	FORWARD	0.877	2021-04-22 12:49:00	InfiniumII	AA	AA	AA	AA	AA	AA	GG	AA	AA	AA	GG	AA	AA	AA	AA	AA	AA	GG	GG	GG	AA	GG	AA	AA	AA	AA	GG	AA	AA	AA	AA	AA	AA	AA	AA	AA	AA	AA	AA	GG
BOPA1_ABC13753-1-2-167	3H	628031126	ACTGCCGCCGGAATGGATGGGAACACCRCTACCGGTGGCGGCTACGGTGGTCAGCCAGGGCACGCCGGGACTGGAACGCATGGGCACGCGACGACCGGCGGTGCTTACGATCATCAAGGG[A/C]ACCCCGGAATGACCGGCACCGGAGCACACGGSACCACGGCAACCGGCGGTGCTTACAACCAGCAAGGTCACGCCGGGCTGGCCGGTACCGGCGAGAAGAAGGGTATTATGGACAAGATCA	0	0	FORWARD	0.685	2021-04-22 12:49:00	InfiniumII	AA	AA	AA	AA	AA	AA	AA	AA	AA	AA	AA	AA	AA	AA	AA	AC	AA	AA	AA	AA	AA	AA	AA	AA	AA	AA	CC	AA	CC	AA	CC	AA	AA	AA	AA	AA	AA	AA	AA	AA
BOPA1_ABC14148-1-1-177	1H	261773377	TCAATTTTTTTCACTCGGAGATTAGATATTCGGGATACGCCATTGAACTTTTTAGGTTGGTCAATTCAATCATTCCGTATATATACTCACCAGTAGGTCAGCTACGTAGTGTTACAATAC[A/G]TAGATCATCTTTTTCTGTAACACTGTTCTCTTGCATTTCCCTTTGTAGTGATGATCTCTCCATTGATGAACCCAATCAACTCTGTTACTTGCAATGCATAAAATTATCAGAAGTTAGTGA	0	0	FORWARD	1	2021-04-22 12:49:00	InfiniumII	GG	GG	GG	AA	AA	GG	AA	AA	AA	AA	AA	AA	AA	AA	AA	AG	AA	AA	AA	AA	AA	AA	AA	AA	AA	AA	AA	GG	AA	AA	AA	AA	AA	AA	AA	AA	AA	GG	AA	AA
BOPA1_ABC14535-1-1-75	7H	93153521	ACAACAACAGCCCCGCCGCCGAGATCATCCGCAGCCTCCTCCGCTAGCTAGCTAGAGCTACCTGCAGCTCAACT[A/G]CTCATCATCATCATCATCATCGATCACGTCCAGCTGATTGTCCTAAGCTAGCTCATCATCTACTTACAGCTCGTGCATGCCTAGCTAAGCCCGCGCATATATCTACATATACATACAAGT	0	0	FORWARD	1	2021-04-22 12:49:00	InfiniumII	GG	GG	GG	GG	GG	GG	AA	GG	GG	GG	AA	GG	GG	GG	GG	GG	GG	GG	GG	GG	AA	GG	AA	AA	AA	AA	AA	GG	AA	AA	GG	GG	AA	GG	AA	GG	GG	GG	GG	AA
BOPA1_ABC14689-1-9-399	5H	553412550	AGCGCGGCAAGCKTGCCCTGCTGAACCGAATGTCTAGCTACTGGATGGATCGTCTATCTACCTGGGGTCTTCTAACAATACAAGAATCTCTTCGTCGTCGATGGTCCCGCTGTCAATGGC[A/G]TACTGTAATGATGTTCTACCCTCGCGGTCGGTGGCCTGCGAGTCAGCACCCCTGCGCGTGCACACAACAACAGTTAAGGCCTGCACACATACTGATACTATAGGCACCGAAATGTAAAGC	0	0	FORWARD	0.996	2021-04-22 12:49:00	InfiniumII	AA	GG	AA	GG	AA	GG	AA	AA	AA	AA	AA	AA	AA	AA	GG	AG	GG	GG	AA	AA	AA	AA	GG	AA	GG	AA	AA	GG	AA	GG	GG	AA	AA	AA	GG	GG	AA	GG	GG	AA
BOPA1_ABC14818-1-1-296	7H	415119732	GTACCTTCTTCATCTGAAATCACCATGGATATTGACATCAGGAAATGCAGGGATGATGAATTGATCGCGATGCATTCGTAGTGATTATTGAATAATATTGGATACTCATCTGGAGTAGAT[A/G]ATTTACAGCATGTTCTCGAACACACCTAATTTTCTTTTGTTATAGATAATATATATACGGACCACACTGTCCCACTTCTTTTTGGGTCTGTGTCGGTAGGTCTCTGTAGAGCTAAAGCAA	0	0	FORWARD	0.899	2021-04-22 12:49:00	InfiniumII	AA	AA	AA	AA	AA	AA	GG	AA	AA	AA	GG	GG	GG	AA	AA	AA	GG	GG	GG	GG	AA	AA	AA	AA	GG	GG	AA	GG	GG	GG	AA	GG	AA	GG	GG	GG	AA	GG	AA	AA
BOPA1_ABC14943-1-2-466	2H	248552877	TTGCTGCACCAACACAAAACACCATCAGACAC[A/C]GGAGTTTAGTGGTGCATTTTACCGAGAAGCTTCAGTGCCAGTGCCTCCTGCTGTGCGAGGAGGTCCCCACCCTTTGCTGCATGGCCACCTTCATCATCGTYGCTGTTGTTGAAGTACTTC	0	0	FORWARD	0.949	2021-04-22 12:49:00	InfiniumII	AA	AA	AA	AA	AA	AA	AA	AA	CC	AA	AA	AA	AA	AA	AA	AA	AA	CC	CC	CC	CC	AA	CC	AA	AA	AA	AA	CC	AA	AA	AA	CC	AA	AA	AA	AA	AA	AA	AA	AA
BOPA1_ABC14990-1-1-126	5H	527152265	CCGGTGTAATATCGTTTGGTGATTCCAGGTTGGTATCCACCTGCAAAAAGGACACAACAGCAGTTTCAGGCTAATTATCCACTAAACTTATAGCAAGTCAGAACTAAGCCACTTGCTTCC[A/G]GAAAATTGCAAAAATCTGTCTTTCTTAGAAAACACTGGGGAAAATATCAGTAGATTTTCCAAGCAATTGATGTAGTAGCATGGGAGGAACTAGACAGTACGACCACTGAGTTACAAAAAG	0	0	FORWARD	0.988	2021-04-22 12:49:00	InfiniumII	AA	AA	AA	GG	AA	GG	AA	AA	AA	AA	AA	GG	AA	AA	AA	AA	GG	AA	AA	AA	AA	AA	AA	AA	AA	AA	GG	AA	GG	GG	GG	AA	AA	AA	AA	GG	AA	GG	AA	AA
BOPA1_ABC15290-1-3-262	3H	580635994	AACTCGACGCTTGARGCTGTCTTTGCTGGTGTGCCTATGCTTGCTCTACCACTGTTCTTTGATCAACCCATTAATGGTCGTCTAATTGTTCAAGACTGGAAGGTTGGACTGGCCCTGCGG[A/G]AATGGGCCGATAAGGATGGCCTGATTGGGAGTCAGGACATTGCAAGGGCAGTTAAGAGGCTCATGGCCTGCGATGAAGCCGATACCAAGG	0	0	FORWARD	0.976	2021-04-22 12:49:00	InfiniumII	AA	AA	AA	GG	GG	AA	AA	AA	AA	AA	AA	AA	AA	AA	AA	AA	AA	GG	GG	GG	GG	AA	GG	GG	AA	AA	GG	GG	GG	GG	AA	AA	AA	AA	GG	GG	AA	AA	AA	AA
BOPA1_ABC17073-1-1-298	5H	591828836	TCATCTATTCATAATTAAACAAGATCTATCCTGATGAACTAACCAGCAAAAAAATTCATGTACCCAGTACTTTCCCAGATACTATTTTCTCATGTTTCATCGATAAGTCCATCGAGGGTT[A/G]TTGATATCCAGGAGACGGCCAAAAGTTGCTAATGCATCATAAAACTTACGAATCCTGAGATAACCCCTTATTGCAGAAACATCGGACTCTCTGAAGTTGGCCTTCTCTGCAATTAGTTCA	0	0	FORWARD	1	2021-04-22 12:49:00	InfiniumII	GG	GG	GG	GG	GG	GG	AA	GG	GG	GG	AA	GG	GG	GG	GG	GG	GG	GG	GG	GG	GG	GG	GG	GG	GG	GG	AA	GG	GG	GG	GG	GG	AA	GG	GG	GG	GG	GG	GG	GG
BOPA1_ABC17086-1-9-254	2H	705855861	TCCTTGCGRTGTTGATCGGCTGCCTCTGCGCGTGCGCTATTTGCAGGCGGGGAAGAAAGGCCACGTCGGTGGTCGTGWGCGAGCCAGAAGCCCTTCCTGAGAAACAAGCCCATGGTCTCC[A/C]TAGCCCAACAAAAAGCTCTGACTTGTTTAAGTCGGGCCAGACATAAATGGGCCTTCCCAAAKAAGTAACGGAAGGATCGTAGTGTGAGAAATCGTAGACAGTTTCTTAGTTTAA	0	0	FORWARD	1	2021-04-22 12:49:00	InfiniumII	CC	AA	CC	CC	CC	CC	CC	CC	CC	CC	CC	CC	CC	CC	CC	CC	CC	CC	CC	CC	CC	CC	CC	CC	CC	CC	CC	CC	CC	CC	CC	CC	CC	CC	CC	CC	CC	CC	CC	AA
BOPA1_ABC17685-1-4-365	2H	491105224	GGCCTGGSTCTGGTTCGGCAGGTACCTCGCGGTGGCGAACCTGGTCTACTTCTCCATCAACCTGTTCGTCTTCCTGATCCCCAAGTTCCTCCCCCGCGCRTTCGAGAAGTACTTCCACAC[C/G]CGCGACGAGGTGTATGCGAAGACGGCGGAGGACAAGCGGGCTAGAGATCTGTCCTCGCTCGATGATGATGGTGCGGCAAAATCCGAGGTCTCCAAGAAGGCCGACTGAGATCGATGATCG	0	0	FORWARD	0.685	2021-04-22 12:49:00	InfiniumI	CC	CC	CC	GG	GG	CC	CC	CC	CC	CC	CC	GG	CC	GG	CC	CC	CC	GG	GG	GG	GG	GG	CC	GG	GG	GG	CC	GG	GG	CC	GG	CC	CC	CC	GG	CC	GG	CC	CC	CC
BOPA1_ABC17741-1-2-493	5H	315391748	TGATTCACAAGATTGAGCAACATGAGTACATGGGGTTTGAGAACCTCTGCAAGTATGATGCATAGGATGCAAGCAGGCTTAAAGTTCATGTGCAGTCATTCCAGAAGGAAACCAGAATTA[A/G]ATTGAAGATTCGAYTCATAGGTGGTTCAGGTTTCAAATGTTTAGCCATGTAATCAGAAGGTAATCTAGCGCGCTAA	0	0	FORWARD	1	2021-04-22 12:49:00	InfiniumII	GG	AA	GG	AA	AG	GG	AA	AA	GG	AA	AA	AA	GG	GG	GG	GG	GG	AA	AA	AA	AA	GG	AA	GG	GG	AA	AA	AA	AA	GG	AA	GG	GG	GG	GG	GG	AA	AA	AA	GG
BOPA1_ABC20090-1-1-275	4H	602782627	AATGGGTGCATGCCCAATGAATCAACCTACACTATACTTATTAGAGGTTTAGCTAGCGAGGGATTGGTAAGGGAGGCACAAGATTTGCTGAGTGAACTGTGCTCAAGAAGAGCTGTAAGA[A/C]AGCACTTGGTGAGACATTTTGGTATTGTATGAACCAACAGTACCGCTAGATGCTGATGGGAGGAGATTATTGTGGTG	0	0	FORWARD	1	2021-04-22 12:49:00	InfiniumII	CC	CC	AA	CC	AA	CC	AA	CC	CC	CC	AA	CC	AA	CC	CC	AC	CC	AA	AA	AA	CC	AA	AA	AA	CC	CC	AA	AA	CC	CC	CC	AA	CC	AA	CC	CC	CC	CC	CC	AA
BOPA1_ABC20402-1-3-298	2H	110245657	GGAGACCTAGCAGCGGCGGAGCGTGTGCTTAAACAGATGACARCAAGTGGCTTTGTGCCTGACGTTGCTGTATTTGATTCACTGATCCAAGGTTATGGAGCTAAAGGCGACACCGAGAAG[A/G]TTCTTGAGTTAACTCGTGAAATGACAGCCAAGGRTGTAGCACTTGATCCTAAAATTATTTCAACTATTGTCACTTCTCTTGGGGCAAGCATTGAAGGGCAAAAGTTATTGCAGAGTTTSC	0	0	FORWARD	1	2021-04-22 12:49:00	InfiniumII	AA	AA	AA	AA	AA	AA	AA	GG	AA	AA	AA	AA	AA	AA	AA	AA	AA	AA	AA	AA	AA	AA	AA	GG	AA	AA	AA	AA	GG	AA	AA	AA	AA	AA	AA	AA	AA	AA	AA	AA
BOPA1_ABC22343-1-1-120	2H	624194869	GAAGTCACGGCGAGCTGAGCAGAGAACCGCGGAGCAGGCTGGCGGTCAGATGATGGGTGGCGGCGGCGTCTCCCAGACGTCGAACACGTTCTCCTCGTTGTGCAGGGCGAAGAGGCGGTC[A/G]CCTCCGATGGAGAAGTCGCAGATGGCGCCGCCGTAGCTCCGCCTCAGCGTGGACGTCAGCACGTGCTCGGGCCCGCTGAACACGGAGATGCTGTCGTTCATCGACGAGAAGAGCTGCCC	0	0	FORWARD	0.737	2021-04-22 12:49:00	InfiniumII	AG	AG	GG	AG	AG	AG	AA	AG	AG	GG	AA	AA	AG	AG	GG	GG	AG	GG	GG	GG	GG	GG	GG	AA	AG	GG	AA	GG	AG	AG	GG	AG	AG	AG	AG	AG	GG	AG	GG	GG
BOPA1_ABC24906-1-1-279	4H	54542552	GATGCAGCCAGACAAGTGCATTTGGGGTGCGTTCCTCGGCGGTTGCAGGCTTCATGGCAACCTGGAGCTAGCTGAATTTGTTGCCAAGGATCTCTTCCAGTCGGGCTCTAACGATGTGAC[A/G]TTCTATGTTTTGATGGCAAACATGTACTTYGAGGCTGGAATGCTGGAAGAC	0	0	FORWARD	0.976	2021-04-22 12:49:00	InfiniumII	AA	AA	AA	GG	GG	GG	GG	GG	GG	GG	GG	GG	GG	GG	GG	GG	GG	GG	GG	GG	GG	GG	GG	AA	GG	GG	AA	GG	GG	GG	AA	GG	GG	GG	GG	GG	GG	GG	GG	AA
BOPA1_ABC36454-pHv2499-01	3H	683294717	GCGGCCCCGGCCGCGCCTCGTATGAGGGGGCCGTCCAGGTACCCCGCATACCATCTCGCTTCACGTTGCTTAAATCACCTGCAGCA[A/G]TGYAGATACCTTATCAGACATGCGAAAACATGTCGATATTCAATCGGAAAACGAGGGAATSGAGAGTTTTGGTACCYCTGGCSGCGAGCACGGCCTGCACGACGAACGCGAGGGAGGCCA	0	0	FORWARD	0.949	2021-04-22 12:49:00	InfiniumII	AA	AA	AA	GG	AA	GG	AA	AA	AA	AA	AA	AG	AA	AA	GG	AA	AA	AA	GG	AA	AA	AA	AA	AA	AA	GG	GG	GG	AA	AA	AA	AA	GG	AA	GG	GG	GG	GG	GG	AA
BOPA1_ABC38781-pHv2346-01	3H	683722415	ATCTCGTCCAGCCTACTTTGGAGGAGGGTAACCTGGGAGTGGCCCGGTCGGCGGCCCATAGGTGGCCCCCCAGCCACTCCCATATGGTGGATCATTAACATCTCGCCTCACG[A/G]TTGAAGCTGCAATGACGTTCACCCCAAGCAGGCAAGCAGGARATCTTRTCAGAYTGAGTTACAGTTTGTGATATGAAGAAAAGGAMACTCGACACTGGAASTGAAAGATTGTTCTTTYGG	0	0	FORWARD	0.834	2021-04-22 12:49:00	InfiniumII	GG	GG	GG	AA	GG	AA	AA	AA	AA	AA	AA	AG	AA	AA	AA	GG	GG	GG	GG	GG	AA	GG	AA	GG	GG	AA	AA	GG	GG	GG	AA	AA	AA	AA	AA	AA	AA	AA	AA	AA
BOPA1_ConsensusGBS0019-1	5H	50388254	CGAATGTACCATTTTTGGCAGTTATTTATTAGATGAAATATGCAAGTCTAAGCTAATGACAACATAAGACACTGAGTGTTTTATGTGGCTATATATAAGCAGAGATATGCGTGTTCTTGT[A/G]TGAGAGGCAAGAATGAAGGATGCTAATTACCCGCCATGCTGCTACATCTGGCTCTTTCCCTGGCAAGCAGTAACAGAGCAGATAATGGAATTAGATACATAAATTATAGTGCATCTCAAA	0	0	FORWARD	0.996	2021-04-22 12:49:00	InfiniumII	GG	AA	AA	AA	AG	AA	GG	AA	AA	AA	GG	AA	AA	AA	AA	AG	AA	GG	GG	GG	AA	AA	AA	AA	AA	AA	AA	GG	GG	AA	AA	AA	AA	AA	AA	AA	GG	AA	AA	AA
BOPA1_ConsensusGBS0033-1	2H	636292482	CTTCATTCCAATCTGACAGAACCCCAATTCCAATGGCTTTTGTATGGCATGCAGGTTGAGTTCTGTCTTCATTCTTCACACAAATAAGAGATCTCCTCTTAAATTGTTTAAAATTTGTAT[A/G]TGTGACGTTGTAGCTTCTGTACGTTGTTAGAACTACATTCTTGTACATGGTATACTCTGCAATTTGCTGATATTGCATTCAT	0	0	FORWARD	1	2021-04-22 12:49:00	InfiniumII	GG	GG	GG	GG	AA	GG	AA	AA	AA	AA	AA	AG	AA	AA	GG	AG	AA	AA	AA	AA	AA	AA	AA	GG	GG	GG	AA	AA	AA	AA	AA	AA	AA	AA	AA	AA	GG	AA	AA	AA
BOPA1_ConsensusGBS0038-2	3H	673608563	GGCAGTGAGAGTGATATAAACACCTGGTTCGTCTTGCTCTACCCATTCGGCCTCGTGTTGGGATTCTGCATCGGACGGTATACTTCCATTACTGGTCATTTCTGGATGGCCTGCCTTGTT[C/G]CTAACAGAACTTAATCCATTAGGAACAAGCAATCCGTTAGAACCATCTGAAATTTGTTCTTGTTCCCCTGAACTTCCTGGGCTGCCCAAACTTTCAGTAACTATGGCTGATATGTCACTC	0	0	FORWARD	0.976	2021-04-22 12:49:00	InfiniumI	GG	GG	GG	GG	GG	GG	GG	CC	CC	GG	GG	CC	CC	CC	GG	GG	GG	CC	CC	CC	GG	GG	CC	GG	GG	GG	GG	CC	CC	GG	GG	CC	GG	CC	GG	GG	GG	GG	GG	GG
BOPA1_ConsensusGBS0084-1	7H	642430202	CCATCTCATCAGCAGCGAACTCGCGGAGAGCGGGCTGTTCTTGGAGGAGCAGCAGGGAGGCGGCGCGTACTCGTGGAACATGTGACCCGCGCACTGCTAAACCGGTTGTTTTTAAGTAAA[A/T]CGCTTTAGATTATTTGAACTTTTTGTCTTT	0	0	FORWARD	0.9	2021-04-22 12:49:00	InfiniumI	TT	TT	TT	AA	TT	AA	AA	TT	TT	TT	AA	AT	TT	TT	TT	TT	TT	TT	TT	TT	TT	AA	TT	TT	TT	AA	TT	TT	AA	TT	AA	TT	AA	TT	AA	AA	TT	TT	AA	AA
BOPA1_ConsensusGBS0086-5	5H	617104132	CTCTTACAGTCTCCAGATGAAGCTGCTGGGGGACAAGAAAGAGGARCTGACCTGCATCTCCTTCGGCTTCAACATCGGGTTCATCGCGCCTGTCGCCACTATCTGAACCAAATATGTGCC[A/G]CGGACCAAACACGCCCTTGGTTGCAGTTGCAAAGAGCACACCACGTTTSTATGTATGTACCTGCAGAACT	0	0	FORWARD	0.949	2021-04-22 12:49:00	InfiniumII	GG	AA	AA	GG	GG	GG	GG	GG	GG	GG	GG	AG	GG	GG	GG	GG	GG	GG	AA	GG	AA	AA	GG	GG	GG	AA	GG	GG	GG	AA	GG	GG	GG	GG	GG	GG	GG	GG	GG	AA
BOPA1_ConsensusGBS0194-1	3H	3691179	TAACCACCAGCAAGCAAACAAGCCCTCTGTTTGCATGAGTGCGCAATATAACTTACATCAAGAAACCCCACAAACTGAGGAAC[A/G]AACATCATTTTGTACAGAGACAGCACATGCCACTCTCACATCTGTGATAAATATGCAAAGTGAGATGAAATAATTAGCACACAAAAACCCTTGTGACTGACCTCACCCATGGCACCCCGT	0	0	FORWARD	1	2021-04-22 12:49:00	InfiniumII	AA	AA	AA	AA	AA	AA	AA	AA	GG	AA	AA	GG	GG	GG	AA	AA	AA	AA	AA	AA	AA	AA	GG	AA	GG	AA	AA	AA	AA	AA	AA	GG	AA	GG	AA	AA	AA	AA	AA	AA
BOPA1_ConsensusGBS0241-3	6H	509042302	TCATGGAATTTACGGGCGTACGGATATATGTCTATGGGGCAGAATGAATGCATTCCATATGTAGAAGAACGGATGTACGCAGGTCGGTCCTCCCCCTCGTAGGCATCTTATT[A/G]GTCAAATTGGCTATGTATTTTGCCTCCTCTTGACGTGTATGCGTGATGTTAGTTGTGTGCATCCTAAGTATACRTAGGTCAGGTATGAACTCGTTRTGCTTGTATGCCCTTG	0	0	FORWARD	0.915	2021-04-22 12:49:00	InfiniumII	AA	AA	AA	GG	GG	GG	GG	AA	AA	AA	GG	AA	AA	AA	GG	AA	GG	AA	AA	AA	GG	AA	AA	AA	AA	AA	GG	AA	AA	AA	AA	AA	AA	AA	GG	GG	AA	AA	AA	GG
BOPA1_ConsensusGBS0286-1	5H	253948096	TTTGTAAGTTTCCCCGCCTACAAACATGAACCTCTCCATAAAAAAAATGTTTCATCTCTTAACTACAGTCAACGAGACAAAAAAAAAGTTTA[A/G]GAACAGAATATATAAAAAGGTGGCCGGTATGGTATTAGAAGAATATCAGCTGTTGCCATTCCATAATATGACCACTTCATCTTCGTTGAATAATCCCATCACTCAGGCACACCATTTGTT	0	0	FORWARD	0.965	2021-04-22 12:49:00	InfiniumII	AA	AA	AA	AA	AA	AA	AA	AA	AA	AA	AA	AA	AA	AA	GG	AG	AA	GG	GG	GG	AA	AA	AA	AA	AA	AA	AA	GG	AA	AA	AA	AA	AA	AA	AA	AA	GG	AA	AA	AA
BOPA1_ConsensusGBS0304-1	5H	547115792	TGGAGCTGCTTATGATGCACAACAGGTATGCATTTTGAAACTACTCACCAAGCTTGATTGCCTATGAGGAGAGCTGCAGTTATCATCTTCCATGTTCAGTGCTCAATCTTGCAGCCTTTG[A/C]TAATAGCTACCATCTTTCTGCAAACAGGACCTACTGTGCTGAGATCGCACACAACGTGTCTACACAGAAGCGCAAGGCCATCGTTGAGCGTGCTGCGCAGCTCGACGTCGTGGTCACCAA	0	0	FORWARD	1	2021-04-22 12:49:00	InfiniumII	AA	CC	CC	AA	CC	AA	AA	AA	AA	AA	AA	AA	AA	AA	AA	AC	AA	CC	CC	AA	AA	CC	AA	CC	AA	AA	AA	CC	CC	CC	CC	AA	CC	AA	CC	CC	CC	AA	AA	AA
BOPA1_ConsensusGBS0342-1	1H	88883076	AAGGGCACCAAGCCTTGGGTGAGCCTCCCCAAGGGCAAGGGTATCAAGCTCACCATCATTGAGGAGCAGAGGAAGAGGGATGCCGCAGCTCAGGCTGCTGCCAAGGCCTGATTCTGAGGC[A/G]TTGAGTCGTTTTGCTATAGCCAGTTATCTGCAAGGATATAGAACTATGTTCCTGGAACCATCTTTTTTAAGTTTTGCCTGAT	0	0	FORWARD	0.965	2021-04-22 12:49:00	InfiniumII	AA	AA	AA	GG	AA	GG	GG	AA	AA	AA	AA	AA	AA	AA	AA	AA	AA	GG	AA	GG	GG	AA	AA	AA	AA	GG	AA	AA	AA	AA	GG	AA	AA	AA	AA	GG	AA	GG	AA	AA
BOPA1_ConsensusGBS0348-2	2H	692437768	TAGCTCAATTGATCATTGACATGTTGGTGTTTCTATCCGATGTTATCATTAATAAACGTGCTCTCAGTAATGSACGAATACTGACTCAATATGCTAATGTGGGTGTTGTGAGCAGGACAA[A/G]GAGCTGGTGCAACTTAAGCGTGAGGCCCGGATGAAGGGTGGGTTCTATGTCAGTCCTGAGGCAAAGCTGCTGTTTGTTGTCCGTATCCGTGGGTAAGGCATCACTTGCCACTCRATCCTT	0	0	FORWARD	0.877	2021-04-22 12:49:00	InfiniumII	GG	GG	GG	AA	GG	AA	AA	GG	GG	GG	AA	AA	GG	GG	GG	AA	AA	GG	GG	GG	AA	AA	GG	GG	GG	AA	AA	GG	AA	AA	AA	GG	AA	GG	GG	AA	AA	GG	AA	GG
BOPA1_ConsensusGBS0356-1	7H	49445658	GAAAGAGCTCCGGAACTGCCGAAAATCTGAAGATCTCGCTCGGCCCGGGCGACGAGCCCCTGTTGTTCGAGGGGCGAGATATGCCAGCGGGCTCCATTACAGGATAGTCCAGGTGTGCCT[A/T]CGGGCGCCTGGACTCTGTACATGTAGAGAGAGAGAAAGAAAGCTTGGTGCTAAGTTTA	0	0	FORWARD	0.949	2021-04-22 12:49:00	InfiniumI	AA	AA	AA	TT	AA	TT	TT	TT	AA	AA	TT	TT	TT	TT	TT	AA	TT	TT	TT	TT	AA	AA	TT	TT	TT	TT	TT	TT	TT	TT	TT	TT	TT	TT	TT	TT	TT	TT	AA	AA
BOPA1_ConsensusGBS0369-1	6H	464858513	GGCCACCTCCAGCAGCTACCGCGCCGGAAACAAGCGCCGCAAGGGCATCCCGCACCGGTCGCCGTTCGGCAGCCTCATCGTGGAGCTCTAGGACGGCACACAGAGCCAAGCGCATGTCTG[C/G]CCTGATCAACGCTCTAGCCTACTGTATACGTGACATAGCCAAGAAGGTAATAGCTGCGCGCCCTGAACGGCGATGAGCCGCCGTCGAGGGGCACACACTAATACTATAGCGTGGTA	0	0	FORWARD	0.996	2021-04-22 12:49:00	InfiniumI	CC	CC	CC	CC	GG	GG	GG	CC	CC	CC	GG	GG	CC	CC	CC	CC	GG	CC	CC	CC	GG	CC	GG	CC	CC	CC	CC	CC	GG	GG	CC	CC	CC	CC	CC	GG	CC	CC	CC	GG
BOPA1_ConsensusGBS0379-1	2H	718986428	GCAGCAGGCGGTCGCCGCGGCGCCCATGCCCACCGCCACCAAGCCCCTCAACGAAATTCTTGCCTAGATCCTTCCGGCGGCGGGCGGCGATTTAAATACTTCAAATTGATGGATGCGTGG[A/G]ATTGATTCTCCTAAGTACTAGTACGATATAAATTATTGCATGCATATATCCGTACGTGTGTAGCAGGGAGGAGCTCGGCCTGTAATAACGTCGTGCG	0	0	FORWARD	0.915	2021-04-22 12:49:00	InfiniumII	GG	GG	GG	GG	GG	AA	AA	GG	GG	GG	AA	AA	GG	GG	GG	GG	GG	GG	GG	GG	GG	AA	AA	GG	GG	GG	AA	GG	AA	AA	AA	GG	GG	GG	GG	AA	GG	GG	GG	AA
BOPA1_ConsensusGBS0390-11	5H	648004337	ATGTGGTACGCATCTTGAGAACTTATAATATCAGCCAGCCCAATGGTATTAGTAGCTTAGTAACAAAACAAAGATCTAAGTAACAATTTGTCGATACTTGATACTAACATTGCAGAAAGT[A/C]TTGTTACTTCTGGCAGTGGCATGTATATTAAAGGACCTGAAAYGTTTAAGCTTGAATTAGATGGGGATCTGGGAGCACAGGATTCTGTTCCGTGTAGCCCAGAGAAACACCGACACTTCA	0	0	FORWARD	0.858	2021-04-22 12:49:00	InfiniumII	AA	AA	AA	AA	AA	CC	AA	AA	AA	AA	AA	AA	AA	AA	AA	AA	AA	CC	AA	AA	CC	AA	CC	AA	CC	AA	CC	CC	CC	CC	AA	AA	AA	AA	AA	CC	AA	AA	AA	CC
BOPA1_ConsensusGBS0451-1	5H	626697338	CGTCATCCACCAATAACCAATAGAGAGAGAAAACGTGTCTGAAATCATGATATCCCATAGGCATGAGCTACTCTGACTCACTCGCTCCATCGATCACTCCTTGTCAACGGCAACCACTCC[A/C]CCGTCTTCTTCCTCCGGCTGCTTCTCCTGGCCTCCGCTGCTGGCCTTGACCTCCCTGGCCTTCTCCAGCGCCGCCACGAGCCCCCTGAGGCACGAGTCCGCGTCGTCGTCCGCGCTCTTG	0	0	FORWARD	0.877	2021-04-22 12:49:00	InfiniumII	AA	AA	AA	AA	AA	CC	CC	AA	AA	AA	CC	AA	AA	AA	AA	AA	AA	AA	AA	AA	CC	CC	CC	CC	AA	AA	AA	CC	AA	CC	AA	AA	CC	AA	AA	CC	CC	AA	AA	AA
BOPA1_ConsensusGBS0461-3	4H	590917631	ATCATTATTATTCAATACAGGCATCATTGCCGGGCGAAGAAGTTYCASGAAAGATTTCGAGCGGGTAACGGTGCAGACTACCACACAAGTGATACATGATCGATGCTGGTACGAGTACAC[C/G]GCGAAAGCCAATCACACACATCTTATTCARTAACTTTTGGTGTGATATGTAGATACATACAGAAGAGTCACTCGTTGCGGAACACTGTAGAAGCCATCAACGAGCCTCGACGGTTTGGYT	0	0	FORWARD	0.996	2021-04-22 12:49:00	InfiniumI	GG	GG	GG	GG	CC	CC	GG	GG	GG	GG	GG	GG	GG	GG	GG	GG	CC	CC	CC	GG	CC	GG	CC	CC	CC	CC	CC	GG	CC	CC	GG	GG	CC	GG	CC	CC	CC	CC	CC	CC
BOPA1_ConsensusGBS0471-1	3H	267704766	GCAAAGTTTGATGTCCTTCAGAAGCAGCTAGTGAGCCCTCGGGATCAGCCAGACAATAAGGCAAGTGCTGATGCTCTCCAGAAGAACGCGGTGGCATCCATGCCTAAACTTGAGAA[A/G]CAGAAATCATTCATCAAACCGAAGCCAGAGGAACCCTCTGCACCCACACTGGAGAAACAGAGGGCGTTCACCAAGCCAAAGCCGGAGGAACCCTCTGCACCTTCAGCTAGTCGTGAGTGA	0	0	FORWARD	0.976	2021-04-22 12:49:00	InfiniumII	GG	GG	AA	GG	AA	GG	AA	GG	GG	GG	GG	AA	GG	GG	AA	AA	AA	GG	GG	GG	GG	GG	GG	GG	AA	AA	AA	GG	AA	AA	AA	GG	AA	GG	AA	AA	AA	GG	GG	AA
BOPA1_ConsensusGBS0508-1	3H	186950158	ACCAATTCAGCTGCGCATCAAATCACAGAAGCGACAGGTGTTTTGGTGTATCTGCAAATCCAATGACCAACATCAATCATATGGAGTAGCAACAAAATTTAGGAAGAAGACGCCAGATGC[A/C]AAAAGAGAACTAACTCGGTATGGTTAAACATGAAATGTGCCCAACTGGCATAGCCAATTTGAGCGACCAAACATTTATTTGGCATAACTACTACTAGGTCCTGCGCTTAGCGACCATGTT	0	0	FORWARD	1	2021-04-22 12:49:00	InfiniumII	CC	CC	AA	AA	AA	CC	AA	AA	AA	AA	CC	CC	AA	AA	CC	AC	CC	AA	AA	AA	AA	CC	AA	AA	CC	CC	CC	AA	CC	CC	AA	AA	CC	AA	AA	CC	CC	AA	CC	CC
BOPA1_ConsensusGBS0510-2	3H	621816542	TGCCTTCCAGCCTGGCGACGCCTCCCCCGACGCCGCCGATCCCGCGCAGGTGGCGGTAAGTCT[A/G]ATCTCCTCCTGGATCCAGTGCCAAATTGGTTCCCSATCTGAGTTAAGCGGGGCGACTCATGTGCCTTTCTTCGTCTGGCGTACGAACCGCAGGTGGATGGACCTGGCACCGGCACCACCG	0	0	FORWARD	0.381	2021-04-22 12:49:00	InfiniumII	GG	GG	GG	AA	GG	AA	AA	GG	GG	GG	AA	AA	GG	GG	GG	GG	AA	AA	AA	AA	GG	GG	AA	AA	GG	GG	AA	AA	GG	AA	AA	GG	AA	GG	AA	AA	GG	AA	AA	AA
BOPA1_ConsensusGBS0524-2	2H	74603709	TTGCTGACATCAAATATCCMCAAATACCAACAAAAGAGAACTGGAAATGAACTCAGTCTTTCTCTGACAATATTATTTGCAAACGAAGATG[A/G]CATCATAGCTTGGGCAGTATCGCTTCCATGCCGCTTCCTGAGATACTAGCAAAACCGACAGAAATTCACTCCTTTTTYCCGATCCCGTTAGACATGTTGTAGATCCCACGACCCTGATTG	0	0	FORWARD	0.949	2021-04-22 12:49:00	InfiniumII	GG	GG	GG	GG	GG	GG	GG	GG	GG	GG	GG	GG	GG	GG	GG	GG	GG	AA	AA	GG	GG	GG	GG	GG	GG	GG	GG	AA	AA	GG	AA	GG	GG	GG	GG	GG	GG	GG	GG	GG
BOPA1_ConsensusGBS0554-4	1H	554277483	TTGTGGACCATCTCCATCTCCCAGGTCTTGAGCAACCGCTGCACCTTCTCTTCCACAGATCCCTCCGCCCATTCCTGGTGCACCCAAGCCATGCATGCATGTGAACAAATCGAAGTTCCA[A/G]GATGAAGAACTTTACTCTGCTGGAGTRCTAGCTAACAATCTGCAAACACYACYCAAGGAATCATTTGATCATGGACAGACATTTCATGTGGACAGCAGGTTTAGTATACGTACCTTGGTC	0	0	FORWARD	0.996	2021-04-22 12:49:00	InfiniumII	GG	GG	GG	GG	GG	GG	GG	GG	GG	GG	GG	AG	GG	GG	GG	AG	GG	GG	GG	GG	AA	AA	GG	GG	GG	AA	GG	GG	GG	AA	AA	GG	GG	GG	AA	GG	GG	GG	GG	GG
BOPA1_ConsensusGBS0589-1	4H	574543534	CCAGAGATTTAACAGAACATGTCTGCGGAACAAATTATTGGCCATAGCTTCACAAAAAATAACCAAAGAATCCGATGTTCAACCACCATCATCCACGTATGATCTCATCAGGGCTTGAGC[A/G]CAAGTGACAGCCCAAACTTGGGTGCTCTGTCCAAGGCCTTG	0	0	FORWARD	0.976	2021-04-22 12:49:00	InfiniumII	GG	GG	GG	GG	GG	AA	GG	AA	AA	AG	GG	AA	AA	AA	GG	GG	GG	AA	GG	GG	GG	AA	GG	GG	GG	AA	GG	GG	GG	GG	GG	AA	AA	AA	AA	AA	AA	GG	GG	GG
BOPA1_ConsensusGBS0632-3	3H	688380435	CCAGCTAGTGAAAGAAATAAAACCAAACACAATATCTGCTCTGCCTATCACAWTTACCAGCAATTCTCCAAGTTAGCTAGGTAGTCAAACCCAAGGGGACAGATGTATATGCACCTGAAA[A/C]TGGCTGAAATTTGCTTTGGTCTCCCTCTCAAGGGCCAACCCAGAAATAGAGTCCGCAAACTTGTGTGTATCCTCCATGTCGATATCAACAGAAGCTAGGCGGCATCCGCATCCGCCGCAC	0	0	FORWARD	1	2021-04-22 12:49:00	InfiniumII	AA	AA	AA	CC	AA	CC	AA	AA	AA	AA	AA	AA	AA	AA	AA	AA	CC	AA	AA	AA	CC	CC	AA	AA	AA	AA	AA	CC	CC	CC	CC	AA	CC	AA	AA	AA	AA	AA	CC	CC
BOPA1_ConsensusGBS0644-2	4H	635065146	TCTCAGCAGCTTATCAAGGGCAGATTCTATGTTCTAGTGGTACCTGCTGTCCGTCTGCATATCTGTTTGGACTGAACACCTCACCTGCTCGTGTTTCAGTCGATTCAGTTGCCTGTGATC[A/C]CGCCTTGCAAGTGAACTGTAGTTTCGCCAATTGGCTTTGGCAGTAATGCCTTACTACAAAATGAAGTTCAACTTCAACATCAAGTGATATATGARAGTATTTAACCAYAGTTTCTTCCCA	0	0	FORWARD	0.976	2021-04-22 12:49:00	InfiniumII	CC	CC	CC	CC	AC	AC	CC	CC	CC	CC	CC	CC	CC	CC	CC	CC	CC	CC	CC	CC	CC	CC	AA	CC	CC	CC	CC	CC	CC	CC	CC	CC	CC	CC	CC	CC	CC	CC	CC	AC
BOPA1_ConsensusGBS0704-2	5H	605593116	CAAAAAGCCACAACCGAAATCCTCTAAACACTATTGTTCTGGATCCTCGGGGATCGATGATAGCCTCTCCTGTTCAAGGAATGAYGAGTCCAGAAATTTTGCAACAAATGCCCATAACCT[A/G]TAGACGTCGTCAAAGTTTGTAAGGAAGCCAAGAGAAGCAGTGACCACTTCAATCCTAGCAAT	0	0	FORWARD	1	2021-04-22 12:49:00	InfiniumII	GG	GG	GG	GG	GG	GG	GG	GG	GG	GG	GG	GG	GG	GG	GG	AG	GG	GG	GG	GG	GG	AA	GG	GG	GG	GG	AA	GG	GG	GG	GG	GG	AA	GG	AA	GG	GG	GG	GG	AA
BOPA1_ConsensusGBS0705-1	2H	655112436	GAGGAAGGGTAATCAAATTTGTCCTCAATATCCACACYTTTTGTTTGTATCTTTGTAGATCAAGCTATTGGAAACTTACATGATTGCACAAACTTGTAGATATATCACGGAAGGAATGAG[A/G]TTGAGTGTGATCGGAATTTTGAGCAAGAAGAATGGAGATTTCATGATACTTCCTCCTCGT	0	0	FORWARD	0.965	2021-04-22 12:49:00	InfiniumII	AA	AA	AA	AA	GG	AA	GG	AA	AA	AA	GG	GG	AA	AA	AA	AA	GG	GG	GG	GG	GG	GG	AA	AA	AA	AA	GG	GG	GG	GG	GG	AA	AA	AA	GG	GG	AA	AA	AA	GG
BOPA2_12_10014	3H	685402325	GAAAACAAGACAGAATCCTCACAGGTGCCAAAGTTACATTTCAGTCTAGAACATACTCAT[A/G]GTAAACCGGTTTACTGAACACAGACGCTGCTTAACCCAACATTCCCGCTACTAGTAAAGG	0	0	FORWARD	1	2021-04-22 12:49:00	InfiniumII	GG	GG	GG	GG	GG	GG	GG	GG	GG	GG	GG	GG	GG	GG	GG	GG	GG	GG	GG	GG	AA	GG	GG	GG	GG	GG	GG	GG	GG	AA	AA	GG	GG	GG	GG	GG	GG	GG	GG	AA
BOPA2_12_10022	4H	600583559	ACCATCTCTTTCAGGAGGACTGATGGCCCTGAGYTCCATCTTTGTCGTCAGCAATTCTTT[A/G]CTCCTGCAGCTGCATGGATCGTTTCAGAAGACGGAGAGACCAGGGCCCGATGAYCTGAAG	0	0	FORWARD	0.787	2021-04-22 12:49:00	InfiniumII	AA	AA	GG	AA	GG	GG	AA	GG	AA	GG	AA	AA	AA	AA	AA	AG	AA	GG	AA	AA	GG	AA	GG	AA	AA	AA	AA	GG	AA	AA	AA	AA	GG	AA	GG	AA	AA	AA	GG	AA
BOPA2_12_10034	5H	409087448	AGGGGATGGCTTGCTTGTGTGCCAACACATCCTCAAGGTACCTCTTAGCCTTGTTCAGCG[A/G]CATCTTCCTCAGGGCAAACGCTGTTTCCCTAGTGTTCTTGAAATGAACACGCAGGTCGCG	0	0	FORWARD	1	2021-04-22 12:49:00	InfiniumII	AA	AA	AA	GG	AG	GG	GG	GG	GG	GG	GG	AG	GG	GG	GG	AA	AA	AA	AA	AA	AA	AA	AA	AA	GG	AA	GG	AA	AA	GG	AA	GG	GG	GG	AA	GG	GG	GG	GG	GG
BOPA2_12_10036	7H	1867224	AATCGACCCAAATTGGTAGCTTCATTAGTTGACGGTGACCTTTCCGACCATGCCGGCCCC[A/G]GCGTGGGGCTCGCAGTAGAAGCCGTAGGTGCCGGGGACGGTGAGGGTGACGGAGAAGGTC	0	0	FORWARD	0.915	2021-04-22 12:49:00	InfiniumII	AA	AA	AA	AA	AA	AA	AA	AA	AA	AA	AA	AA	AA	AA	AA	AA	AA	GG	AA	AA	AA	AA	GG	AA	GG	AA	AA	GG	AA	AA	AA	AA	AA	AA	AA	AA	AA	AA	AA	AA
BOPA2_12_10051	6H	571854717	TGTGTCGTGTGAAATTGTAATGCAGATCTATCCTCCGCCCTGGGACTATAGAACTCGTTC[A/G]GCCCCCTTTGGCCTAGAAACTCTTGAACACGAACYGCTGCTATAATAAGATGTTGTGTTG	0	0	FORWARD	1	2021-04-22 12:49:00	InfiniumII	GG	GG	GG	AA	GG	GG	AA	AA	GG	GG	AA	AA	AA	GG	AA	GG	GG	GG	GG	AA	AA	GG	GG	GG	GG	GG	GG	GG	GG	AA	AA	AA	GG	AA	AA	GG	AA	AA	AA	GG
BOPA2_12_10063	4H	35787185	CTGAATTGATATATTGTATGTGTTTCTTAAGGATTGGAGGAGAGATAATTTGTTTYTCGG[A/G]GCACACCTTGCTGTTGAAACACAGCAGTGCTTAGTTCTTGTACTTCATGGTCTCTTTCTC	0	0	FORWARD	1	2021-04-22 12:49:00	InfiniumII	AA	AA	AA	GG	GG	GG	GG	GG	GG	AA	GG	AG	GG	GG	GG	AG	GG	GG	AA	AA	GG	AA	GG	GG	GG	AA	GG	GG	GG	GG	GG	GG	AA	AA	GG	GG	GG	GG	GG	GG
BOPA2_12_10077	5H	556603185	GATGGCAAGGAGTGAACACTCTCGCCTAGGCAAGGAGATCAGTTGTTTGTCAGTTGTCAC[A/G]CCATTTCTTGATTCAGTCTGAACTTTCATATACTGCGTGAGATTTGTAGCTTTTTGTGCT	0	0	FORWARD	0.996	2021-04-22 12:49:00	InfiniumII	AA	AA	AA	AA	AA	AA	GG	AA	AA	AA	GG	GG	AA	AA	AA	AA	AA	AA	AA	AA	AA	GG	AA	AA	AA	AA	AA	AA	AA	AA	AA	AA	AA	AA	AA	AA	AA	AA	AA	GG
BOPA2_12_10088	4H	494330606	GCAACGAATATTGACGAACCCACCCAACTATGAGTATGCTCTGGCAAATTGGKGATGTAC[A/G]CCAAACGCAGGGAAGTGGCCTTAGGCCTTGGCCTTCTTGGGCACTGCCAAACGCTCCCGG	0	0	FORWARD	0.787	2021-04-22 12:49:00	InfiniumII	AA	AA	AA	GG	AA	AA	GG	GG	GG	GG	GG	AG	GG	GG	GG	AG	GG	GG	GG	GG	AA	GG	GG	AA	GG	GG	GG	GG	GG	AA	GG	GG	AA	GG	GG	AA	GG	GG	GG	GG
BOPA2_12_10099	2H	253188606	GAGGAAGCGCTCGGTGGGGATGTAGTCGCGGCGCTGGAAGTAGGCGTTGCCCTTCTTGCC[A/G]ACGCTGATGACTTTGTACTCGACGCCCAGCTGCCTGAGGTCCTCCATGCGGSCCTCGSCC	0	0	FORWARD	0.787	2021-04-22 12:49:00	InfiniumII	GG	GG	GG	GG	GG	GG	GG	GG	AA	GG	GG	AG	GG	GG	GG	GG	GG	GG	AA	GG	AA	GG	AA	GG	GG	GG	GG	GG	GG	GG	GG	AA	GG	GG	GG	GG	GG	GG	GG	GG
BOPA2_12_10122	3H	650644517	AATAATGGGCCGGTTAATTTATTATAGTATGCTGCTTGCTGCTATAGTATGTGTGACGAT[A/G]TATCACCTCACCTGCCGCCATGCCATCAAGAATGAGCACTGCATAGCTCATACAAGGCTT	0	0	FORWARD	0.965	2021-04-22 12:49:00	InfiniumII	GG	GG	GG	AA	GG	GG	GG	GG	GG	GG	GG	GG	GG	GG	GG	GG	GG	GG	GG	GG	GG	GG	GG	GG	GG	GG	GG	AA	GG	AA	GG	GG	GG	GG	GG	GG	GG	GG	GG	GG
BOPA2_12_10125	7H	489497799	GATACCGTGGTCACAGTTGACAACCCTCAGAAGAAAGAGAACCTTCAGAATGAATCTGTT[C/G]TAGTGACCCCTGCAGCACCAGCTGGTGTCAAGCTTGCTCCTATTGAACCAATTGTGATTA	0	0	FORWARD	1	2021-04-22 12:49:00	InfiniumI	GG	GG	GG	GG	GG	GG	CC	GG	GG	GG	CC	GG	GG	GG	CC	GG	GG	GG	GG	CC	GG	CC	GG	GG	GG	GG	GG	GG	GG	CC	GG	CC	CC	GG	GG	GG	GG	GG	GG	GG
BOPA2_12_10134	3H	587004559	GGATGTCCTTCTTGTGCTGCTTCCTGTACATTGCTGTCCAGCAAAGCTTTGCAGGCTTCA[A/G]GCGGTTGTGGAAGTAGCGCTTGCATTTTGAGTTGGCAAAGAGGAAAACCTGTGAATCTGA	0	0	FORWARD	0.996	2021-04-22 12:49:00	InfiniumII	AA	GG	GG	AA	GG	GG	GG	GG	GG	GG	GG	GG	GG	GG	GG	AG	AA	GG	GG	AA	GG	GG	GG	GG	GG	GG	GG	GG	GG	GG	AA	GG	AA	GG	GG	AA	AA	GG	GG	GG
BOPA2_12_10151	2H	728830503	GTCGTTTACAGAACCACCAAATTTGCTTTTGCATATGTATATGTAAAACTCAGCTCATTC[A/C]CACGCAGTTTGGAGCTGCCATTGTTATTATGGAATTCATCAAGAAACATGATAAGCAGAT	0	0	FORWARD	1	2021-04-22 12:49:00	InfiniumII	CC	CC	CC	CC	CC	CC	CC	CC	CC	CC	CC	CC	CC	CC	CC	CC	CC	CC	AA	AA	CC	CC	CC	CC	AA	CC	CC	AA	CC	CC	CC	CC	CC	CC	CC	CC	CC	CC	CC	CC
BOPA2_12_10159	1H	98741943	GCAAGTTTGGATGCTCTTGTCAAGGATTTCCACAGTGCCGCTGATGACAAGCGGAAGGAA[A/C]TCCTCTCTAAAATTGAAGAGGAGGCTGCAAAGCTCAGTGGTCCTGCTGTCAAGCACGGAA	0	0	FORWARD	0.976	2021-04-22 12:49:00	InfiniumII	AA	AA	AA	CC	AA	CC	AA	AA	AA	AA	AA	AA	AA	AA	AA	AA	AA	CC	AA	CC	CC	AA	AA	AA	AA	CC	AA	AA	AA	AA	CC	AA	AA	AA	AA	CC	AA	CC	AA	AA
BOPA2_12_10171	4H	30754735	TTTGTGACCAAGGCGCTGCTCAAAGTATGGCGGTTCCAAAGGCGACATCGTTGTTTCTGT[A/C]CATGTTCTTTGTCGAGGGCATGCCGGCAGTAACATCTTCTTCGATGCCACATTCATTCTT	0	0	FORWARD	0.949	2021-04-22 12:49:00	InfiniumII	CC	CC	CC	CC	CC	CC	CC	CC	CC	CC	CC	CC	CC	AA	CC	CC	CC	AA	AA	AA	CC	CC	CC	CC	CC	AA	CC	CC	CC	CC	CC	CC	CC	CC	CC	CC	CC	CC	CC	CC
BOPA2_12_10198	1H	401043822	CTAGCCAATGTATGCATATGATTCCAAATGATGATGAGTTCAGCAGCTTCAGCTGTACTG[A/G]ACGATGGAGCGGTAGAAGGTGCTGGGCKCCCAGTTGGCCGGGATGACCTTGTCGGCCACC	0	0	FORWARD	1	2021-04-22 12:49:00	InfiniumII	AA	AA	GG	AA	GG	GG	GG	GG	GG	GG	AA	GG	GG	GG	AA	AA	GG	AA	AA	AA	GG	GG	GG	GG	GG	GG	AA	AA	GG	AA	AA	GG	GG	GG	GG	AA	GG	GG	AA	GG
BOPA2_12_10199	6H	66485252	TTACCACCGCTACTTGCTTTAGCGTCTCTTTAAGTTGTGTTTGAAGTGTCCCTCGTTGTC[A/G]TGGATCAGTATTTGGAGTTTGAGTCAGTTGAGTTCGTTGCGTCTGATGTATTTCAAAGCA	0	0	FORWARD	1	2021-04-22 12:49:00	InfiniumII	GG	GG	GG	GG	GG	GG	GG	GG	GG	GG	GG	AA	GG	GG	GG	GG	GG	GG	GG	GG	GG	GG	GG	GG	GG	GG	GG	AA	GG	GG	GG	GG	GG	GG	GG	GG	GG	GG	GG	GG
BOPA2_12_10205	3H	643457422	TCAGCTATGGCATGGGGCCAGAGCCTCACAAGTTCTTTTTAGACTTTCATGTRCTCTCTA[A/G]AGATGGATCAGAGTCTCGTAGACCGACAATGAGCAGGACTTTCGACGGCTTCTTCTAGGC	0	0	FORWARD	0.949	2021-04-22 12:49:00	InfiniumII	AA	AA	AA	AA	AA	AA	AA	AA	AA	AA	AA	AA	AA	AA	AA	AA	AA	GG	AA	AA	AA	AA	AA	AA	AA	AA	AA	GG	AA	AA	AA	AA	GG	AA	AA	AA	AA	AA	AA	AA
BOPA2_12_10206	1H	473879584	TTTAGACAAACGATAGGGATTTTTATTTAGTCGGCAACATCTCRGACAAACCATACTGAT[A/G]TGCTGGTACAGCAGCATAATAATCAGGTGACAACACAACTTGCATCAAGCAAGAGACGGT	0	0	FORWARD	0.9	2021-04-22 12:49:00	InfiniumII	GG	GG	GG	AA	GG	GG	AA	GG	GG	GG	AA	GG	GG	GG	GG	GG	AA	AA	GG	GG	GG	AA	GG	GG	GG	GG	GG	GG	AA	GG	GG	GG	GG	GG	GG	AA	GG	GG	GG	GG
BOPA2_12_10207	1H	540810200	CAACATGTACAAGGAGTACCGYGACACGACYCTGAACGGCGGTGTGGAGCAGATGTACAC[A/G]GAGATGGCGTCGCGGCACCGCGTGCGTTCCCCGTGCATCCAGATCATCAAGACTGCGACG	0	0	FORWARD	0.685	2021-04-22 12:49:00	InfiniumII	AA	AA	AA	GG	AA	GG	GG	AA	GG	AA	AA	AG	GG	GG	AA	AG	AA	AA	GG	AA	AA	AA	AA	AA	AA	AA	AA	AA	AA	GG	AA	GG	GG	GG	AA	GG	AA	AA	GG	GG
BOPA2_12_10215	3H	697989230	CCGTCCACATGTCCACCATTGCTGATTCTTCGATTCCGCTGTTTTCTCCGAGGAGGTCCA[A/G]SCCGGCTGTCCCGTACTTGCGGATGATGTACTTGCCGATGGCGCGCGACTCGAACAGGAC	0	0	FORWARD	0.949	2021-04-22 12:49:00	InfiniumII	GG	GG	GG	GG	GG	GG	GG	GG	GG	GG	GG	GG	GG	GG	AA	GG	GG	AA	AA	AA	AA	AA	GG	GG	GG	GG	GG	AA	GG	GG	AA	GG	GG	GG	GG	GG	GG	GG	GG	GG
BOPA2_12_10218	7H	40109823	CACGTACCACAACAGCCTGCTCCAGGCCAAGGTGTCCACCCTCCAGGCCAAGTACAAGTC[C/G]GCCCGCATCATGTACGCCGACTTCTACGCCGGCGTCTACGACATGGTCCGGAGCCCCAGC	0	0	FORWARD	0.737	2021-04-22 12:49:00	InfiniumI	CC	GG	GG	CC	CC	GG	CC	GG	GG	GG	CC	CC	GG	GG	GG	CG	GG	GG	GG	GG	GG	GG	GG	GG	GG	CC	CC	GG	GG	GG	CC	GG	CC	GG	GG	GG	GG	CC	GG	GG
BOPA2_12_10219	2H	70575707	AGTGTCCATCAGCCTCTTCCTCATCTCTTCATCTTCGATGAATGTGGTATTTGCTTCCTC[A/G]TAAACCCAGTTGTCCACCTGCCCGGATGTTGCACTCCATCCAACAGTATTTGTCAGCCGC	0	0	FORWARD	1	2021-04-22 12:49:00	InfiniumII	GG	GG	GG	GG	GG	GG	GG	GG	GG	GG	GG	GG	GG	GG	GG	GG	GG	GG	GG	GG	GG	GG	GG	GG	GG	GG	GG	AA	GG	GG	GG	GG	GG	GG	GG	GG	GG	GG	GG	GG
BOPA2_12_10222	7H	251131956	CCTTCAGGATGACTTCGCAGAGACAAGCTTGTCGATGAGCGTGGCCGCATCTTCAACTGT[C/G]GCAATTGCTTGCGCGCTCGTCTCCTCCACGCTGATCTGGAACTCCTCCTCAAGGCCCATC	0	0	FORWARD	0.915	2021-04-22 12:49:00	InfiniumI	CC	CC	CC	GG	CC	GG	GG	GG	GG	CC	GG	CC	GG	GG	CC	CC	CC	CC	CC	GG	GG	GG	GG	GG	CC	CC	GG	CC	CC	GG	GG	GG	GG	GG	CC	CC	CC	CC	CC	GG
BOPA2_12_10228	5H	589901337	TTTACAGTGAATGTAGCAACGGCACATTTTCTGAACAGAGAGTGCGACATGGAGCGGTAT[A/G]CCACACTGAAAAATCCATGTTCTGTTATTCCAGRGTACCCCATCTCTGGTCRGATGWACG	0	0	FORWARD	0.996	2021-04-22 12:49:00	InfiniumII	AA	AA	AA	AA	AA	AA	AA	AA	AA	AA	AA	AG	AA	AA	AA	AA	AA	GG	GG	GG	AA	GG	AA	AA	AA	AA	AA	GG	AA	AA	AA	AA	AA	AA	AA	AA	AA	AA	AA	AA
BOPA2_12_10235	1H	80265534	TACAGATATCTGGCTTAATTAGTATTGGTGGGTAGGTTACAAGCTTGCTGATGGTGGCAG[A/C]TGCCGTGTCGGGCTCCAAGGACTTGCTGCGATGCTTGCAGCTTATTTTTGGGATTTCGGT	0	0	FORWARD	1	2021-04-22 12:49:00	InfiniumII	CC	CC	CC	CC	AA	AA	CC	CC	CC	CC	AA	CC	CC	CC	CC	AC	CC	CC	CC	AA	AA	CC	CC	CC	CC	AA	AA	CC	CC	CC	CC	CC	CC	CC	AA	CC	AA	AA	AA	CC
BOPA2_12_10271	4H	616748705	AGAGAACTCAGAAATTTTGAACGCGTAACACGCTAGAGGATCATGGCCTGGTTTTCGTTT[C/G]AAGGCACCATGTTAATAATATGCCTCACAATTGATGAGATGCTTTTGCATATTGTAACGG	0	0	FORWARD	1	2021-04-22 12:49:00	InfiniumI	CC	GG	CC	CC	GG	GG	CC	GG	CC	GG	CC	CC	GG	GG	CC	CC	CC	CC	CC	CC	CC	CC	GG	GG	CC	CC	CC	CC	CC	CC	CC	GG	CC	GG	CC	CC	GG	CC	GG	CC
BOPA2_12_10278	6H	356677926	CCGATGACCGTGCGGATAGCGTCGGGCGACACCATGGCGGCTTCCGGCGAGAGGTTAACC[A/G]CACCAAGGAACTGATCTAGAAGAGCGTCTCGGATGTGGATTTCTGGAAGGGAGGAGGAGG	0	0	FORWARD	0.976	2021-04-22 12:49:00	InfiniumII	GG	GG	GG	GG	GG	GG	GG	GG	GG	GG	GG	GG	GG	GG	GG	GG	GG	GG	AA	GG	GG	GG	GG	GG	GG	GG	GG	GG	GG	GG	GG	GG	GG	GG	GG	GG	GG	GG	GG	AA
BOPA2_12_10284	7H	85700965	AGGAACGTTAGTYCGCTTCGGTGCAACCTTGATTTGCCGACCATGAAGCTCTGACTCACT[A/C]AGCTTGACAGCTTCCTGAATAGCTTCTGCTTCAACAAATTCAACATAAGCAAAACCTTTA	0	0	FORWARD	1	2021-04-22 12:49:00	InfiniumII	CC	CC	CC	CC	CC	CC	CC	CC	CC	CC	CC	CC	CC	CC	CC	CC	CC	AA	AA	AA	CC	CC	CC	CC	CC	CC	CC	AA	CC	CC	CC	CC	CC	CC	CC	CC	CC	CC	CC	CC
BOPA2_12_10296	2H	51222231	TTCCAACTTGACATTACACTAGAAAGTGGGTCTATTCCAAAGACAAGCATGAACTGCAAC[A/G]CCGACAAAATTGCCCTTGTTAGACCGGATACAAACAGTGCACTCATCSCTTCAACCAGAA	0	0	FORWARD	1	2021-04-22 12:49:00	InfiniumII	AA	AA	AA	AA	AA	GG	GG	AA	AA	AA	GG	AA	AA	AA	AA	AA	AA	AA	AA	AA	AA	AA	AA	AA	AA	AA	AA	AA	AA	GG	AA	AA	GG	AA	AA	GG	AA	AA	AA	AA
BOPA2_12_10337	4H	638274902	GCGTATAACAGAAAATATGCTAATTACAGTACGACGATGACGACRATGACGACGATGAAG[A/G]TCTAACATGCATGGTTTGTGATGGATAGATCAGCTGGGGCAGGTGAAGTCGGCGGGGCAG	0	0	FORWARD	0.996	2021-04-22 12:49:00	InfiniumII	GG	GG	GG	GG	GG	GG	AA	GG	GG	GG	AA	GG	GG	GG	GG	AA	GG	AA	GG	AA	GG	GG	AA	GG	GG	GG	AA	AA	GG	GG	GG	GG	GG	GG	GG	GG	GG	GG	GG	GG
BOPA2_12_10344	3H	611561552	AATCAAGGTGAAGGCCAAGATCGAAGCACAGAAGGTCAGAGAGATTGCAGAGGAGAGTGC[A/G]GGGTCAAAAACTCGGATGAATATTTACCTTGCACTCATGGCGATACTCGGTCTTACAATC	0	0	FORWARD	1	2021-04-22 12:49:00	InfiniumII	GG	AA	AA	GG	GG	GG	GG	GG	GG	GG	GG	GG	GG	GG	GG	AG	GG	GG	GG	GG	GG	AA	GG	GG	GG	GG	GG	GG	GG	AA	AA	GG	AA	GG	GG	GG	GG	GG	GG	GG
BOPA2_12_10347	4H	31158962	CAGGGGATAATAATAGCTGATGGCCTAGCAAAGGTTAGTAGAACCATTGCGCGACCTATC[A/G]TTGTACAGTAGCTAAGAATGTAATGCTTTAGGCACATACTTCTACGAGGATGTCTGTGCT	0	0	FORWARD	1	2021-04-22 12:49:00	InfiniumII	GG	GG	GG	GG	GG	GG	GG	GG	AA	GG	GG	AG	GG	AA	GG	GG	GG	AA	AA	AA	GG	GG	GG	GG	GG	AA	GG	GG	GG	GG	GG	GG	GG	GG	GG	GG	GG	GG	GG	GG
BOPA2_12_10378	7H	655345692	GAARTCCTGGGTGCTGCCGCCGCCGATGGTGAACTCGGCCAGCGTTGCTGGTGGCTGCCC[A/G]GAGAGAGAGCATGAGAGCTGGCCGCCRCAGTCGCCRGTCTGGCAGCTCCCGCTACCGCCA	0	0	FORWARD	0.477	2021-04-22 12:49:00	InfiniumII	GG	GG	GG	GG	GG	GG	GG	GG	GG	GG	GG	GG	GG	GG	GG	GG	GG	GG	GG	GG	GG	AA	GG	GG	GG	GG	GG	GG	GG	GG	GG	GG	AA	GG	GG	GG	GG	GG	GG	GG
BOPA2_12_10406	7H	11210911	TTCCATGGACAGGATGGGATAGTCCCCCTTTCAGGAAGATCATATGTGCCTGATGAGAAC[C/G]GCAGTGAGAGCACTGATGTCAAGCCTGAACCTGCTCTGCCCTTTAATCCATTGGCTGCTA	0	0	FORWARD	0.976	2021-04-22 12:49:00	InfiniumI	GG	CC	CC	CC	CC	CC	CC	CC	CC	CC	CC	CC	CC	CC	GG	GG	CC	CC	CC	CC	CC	GG	CC	CC	CC	GG	CC	CC	CC	CC	GG	CC	CC	CC	GG	CC	CC	CC	CC	CC
BOPA2_12_10410	1H	4312779	GTTTCTTCACCCACTTGACCCACCCAACAACCCCTAGTTGCTACCATTCACCTTAGCACC[C/G]CCACCAAGGACCAGCTCCCTGAACCGGGCGATGCACTCCATGGCCCGGTCGAAGTCGCCR	0	0	FORWARD	0.915	2021-04-22 12:49:00	InfiniumI	GG	GG	GG	CC	GG	GG	GG	GG	GG	GG	GG	GG	GG	GG	GG	GG	GG	CC	GG	GG	CC	GG	GG	GG	GG	GG	GG	GG	GG	CC	GG	GG	GG	GG	GG	GG	GG	GG	GG	GG
BOPA2_12_10420	1H	71544	ATCGACCTCAACAAGAAATGAGTGATGATGACCCATAGCATATCTTCTTGATTTCCTCAC[A/C]TCATCCATTTCAATGGAATGGAATGGAATGTAGTATGCGAAATGGATTTATCTTCAGTTT	0	0	FORWARD	0.988	2021-04-22 12:49:00	InfiniumII	AA	AA	CC	AA	AA	AA	CC	AA	AA	AA	CC	AA	AA	AA	AA	AA	AA	AA	AA	AA	CC	AA	AA	AA	AA	CC	AA	CC	AA	AA	CC	AA	AA	AA	AA	AA	AA	AA	AA	CC
BOPA2_12_10447	2H	742025697	GCAGATGCATSTGCTACTACTGCATCTCTYCAAAAACAATCCAAACAGCAGCTGCCAGTG[A/C]AACCGGTAACTACACGGTCATATATCTAAGCCGTCGATGGCCGCAGCTGGTAGGCTGATG	0	0	FORWARD	0.915	2021-04-22 12:49:00	InfiniumII	CC	CC	CC	CC	CC	AA	CC	CC	CC	CC	CC	CC	CC	CC	CC	CC	CC	CC	CC	CC	AA	AA	CC	CC	CC	CC	CC	CC	CC	AA	AA	CC	AA	CC	AA	AA	CC	CC	CC	AA
BOPA2_12_10485	2H	181669695	CACCAAAGAAACCCACTGCTCCAGACTGAATTTTCATGAAGTTTGTGGGCGAACTTAACA[A/G]GGATGAACGGTTTGAGAGACAACCACAACCTGGGCGCTGGGGCAGACGGGCAGAGGAGAG	0	0	FORWARD	1	2021-04-22 12:49:00	InfiniumII	GG	GG	GG	GG	GG	GG	GG	GG	AA	GG	GG	GG	GG	GG	GG	GG	GG	GG	AA	GG	AA	GG	AA	GG	GG	GG	GG	GG	GG	GG	GG	AA	GG	GG	GG	GG	GG	GG	GG	GG
BOPA2_12_10487	2H	742811663	GCGTGCGCCACCTGCTTCTGGAAGATGGCCAACATTTTCACGAATCAAATCTTAATCACT[A/C]CTTCTTTCTTGCTCGAGCTGGAGAGCTGCTGCTGCTATGGAGASGASAGGAGAGGAGAGG	0	0	FORWARD	1	2021-04-22 12:49:00	InfiniumII	AA	AA	AA	AA	CC	CC	CC	AA	AA	AA	CC	CC	AA	AA	CC	AC	CC	AA	CC	CC	AA	CC	AA	AA	CC	CC	CC	CC	CC	CC	AA	AA	CC	AA	AA	CC	CC	CC	CC	CC
BOPA2_12_10489	1H	320288071	ATAAACTTTTTGATGAGGTTGCTGCTGACATGTTCAAGGAGCATGCGAAGAAGTTGATTC[A/G]AGAAAACGTTTCATCTGCTTTATCCATATTGAAGTCCAATACCAGTGCAGGGAACATTCC	0	0	FORWARD	1	2021-04-22 12:49:00	InfiniumII	AA	AA	AA	AA	AA	AA	AA	AA	AA	AA	AA	AA	AA	AA	AA	AA	AA	GG	GG	AA	AA	AA	AA	AA	AA	AA	AA	AA	AA	AA	AA	AA	AA	AA	AA	AA	AA	AA	AA	AA
BOPA2_12_10491	1H	57891012	GTCGACAGGTTTCCTCCCAGTCAATAGCTCCAGAAGAACAACTCCAAAACTGTACACATC[A/G]CTCTTAGAGCTAAGTTGACCAGTCATTGCATACTCAGGTGCATGGTATCCAAATGTTCCC	0	0	FORWARD	1	2021-04-22 12:49:00	InfiniumII	GG	GG	GG	AA	AA	AA	AA	GG	GG	AA	AA	AA	GG	GG	GG	AG	GG	GG	GG	GG	AA	GG	GG	AA	AA	AA	AA	AA	GG	AA	AA	GG	AA	GG	AA	AA	GG	AA	AA	GG
BOPA2_12_10492	4H	119346869	GGTCCTCCAAAGGTACCGCCCGCTTGCCATGTCCACCATCGTCCAGAATCCTGTCTTCGC[A/G]GCAGATGCGACCTTGGAATGGAGCGGCGCGGGTTCCCTGGGCGACCCCTCGTCGTCGTCG	0	0	FORWARD	0.787	2021-04-22 12:49:00	InfiniumII	GG	GG	GG	GG	GG	GG	GG	GG	GG	GG	GG	GG	GG	GG	GG	GG	GG	AA	AA	AA	GG	AA	GG	GG	GG	GG	GG	AA	GG	GG	GG	GG	GG	GG	GG	GG	GG	GG	GG	GG
BOPA2_12_10499	5H	17075384	GTATGCATCACCAGACTTACTCTTGTCTGACATGGTAGTCACATTTCATATGACATTGAC[A/G]CGAAAGTTTGTATGTATTACGACTCATGATCTGTCTCGAGATGTGCAACTGGTAATATCA	0	0	FORWARD	1	2021-04-22 12:49:00	InfiniumII	GG	GG	AA	GG	GG	AA	GG	GG	GG	GG	GG	GG	GG	GG	GG	GG	AA	GG	GG	GG	GG	AA	GG	AA	GG	GG	AA	GG	AA	GG	GG	GG	AA	GG	GG	GG	GG	GG	GG	GG
BOPA2_12_10500	4H	520397587	TGATCGAGATCGACAAGAGTGTAACTCGGCAACATTATTTGTCTCGCCTTGCTTTTCTAT[A/T]CTGTTTGAGGCCCTGTTTGGATTATTCTTTTCCCTTAAAATACCCCTTTTAAAAATACAC	0	0	FORWARD	1	2021-04-22 12:49:00	InfiniumI	AA	AA	AA	AA	AA	AA	AA	AA	AA	AA	AA	AT	AA	AA	AA	AA	AA	AA	TT	AA	AA	TT	AA	AA	AA	TT	AA	AA	AA	AA	AA	AA	AA	AA	AA	AA	AA	AA	AA	AA
BOPA2_12_10508	5H	372542948	CCGACCGTAATATATATAATATAGCATCCTGTAATTAACTCAAACTCGGCTAGAGATTTC[A/G]CTTGCCAAAATTGTCCTGGTACCAAAAGAATATTAACTGGAACACAACCAATGACGCAGA	0	0	FORWARD	0.988	2021-04-22 12:49:00	InfiniumII	GG	GG	GG	GG	GG	GG	GG	AA	GG	GG	GG	GG	AA	GG	GG	GG	GG	GG	GG	GG	GG	AA	GG	GG	GG	GG	GG	GG	GG	AA	GG	GG	GG	GG	GG	GG	GG	GG	GG	GG
BOPA2_12_10530	5H	16941975	CATCTGAGCATATGTACAGGTGAAGCCTAGCAGGCAGGATCTATCGGTAAGCCGATGGTC[A/G]GCTCCTCTRCTTGTCATGTTTAGGGAAAAAGCTTGGAGAGCTCTGTCCGCGGTGATCCAC	0	0	FORWARD	0.949	2021-04-22 12:49:00	InfiniumII	GG	GG	AA	GG	GG	AA	GG	GG	GG	GG	GG	GG	GG	GG	GG	GG	AA	GG	GG	GG	GG	AA	GG	AA	GG	GG	AA	GG	AA	GG	GG	GG	AA	GG	GG	GG	GG	GG	GG	GG
BOPA2_12_10545	2H	589927308	CACCACCTAGTCCTCCCCATGCATTAAATTCCCAGTCAATCCCCGCTATTGTTTGCTCTG[A/C]AAGTCCTATATCTGATCCGCCTTCACGGGTAATAAAAGTGGGACCAGTATCACGGAACCA	0	0	FORWARD	1	2021-04-22 12:49:00	InfiniumII	CC	CC	CC	AA	CC	CC	CC	CC	CC	CC	CC	CC	CC	CC	CC	CC	CC	CC	AA	AA	CC	AA	CC	AA	CC	CC	CC	CC	AA	AA	CC	CC	CC	CC	CC	CC	CC	CC	CC	CC
BOPA2_12_10579	2H	727570263	CTTCATCTCGTTGCATATGCCCCTCACCCCTTCAACAAACAAGATGCTCAACGATGAAGC[A/C]TTTGCCAAGATGAAGAAGGGTGTTCGGATTATAAATGTTGCACGTGGTGGTGTGATTGAT	0	0	FORWARD	1	2021-04-22 12:49:00	InfiniumII	CC	CC	CC	CC	CC	AA	CC	CC	CC	CC	CC	CC	CC	CC	CC	CC	CC	CC	CC	CC	AA	AA	CC	CC	CC	CC	CC	CC	CC	AA	AA	CC	AA	CC	CC	AA	CC	CC	CC	AA
BOPA2_12_10581	7H	444623656	GGCGGTGGCGGTGGTGGGCAGCGCCGGGATGGCTCCCTTCTTGGTGGTGCAGATGGCACC[A/G]CAAGCGTTCGAGAACTGCAGCACCTCCCTCAGCTTGGCCTCATTGTAGAAGATGGAGTCG	0	0	FORWARD	0.824	2021-04-22 12:49:00	InfiniumII	GG	GG	GG	GG	GG	GG	GG	GG	AA	GG	GG	GG	GG	AA	GG	GG	GG	GG	GG	GG	AA	AA	GG	GG	GG	GG	AA	GG	GG	GG	GG	GG	AA	GG	GG	GG	GG	GG	GG	AA
BOPA2_12_10583	3H	589722805	GGGCATCGAGTGCTGCAGTAGTAGGACAAACTTGAACATTTTGTCATCTTTGGGAATGAA[A/G]CCGAGTTTGTCAACTAGCATGACGATGCCAACCCCGGCAATTGGAACCAAGATCAGACGT	0	0	FORWARD	0.988	2021-04-22 12:49:00	InfiniumII	GG	GG	GG	AA	AA	AA	AA	AA	AA	AA	AA	AA	AA	AA	AA	GG	GG	GG	AA	GG	AA	AA	AA	AA	AA	AA	GG	AA	AA	AA	AA	AA	GG	AA	AA	AA	GG	AA	AA	AA
BOPA2_12_10591	6H	231527288	TGTACTTCTCAATCTCTTCCCAGTTGAAGAACTTTGAGGAAATTGGATCATCTCTGGCAG[A/G]CCTCAGCAAAGCATCGATGAAATAACAGCCTGGCTCAACCGTAATAACCATCCCTTCTTT	0	0	FORWARD	1	2021-04-22 12:49:00	InfiniumII	AA	GG	GG	GG	GG	GG	GG	AA	AA	GG	GG	GG	AA	AA	GG	GG	GG	GG	GG	GG	GG	GG	GG	GG	GG	GG	GG	GG	GG	GG	GG	GG	GG	AA	GG	GG	GG	GG	AA	GG
BOPA2_12_10596	6H	504918358	ATACCTGGGGCACATAGCAATCTGTGCAAAATTAGATAATGGGTTTAGAGCTATGAGGTT[A/T]AGTTGCTGGAAGGAGTCAAAGAAGTTGTCACAAAGAACATCACTGTTTGTGAGCCTGAAT	0	0	FORWARD	1	2021-04-22 12:49:00	InfiniumI	TT	TT	TT	TT	TT	TT	AA	TT	TT	TT	AA	AA	TT	TT	TT	TT	TT	AA	AA	AA	TT	TT	AA	TT	TT	TT	TT	AA	TT	TT	TT	TT	TT	TT	TT	TT	TT	TT	TT	TT
BOPA2_12_10609	3H	549471407	CACATATGTAGTATATATTCAGAACAGCACGAGAACGATGACACTAACCATGGCAATAAG[A/C]ATCCCGATGCTCGCCTTCAACCCAGCAGCCCCATTCAAGCCCCAGACACGGACGTCGTCG	0	0	FORWARD	1	2021-04-22 12:49:00	InfiniumII	AA	AA	AA	AA	AA	AA	AA	AA	AA	AA	AA	CC	AA	AA	AA	AA	AA	AA	AA	AA	AA	AA	AA	AA	CC	AA	AA	CC	AA	AA	CC	AA	AA	AA	AA	AA	AA	AA	CC	AA
BOPA2_12_10640	2H	539003244	GTTGTAGCCACTGCTGTCATAGTCATCAGTGTTGGAGGTATTCTTACCACTGCTGTAGTC[A/C]TCGGTGCTTGATTTGTTGTAGGCCTGGGAGTCCTCRGTGCTTGATTTCATGTAGGCTTGG	0	0	FORWARD	1	2021-04-22 12:49:00	InfiniumII	AA	CC	CC	CC	CC	CC	CC	CC	AA	CC	CC	CC	CC	CC	CC	CC	CC	AA	CC	CC	CC	CC	AA	CC	CC	CC	CC	AA	CC	CC	CC	AA	CC	CC	CC	CC	CC	CC	CC	CC
BOPA2_12_10649	2H	676764753	AAGAGGCGTTGATTAGGAGAGCCAAGACACCTGGGCAAACCCCAAGGCCGAAGCTTTGAA[A/C]CGTGCAGAAGAGCCGTGCCTGTACTTTAATATTTTCTTTTCCTTCGCTGTTCCATATTTT	0	0	FORWARD	1	2021-04-22 12:49:00	InfiniumII	CC	CC	CC	CC	AA	CC	AA	CC	CC	CC	AA	CC	CC	CC	AA	CC	CC	CC	CC	CC	CC	CC	CC	CC	CC	CC	CC	AA	CC	AA	AA	CC	AA	CC	CC	AA	AA	CC	CC	CC
BOPA2_12_10662	3H	611543683	TACTACTAGCTTATTAGGGCATATAAAAGCAGCTAGCTAATGATCTACATCCATACAAAT[A/T]ACCATATTCAGACACAGTCGTTGCCCAAGCGACGAGGGGCAATAAGATACGTACGTACGT	0	0	FORWARD	0.996	2021-04-22 12:49:00	InfiniumI	AA	AA	AA	AA	AA	TT	AA	AA	AA	AA	AA	TT	AA	AA	TT	AT	TT	AA	AA	AA	AA	AA	AA	AA	AA	TT	TT	AA	AA	AA	AA	AA	AA	AA	AA	AA	TT	TT	TT	TT
BOPA2_12_10666	4H	620025304	CGGTGCACCGGTGCTAACAAAGGAGCTGCGTGAGCTTGCACAAGATTTCTCGAGAAAGAC[A/G]AACACAAAATTCGAGTTCCACAAGRAGAATTTTTAACTTCTGTAGACAAMCCAGCCACAA	0	0	FORWARD	0.996	2021-04-22 12:49:00	InfiniumII	AA	AA	GG	GG	AA	GG	GG	AA	AA	AA	AA	AG	AA	AA	AA	AA	GG	AA	AA	AA	GG	AA	AA	AA	GG	GG	AA	AA	AA	AA	AA	AA	AA	AA	AA	GG	GG	GG	GG	GG
BOPA2_12_10674	5H	529427076	CGCATCAAGGCCAAATACTTCTCTAATAAGGCTTCCGACGGAGGAAAAATCTTTGAAGAA[A/G]TAACTATTGTTGAAGGAGAAACCATCCATTCAAGCAGGTGGCCATGCACAAGTTCGTATG	0	0	FORWARD	1	2021-04-22 12:49:00	InfiniumII	GG	GG	GG	GG	GG	GG	GG	AA	AA	AA	GG	GG	AA	AA	GG	GG	GG	AA	AA	AA	GG	GG	AA	GG	GG	GG	GG	AA	GG	GG	GG	AA	GG	AA	GG	GG	GG	GG	GG	GG
BOPA2_12_10677	7H	641865888	GATCGTCTTGTGAAGGCCTCCAAACAGCTCTTCGTAATCTGAATCGCCRCTTTCACCGAC[A/C]AGAATCACGACGTTTCGCAACTCTATGCCCCAACGAACAGACAGGTACCTTAGAGCCTGG	0	0	FORWARD	0.976	2021-04-22 12:49:00	InfiniumII	AA	AA	AA	AA	AA	AA	AA	CC	CC	CC	AA	AA	CC	CC	AA	AC	AA	AA	AA	CC	AA	AA	AA	AA	CC	AA	AA	AA	AA	AA	AA	CC	AA	CC	AA	AA	AA	AA	AA	AA
BOPA2_12_10678	3H	457636172	AACAAATATTACTCCTTTTCTCCCGGATGAATAATCTTGAATCATCTCGAGGAGAACTTG[A/C]CTCACTCACACACGTAATGCACACRAAAAAAAAAGGCACGCATTCTTACTCCGTCATCAT	0	0	FORWARD	1	2021-04-22 12:49:00	InfiniumII	AA	AA	AA	AA	AA	AA	AA	AA	AA	AA	AA	AA	AA	AA	AA	AA	AA	AA	AA	AA	AA	AA	AA	AA	AA	AA	AA	CC	AA	AA	AA	AA	AA	AA	AA	AA	AA	AA	AA	AA
BOPA2_12_10689	2H	669122511	GCTGATAGTGTGTCAATCCTGTCATGTCTTAAAAGGTGACTAAAGTGTTGTCCATATTAC[A/G]GAATTAGTTCTGGGGTGTATCTCTACAGTTCGGACTATATGCTTAGTTACTCAGTGGGCT	0	0	FORWARD	1	2021-04-22 12:49:00	InfiniumII	AA	AA	AA	AA	AA	AA	AA	GG	GG	GG	AA	AA	GG	GG	AA	AA	AA	GG	GG	GG	AA	AA	GG	AA	AA	AA	AA	AA	AA	AA	AA	GG	AA	GG	AA	AA	AA	AA	AA	AA
BOPA2_12_10696	7H	62559294	CGAGGTTGGTGGTTGGACCCAAGGGTACAAGGGTCTCAACTTTGTGACAGTAAGGGGTGC[A/G]GGTCATGAGGTTCCTCTCCATCGTCCCAAGCAGGCTCTTACGCTCATCAAATCATTCTTG	0	0	FORWARD	0.915	2021-04-22 12:49:00	InfiniumII	GG	GG	GG	GG	GG	GG	AA	GG	GG	GG	AA	GG	GG	GG	GG	GG	GG	GG	AA	GG	GG	AA	GG	GG	GG	GG	GG	GG	GG	AA	GG	GG	AA	GG	AA	GG	GG	GG	AA	AA
BOPA2_12_10698	7H	226518116	CTTTACCAGCGGGAACACAGTGCACTTGATAGGAGCCACGATAGGAGGGAACCGGAAGAC[A/G]TTCAGCTGTTCCTCTTCTGATTTGCTAGGTCTTGTGTAGAAGGAATGTTCAAACAGACAA	0	0	FORWARD	1	2021-04-22 12:49:00	InfiniumII	GG	GG	GG	AA	GG	AA	GG	AA	AA	AA	GG	GG	AA	AA	GG	GG	GG	GG	GG	GG	AA	GG	AA	AA	GG	GG	AA	AA	GG	GG	AA	AA	AA	AA	GG	GG	GG	GG	GG	AA
BOPA2_12_10739	2H	708561161	CTTTTGTATTCTCTGAAACACCCAACACTTGCTTTACCATGATGAGGAAGAGAGACTCAG[A/G]AAACTAGAAGGCATGGGTTGCTAGTCAAAGAAAAGGAGATGTCACATAGCATACAACAAA	0	0	FORWARD	1	2021-04-22 12:49:00	InfiniumII	AA	GG	GG	AA	AA	GG	AA	GG	GG	GG	AA	AA	GG	GG	GG	GG	AA	AA	AA	GG	AA	AA	AA	AA	AA	AA	AA	GG	AA	AA	AA	GG	AA	GG	AA	GG	AA	AA	GG	AA
BOPA2_12_10758	6H	417827179	TAGGCAACGAACCAAGTCTCTGTTTTTACGCCGGACTATCAGGCACCAGCCCATGAGAAT[A/G]GAAAAAGACCAAACCTATCCGTTCCACTTTACATCACTGATTCACTGTTTTGAAAGAGCC	0	0	FORWARD	0.988	2021-04-22 12:49:00	InfiniumII	GG	GG	GG	AA	AA	GG	AA	AA	GG	AA	AA	AA	AA	GG	AA	AA	GG	AA	AA	AA	AA	GG	AA	GG	AA	GG	AA	AA	GG	GG	GG	AA	GG	AA	AA	AA	AA	AA	AA	AA
BOPA2_12_10769	5H	646543760	CACGCTGCTGACACGCCGAAGGRGAGCCTGGCCTTCCGCTGAATTATTCGTGTAATATCT[A/G]GGGGTTTTACAGGAACGTTGCTTGTTTTAATTTTTTTTGGTTTGCCGCTTGTCGGAGTTG	0	0	FORWARD	0.988	2021-04-22 12:49:00	InfiniumII	AA	AA	AA	AA	AA	GG	AA	AA	AA	AA	AA	GG	AA	AA	AA	AA	AA	GG	AA	AA	GG	AA	AA	AA	GG	AA	GG	GG	GG	GG	AA	AA	AA	AA	AA	GG	AA	AA	AA	AA
BOPA2_12_10803	6H	406092255	TGGTAACAGTCGCCGGAATGCATATGGGAGCCCTTCATCCCCTCTTTTAAGTGCCCCGCC[A/G]CCTAAACTTCTGGACCGTGATGGTTTTTGTGATGAAGCTAGTGGTTTGTGTGATGCGAAG	0	0	FORWARD	1	2021-04-22 12:49:00	InfiniumII	AA	AA	AA	GG	AA	AA	AA	AA	AA	AA	AA	AA	AA	AA	GG	AG	AA	AA	GG	AA	GG	AA	AA	AA	AA	AA	AA	GG	AA	GG	AA	AA	AA	AA	AA	GG	AA	AA	AA	GG
BOPA2_12_10808	1H	542658567	TAAAAGCAAGATGACCCATTATACCCTTCAAGCAGCGGCAGCATCTGCAGTCTTCTCACC[A/G]TCACCACCCTGGGTAGTTGCTTTATTAGCCTCTGCCTCAGCAGCAGCATCCATCTCCTGT	0	0	FORWARD	0.949	2021-04-22 12:49:00	InfiniumII	GG	GG	GG	GG	GG	GG	GG	GG	GG	GG	GG	GG	GG	GG	GG	GG	GG	AA	AA	AA	GG	GG	GG	GG	GG	GG	GG	GG	GG	GG	GG	GG	GG	GG	GG	GG	GG	GG	GG	GG
BOPA2_12_10824	4H	617971329	GTTGATCGATCGATCAGGAAGCAGCTGGCGGCGCGCGTCTCCTTGTCAGCCGATGTAGAC[A/G]TGGACGTTGACGGCGAGGATGAGGATGGCGATGAGGGCGAAGTAGATGACGGCGTGGACG	0	0	FORWARD	0.834	2021-04-22 12:49:00	InfiniumII	GG	AA	GG	GG	GG	GG	GG	GG	GG	GG	GG	GG	GG	GG	GG	GG	GG	GG	GG	GG	GG	GG	GG	AA	GG	AA	AA	GG	AA	AA	AA	GG	GG	GG	GG	GG	GG	GG	GG	GG
BOPA2_12_10836	4H	41661720	CGCCAGATCTCGAGCTTAGGTTTCGTCTCAGCGTGAGCCTGGTTCTTCCCAGCTATCTGC[A/G]TCTCCCTCATCAGCTGTTTCTGAACATGGTAAACTCGGTGCATCTCATGAACCTGTTGTC	0	0	FORWARD	1	2021-04-22 12:49:00	InfiniumII	GG	GG	GG	GG	GG	GG	GG	GG	GG	GG	GG	GG	GG	GG	GG	GG	GG	AA	AA	AA	GG	AA	GG	GG	GG	GG	GG	GG	GG	GG	GG	GG	GG	GG	GG	GG	GG	GG	GG	GG
BOPA2_12_10847	6H	307971123	TGATGAAGATGCAACCTCGATGGCGCTTCCGAGCGGCCATGCTGCTTCAACGAACGCGTC[A/G]CTGTAAGGAACCTTCTTTACCAATGTCATCTCCTGTTGGGGATCAACACCAAATCCATCC	0	0	FORWARD	0.685	2021-04-22 12:49:00	InfiniumII	GG	GG	AA	GG	GG	GG	GG	GG	GG	GG	GG	GG	GG	GG	GG	AG	GG	GG	GG	GG	AA	GG	GG	GG	GG	GG	GG	GG	GG	GG	AA	GG	GG	GG	GG	GG	GG	GG	GG	GG
BOPA2_12_10859	2H	645202515	GCGYGCGTCGGCGACCATGGCGCCGACCAGCGGAGGCAGGGTGCTGTACCAGCCGTTCTC[A/G]TGGCGGTAGAGCTGGTTCGCCCTCGAGAGTCCTCGGRAGCAYGGCCAGGARGACGCCAGT	0	0	FORWARD	0.528	2021-04-22 12:49:00	InfiniumII	GG	GG	GG	GG	AA	GG	AA	GG	GG	GG	AA	AG	GG	GG	GG	GG	GG	GG	AA	AA	AA	GG	GG	GG	GG	GG	AA	GG	GG	GG	AA	GG	GG	GG	GG	AA	GG	GG	GG	AA
BOPA2_12_10860	4H	27327299	CAATTGCGGGYTAGCCAGCCAGGAGCTAACGCGCGCATGAATGATGCTACCACTACTACT[A/G]CTGCTACGGTTCCTTCGCCGGGCGTGTGCTTGCAGGTTAGCGAGGAGCTAACAAGGCGAG	0	0	FORWARD	0.737	2021-04-22 12:49:00	InfiniumII	GG	AA	GG	GG	AA	GG	GG	GG	AA	AA	GG	GG	GG	GG	GG	AG	GG	GG	GG	GG	AA	AA	GG	GG	GG	GG	GG	GG	GG	AA	GG	GG	GG	GG	GG	GG	AA	GG	GG	GG
BOPA2_12_10864	5H	30204455	AGAAAGCCTCGCGATTATTTCCAGCTGCCTTCAAAGTTGGCAACTCCAGGCAATATAAGC[A/G]TATGTTGTCCACGCTAGAAATTCGACCTCGTACCACCGAACAAGAATCRGACCATGTTAA	0	0	FORWARD	1	2021-04-22 12:49:00	InfiniumII	GG	GG	AA	GG	GG	GG	GG	GG	GG	GG	GG	GG	GG	GG	GG	GG	GG	AA	GG	AA	AA	GG	GG	AA	GG	AA	GG	AA	GG	GG	GG	GG	GG	GG	GG	GG	GG	GG	GG	GG
BOPA2_12_10887	3H	544980516	ACCACGCACATGAACCTCTATGTTCTTAAGCTCAATGTTTAGAGGGAACTCATAATCCGC[A/G]TTGCAAACCATCTCCCAGCTTTGCAAGACCACATCGTAACCGGATATCCGACCTGCMCCW	0	0	FORWARD	1	2021-04-22 12:49:00	InfiniumII	GG	GG	GG	AA	GG	GG	GG	GG	GG	GG	GG	GG	GG	GG	GG	GG	GG	AA	AA	GG	GG	GG	GG	GG	GG	GG	GG	GG	GG	GG	GG	GG	GG	GG	GG	GG	GG	GG	GG	GG
BOPA2_12_10905	1H	529829699	AGGCGATGTCATTATAACAGCGACCGATGGCCTTTTTGACAATGTCTACGAGCAAGAAGC[A/G]GCAGCCATAATCTCGAAATCTTTGCAGGCAGATCTAAAACCAGCGGAGATGGCCGAGCAC	0	0	FORWARD	1	2021-04-22 12:49:00	InfiniumII	GG	GG	GG	GG	GG	AA	AA	GG	GG	GG	AA	GG	GG	GG	GG	GG	GG	AA	GG	AA	AA	AA	GG	GG	GG	AA	GG	AA	GG	GG	GG	GG	AA	GG	AA	AA	GG	GG	GG	GG
BOPA2_12_10915	2H	733690794	TGATGGCCTCAGCAACAGCAGCCAATGCCTCTGTACTGACAAGGGAGGCATTCTTTGCAT[A/G]CTCGGCATCAACTTCATACTCGACGGTCGATCTTATAACGGATCTGCCATCTTCTTTTCC	0	0	FORWARD	0.996	2021-04-22 12:49:00	InfiniumII	GG	GG	GG	GG	GG	GG	AA	GG	GG	GG	AA	GG	GG	GG	GG	GG	GG	GG	GG	GG	GG	AA	GG	GG	GG	GG	AA	GG	GG	AA	GG	GG	GG	GG	GG	GG	GG	GG	GG	AA
BOPA2_12_10923	5H	74312905	TGTAAGGTTAATGCACTGCGATATGTCCAGGTATTTCAACCTCTTCAGGCTGCATACCGA[A/C]GGTGGAAGCTTCCACAGTGCCGGGCAGGCGTAGACCCGCAGGATGCTCAGGCAGTGCAGC	0	0	FORWARD	0.996	2021-04-22 12:49:00	InfiniumII	AA	CC	AA	AA	AA	AA	CC	AA	AA	AA	CC	AC	AA	AA	CC	AC	AA	CC	AA	AA	AA	AA	AA	AA	AA	AA	AA	CC	CC	AA	AA	AA	AA	AA	AA	AA	AA	AA	AA	AA
BOPA2_12_10936	2H	659264767	GAAGTAATCCTGGAGCCACCTGASATGAACCTCCAGCCCGGCTTCTCGGAGGCTGTTGAG[A/G]ACGATCATGTACAGCCTCCTGTCCAGCTGGGTGTCCTGCACCTTCATGTCCCTGAGCAGC	0	0	FORWARD	0.877	2021-04-22 12:49:00	InfiniumII	AA	AA	GG	AA	GG	AA	GG	AA	AA	AA	GG	GG	AA	AA	AA	AA	GG	GG	AA	AA	AA	AA	AA	AA	AA	GG	GG	AA	GG	AA	AA	AA	GG	AA	GG	AA	AA	GG	AA	GG
BOPA2_12_10937	2H	754651630	GACCAGCCAGTCTGATTATTTGCGGAAGATTTCTCTGAAAATGCTATCTATGGAGACGAA[C/G]ACATAACAGGCTCCTGGAAATGCTCAGGTGATTCCAAATCAAAACAACCCCTGTCAAGAT	0	0	FORWARD	1	2021-04-22 12:49:00	InfiniumI	CG	CC	CC	CG	CG	GG	GG	GG	CC	GG	GG	CG	CG	GG	CC	CC	CG	CC	CC	CC	CC	CC	CC	CG	GG	GG	GG	CC	GG	CG	CC	CG	CG	CG	CG	CG	GG	CC	CG	CG
BOPA2_12_10938	1H	348204358	AGGGAAGAGTATGCAAGAAACAATCCGAGGTTTGGAAAATCTGAAAATGCATTTGAAGAA[C/G]GTCCTAGGAACAACAGCGCAGGCAGGAGATTCGTAAAATCTGGGTCGACATTTAGGACTC	0	0	FORWARD	0.965	2021-04-22 12:49:00	InfiniumI	CC	CC	CC	CC	CC	GG	CC	CC	CC	CC	GG	CC	CC	CC	CC	CC	CC	GG	CC	CC	CC	CC	CC	CC	CC	CC	GG	CC	CC	CC	CC	CC	CC	CC	CC	CC	CC	GG	CC	GG
BOPA2_12_10948	2H	183518398	GTGGCGACGTTGGGTCGATCATACATATGGTCGCTAAATTAAAACAGGAAAAGGAATGCG[A/G]GCTAATTAAGACAAGCGATCCCATGGACCGAATTACAACACACGGCACGCATGACTGGGC	0	0	FORWARD	1	2021-04-22 12:49:00	InfiniumII	AA	AA	AA	GG	GG	GG	GG	AA	GG	AA	GG	GG	AA	GG	GG	AG	GG	AA	GG	AA	GG	AA	GG	GG	GG	GG	GG	AA	GG	AA	GG	GG	GG	AA	GG	GG	GG	AA	GG	GG
BOPA2_12_10968	3H	34959733	TCTYCGGCTCCGGCGCCGGCTGCTGCTTCCTCCGAGATGCTTCTACTGTTCGGCATCACC[A/G]AACCCGCACCTCCGGCTCCAGCGGCAGGGGGTTCAGCAGGGCGGGATTCCGGCGCGGATC	0	0	FORWARD	0.685	2021-04-22 12:49:00	InfiniumII	GG	GG	GG	GG	GG	GG	GG	GG	GG	GG	GG	GG	GG	GG	GG	GG	GG	GG	AA	AA	GG	GG	GG	GG	GG	AA	GG	GG	GG	GG	AA	GG	GG	GG	GG	GG	GG	GG	GG	GG
BOPA2_12_10969	2H	663583331	GTATGATCGCTGAGTTGGTTACTTTTCGGAGCCTGGCCGTGTATATACTCGGAAGTTGTA[C/G]ACATCATGTCACTAGTAGTCTGGCAAGTACTCCTACTACGGAATCTGAACAATAGTAGTC	0	0	FORWARD	0.996	2021-04-22 12:49:00	InfiniumI	GG	CC	GG	CC	GG	CC	GG	CC	CC	CC	GG	GG	CC	CC	CC	GG	GG	CC	CC	CC	CC	CC	CC	CC	CC	GG	GG	GG	GG	CC	CC	CC	GG	CC	GG	CC	CC	GG	CC	GG
BOPA2_12_10973	7H	636564600	TTCCTCCTTACCAGGATCCGTGGAGGTTTTGGTGATGTGACCCTTGTTCGTGCATTTTTG[A/G]CGATCCAATGACTTAATGTTTTACACCATGTTTCTTGTAATAGATGCTTCGGTAGCACTT	0	0	FORWARD	0.976	2021-04-22 12:49:00	InfiniumII	AA	AA	AA	GG	GG	GG	AA	AA	AA	AA	AA	AG	AA	AA	GG	AA	GG	AA	AA	GG	GG	GG	GG	GG	GG	GG	GG	AA	AA	GG	GG	AA	GG	AA	GG	GG	GG	AA	GG	GG
BOPA2_12_11044	7H	583586119	TCCAGGTCATCACAGCGGCACTTCTCCGCTGTCAGCAATGACAACTTTGCTCTTTGGTGT[A/C]CCGTTCTGCTTGCCTTCAGCCTCAACCTTGTATACCACGTCCATCCCAGACAACACCTTG	0	0	FORWARD	0.949	2021-04-22 12:49:00	InfiniumII	CC	CC	CC	CC	CC	CC	CC	AA	AA	CC	CC	AC	AA	AA	CC	CC	CC	CC	CC	CC	CC	AA	CC	CC	CC	CC	CC	CC	CC	CC	CC	AA	CC	AA	CC	CC	CC	CC	CC	CC
BOPA2_12_11047	3H	655380560	AGTTGACACAATTATTATTGATGGTATCAGCATCAACTACAAGATATGAACCTTCTCCGA[A/G]TGTAGACAGGTTTAATGTATTGCATTGTCACTGGTAATTAAGCTCATACAACGAAATGG	0	0	FORWARD	0.935	2021-04-22 12:49:00	InfiniumII	AA	AA	AA	AA	AA	AA	GG	AA	AA	AA	GG	AA	AA	AA	AA	AA	AA	AA	AA	AA	AA	GG	AA	AA	AA	AA	AA	AA	AA	AA	AA	AA	AA	AA	AA	AA	AA	AA	AA	GG
BOPA2_12_11063	4H	467767377	GTAATATACGAAGTCCCCGTCGTCCTGAAACGAACGAGCTCGTCATAATTCAAGAAGTGG[A/C]ATGCGCATATATACATGGTGAAATTCAGACATGCATCATAAATAAAAGTGGATCTAAAAC	0	0	FORWARD	0.976	2021-04-22 12:49:00	InfiniumII	AA	CC	CC	CC	AA	CC	CC	CC	CC	CC	CC	CC	CC	CC	CC	AC	CC	AA	AA	AA	CC	CC	CC	CC	CC	CC	CC	AA	CC	CC	CC	CC	CC	CC	CC	CC	CC	CC	CC	CC
BOPA2_12_11103	7H	153004133	ACCAATAAAACACAACGAAGAGAGAAAGCGGTAAATATATATGGTCCAAAGAGTACCACA[C/G]GCACCCGCAAAAAACAAACCAACAAAGAGTACCACACAATACAAGCCGAGATTTGTTCAT	0	0	FORWARD	1	2021-04-22 12:49:00	InfiniumI	CC	CC	CC	GG	CC	GG	CC	CC	CC	CC	CC	CC	CC	CC	CC	CC	CC	CC	CC	CC	CC	GG	CC	CC	CC	CC	CC	CC	CC	CC	GG	CC	CC	CC	CC	CC	CC	CC	CC	CC
BOPA2_12_11144	1H	498205652	GATGTTATGGGGTGAASGRGTATCCAGAGGCAGAGTTCTGTAACTCCTTA[A/G]CCCCTGCCAACCTCCACAGATCAGCTTCATTGAGGATTTTGATCGACCACCGTCTGATTA	0	0	FORWARD	0.949	2021-04-22 12:49:00	InfiniumII	GG	GG	GG	GG	GG	GG	GG	AA	AA	AA	GG	GG	AA	AA	GG	GG	GG	GG	GG	AA	GG	GG	AA	GG	GG	AA	GG	GG	GG	GG	GG	AA	GG	AA	GG	GG	GG	GG	GG	GG
BOPA2_12_11154	3H	654554805	AAGTATCATTTGAGGCATAAGTCTAAATCAAAATGAAAAACTCTTGCTATGTTACTTTGC[A/G]CCCAGCATGGTTGAAGCTAAGAGCATATGTTGTAAAAATGCCAAGGRAATGAAACAAGCA	0	0	FORWARD	0.899	2021-04-22 12:49:00	InfiniumII	GG	AA	GG	AA	GG	GG	AA	GG	GG	GG	AA	AG	GG	GG	AA	AG	AA	AA	AA	AA	GG	AA	GG	GG	AA	AA	GG	AA	GG	AA	GG	GG	GG	GG	GG	GG	AA	AA	AA	AA
BOPA2_12_11190	4H	408288244	CGATCATACACATGTGTTCTTCTGGTCGGAACTTGTGTACATCATGTGCGTGTTTGTTTG[A/C]GCCCGTGTGTTTCGGTCGCTAGCGCGTGTGTTGTGTGTTCTACGTGTTTGTTC	0	0	FORWARD	1	2021-04-22 12:49:00	InfiniumII	CC	CC	CC	CC	CC	CC	CC	CC	CC	CC	CC	CC	CC	CC	CC	CC	CC	AA	AA	AA	CC	CC	CC	CC	CC	CC	CC	AA	CC	CC	CC	CC	CC	CC	CC	CC	CC	CC	CC	CC
BOPA2_12_11209	1H	350423508	TACTCAACCAACCAACCCTAAAGAAACAGCAAGAAGAAGCGAACCCCTCGATGGATCCAC[C/G]GGTCAGGCGCGGAAGCAGCCGACGAAGCGCGGCAGGTGGAGGTGGCCGTGGGAGTGGGCG	0	0	FORWARD	0.949	2021-04-22 12:49:00	InfiniumI	GG	GG	GG	GG	GG	GG	CC	GG	GG	GG	GG	CG	GG	GG	GG	GG	GG	GG	GG	GG	GG	GG	GG	GG	GG	GG	GG	GG	GG	GG	GG	GG	GG	GG	GG	GG	GG	CC	GG	CC
BOPA2_12_11233	4H	630508918	CACTATACCTATCTACTCCATAGTACAATTCAGTTCAATCACACGCTCGATCGATCAGCC[A/G]ACGACCCTGCAGTTTGTCCTGATGGTGCCGGTGTTGCCGGTGAGCACGCCGATGGCGCCC	0	0	FORWARD	1	2021-04-22 12:49:00	InfiniumII	GG	GG	GG	GG	GG	GG	GG	GG	GG	GG	AA	GG	GG	GG	GG	GG	GG	AA	AA	AA	GG	GG	AA	GG	GG	GG	AA	AA	GG	GG	GG	GG	GG	GG	GG	GG	GG	GG	GG	GG
BOPA2_12_11252	5H	603456294	CGTCTGGTCCAGCGACCACCACGTGGTGGCCAGCCCGATCCTGGCGACGTGGACCTGACC[A/C]CCACGCCCGGCGGTAGSTGCTGTACTAATTAGCAATGCCGTCGAGGGGAAGAACGCGGCG	0	0	FORWARD	0.528	2021-04-22 12:49:00	InfiniumII	AA	AA	AA	AA	AC	AA	CC	AA	AC	AA	CC	AC	AA	AA	AA	AA	AA	AC	AA	AA	AA	AC	AC	AC	AA	AC	AC	AC	AC	CC	AA	AA	AC	AC	AA	AC	AA	AC	AC	AC
BOPA2_12_11253	6H	404557293	CCTTATCATGCATGTCCTTATTTAATTTAAGCTTTGCTTGCTGTGCCTCATTTGATGTGG[A/G]AATGTCGTTTATATTTAGCAAGGAGACACTAAACGGTGGACTTTCTGTAAATCAGAAAAG	0	0	FORWARD	0.988	2021-04-22 12:49:00	InfiniumII	AA	AA	AA	GG	AA	AA	AA	AA	AA	AA	AA	AA	AA	AA	GG	AG	AA	AA	GG	AA	GG	AA	AA	AA	AA	AA	AA	GG	AA	GG	AA	AA	AA	AA	AA	GG	AA	AA	AA	AA
BOPA2_12_11254	7H	164884272	AGATGTGCAATTGCTAGTCGTTGGTTAGTGATTTGCTAGTCGTTGGTTAGTGATGGTGTG[A/C]AGACTGCAACCACACACTGAATGTTTTTTCTTTTCTTTTTGCGGGGTAACCAGGGGCGG	0	0	FORWARD	1	2021-04-22 12:49:00	InfiniumII	AA	AA	AA	AA	AA	AA	AA	CC	CC	CC	AA	AA	CC	CC	AA	AC	AA	AA	AA	CC	AA	AA	AA	AA	AA	AA	AA	AA	AA	AA	AA	CC	AA	CC	AA	AA	AA	AA	AA	AA
BOPA2_12_11255	3H	612888241	TTTTACACACACAAAGAACAATTAATTCTGTAAATTTGCAGGCAAGACCATGATGAAGTC[C/G]CGCTGGAAACTTGCGTGCTCTAGCACACGGGCAGRTCCGCCGGCGGCGGAGGCAGCATGG	0	0	FORWARD	0.965	2021-04-22 12:49:00	InfiniumI	CC	CC	CC	CC	CC	GG	GG	CC	CC	CC	CC	GG	CC	CC	GG	CG	GG	CC	CC	CC	CC	CC	GG	GG	GG	GG	GG	CC	GG	GG	GG	CC	GG	CC	GG	CC	GG	GG	GG	GG
BOPA2_12_11267	1H	481468950	GATCTGGTTCGCTTGGGAGAGCAATGAACACGCTGAACATATATCGTAGTATCCGTTTTT[A/G]GTACTTGGGCTGCATGCCGATCCAGCAGAGCAGATGGGTTAGCACTGGGAAAAACAGCAG	0	0	FORWARD	1	2021-04-22 12:49:00	InfiniumII	GG	GG	GG	GG	GG	GG	GG	GG	GG	GG	GG	GG	GG	GG	GG	GG	GG	GG	GG	GG	AA	GG	GG	GG	GG	GG	AA	GG	GG	AA	AA	GG	GG	GG	GG	GG	GG	GG	GG	GG
BOPA2_12_11278	2H	567404068	GAGGAAAATGATGTTTTCTTGAACTTGCACAACCGTCTCGGTTTGTACTCATCCCTTTTG[A/G]ACCATCTCTTCACTGTACTCATCCCTTTTGGACCATCTCTTCACTGTACGTTCATTAGCT	0	0	FORWARD	1	2021-04-22 12:49:00	InfiniumII	GG	AA	AA	GG	GG	GG	GG	GG	GG	GG	GG	GG	GG	GG	GG	AA	GG	AA	AG	GG	AA	AA	GG	GG	GG	GG	GG	AA	GG	GG	GG	GG	GG	GG	GG	GG	GG	AA	AA	GG
BOPA2_12_11285	2H	678098934	GCACGGCCGCACTTAGCCAACGCATGCGT[C/G]GCACACCTTGCTAGATCACTTAGCACATGAATCCAGTGGGCTTGCTCCTGCCGCAGTGGT	0	0	FORWARD	0.949	2021-04-22 12:49:00	InfiniumI	GG	GG	GG	GG	GG	GG	GG	CC	CC	CC	GG	GG	CC	CC	CC	GG	GG	GG	CC	GG	GG	CC	CC	GG	GG	GG	GG	GG	GG	GG	GG	CC	GG	CC	GG	GG	GG	GG	GG	GG
BOPA2_12_11298	5H	582297690	TTCTTGATTAACATGCATCATATGTTGTGCCCAGATCAAACAATGGCATGCCCAGTGGTG[A/G]CAAGTTTTTCTTTCCCTCCTATATGTTTTTACACAGCCCATGGAAATCACGGAAAATAAT	0	0	FORWARD	0.996	2021-04-22 12:49:00	InfiniumII	GG	GG	GG	GG	GG	GG	GG	AA	AA	GG	GG	GG	AA	AA	GG	GG	GG	GG	GG	AA	GG	GG	AA	GG	GG	GG	GG	GG	GG	GG	GG	AA	GG	AA	GG	GG	GG	GG	GG	GG
BOPA2_12_11301	1H	77984995	CTCGTTTGTTTTCGCCACCTCCACCGCAAATTTCCCTGTCAGTAGAGGAGGAGGGTGCGA[A/G]CCAAGAAAAATCTTTGAAAAAGTGAATACGAACCGATCCTATTTGYGGAATTACTAACTT	0	0	FORWARD	0.834	2021-04-22 12:49:00	InfiniumII	AA	AA	AA	AA	GG	AA	AA	AA	AA	AA	AA	AA	AA	AA	GG	GG	AA	AA	AA	GG	AA	AA	AA	AA	AA	AA	AA	AA	AA	AA	AA	AA	AA	AA	GG	AA	GG	AA	GG	AA
BOPA2_12_11377	7H	463873926	AAACCAACAGACTAGCCTAGAGGCTCCACCGTCGGAGAGGATTTCCTTTAATATAGGATS[A/G]TATGCATCCTGCGATAGTTCAGATGAATGAACAATGAATTAGGTACTTCCAACAGATTAT	0	0	FORWARD	0.988	2021-04-22 12:49:00	InfiniumII	GG	GG	GG	AA	GG	AA	GG	GG	GG	GG	GG	GG	GG	GG	GG	GG	GG	GG	GG	GG	GG	GG	GG	GG	GG	GG	GG	AA	GG	GG	AA	GG	GG	GG	GG	GG	GG	GG	GG	GG
BOPA2_12_11385	5H	315392038	TGTACCGAGAGAAATTGCGCTGACGAAGATCATGAAAGCCAGTATGAAGATGATGAGCGA[A/T]GCCCGCCCTAACCAACTGATCAACCTCCTTACGACGTGCTGCCCGATAATGGCAGCAACG	0	0	FORWARD	1	2021-04-22 12:49:00	InfiniumI	TT	TT	TT	TT	TT	TT	TT	AA	TT	TT	TT	TT	TT	TT	TT	TT	TT	AA	AA	AA	TT	TT	AA	TT	TT	TT	TT	AA	AA	TT	AA	TT	TT	TT	TT	TT	TT	TT	TT	TT
BOPA2_12_11386	6H	437328632	CGTCGGGTTTCCGTCCCGAGGCTGGCCTACGGTGCGTCGAGGAGACGGCTGAAGCTCTGT[C/G]GTCTCGTTCCATTACCAGAAGATATTCAGAGCTGGGCCAAGC	0	0	FORWARD	0.58	2021-04-22 12:49:00	InfiniumI	GG	GG	GG	CC	GG	GG	GG	GG	GG	GG	GG	GG	GG	GG	GG	GG	GG	GG	GG	CC	GG	GG	GG	GG	GG	GG	GG	CC	GG	GG	GG	GG	GG	GG	GG	CC	GG	GG	GG	GG
BOPA2_12_11387	3H	142771477	CTGCGGGAGATGGCCAAGGCGAGCTTCAGCAGGGACGGGGAGGACCCGTCCAGCAGCACC[A/G]CGTACAAGGGGAAGAGGAGCCGGAGCTCGTCGGTGGCATCGCAGTCGGCGGACTCCAAGG	0	0	FORWARD	0.58	2021-04-22 12:49:00	InfiniumII	GG	GG	GG	GG	GG	GG	GG	GG	GG	GG	GG	AG	GG	GG	GG	GG	GG	GG	GG	GG	GG	GG	GG	GG	GG	GG	GG	AA	GG	GG	GG	GG	GG	GG	GG	GG	GG	GG	GG	GG
BOPA2_12_11414	3H	28805649	TCTGTCCAGCGTTCAGAGTTTGGACGATCGCCTCTACCTGCTCGACGGTTCCATTCTGCA[A/C]ACATCAAGAACATATACATGTCAGCATCAAGAAATCAACTCATGAGAGACAAACTCACAC	0	0	FORWARD	0.965	2021-04-22 12:49:00	InfiniumII	CC	AA	CC	CC	CC	CC	CC	AA	AA	AA	CC	CC	AA	AA	CC	CC	CC	CC	CC	CC	AA	CC	AA	AA	CC	CC	CC	CC	CC	CC	CC	AA	CC	AA	CC	CC	CC	AA	CC	CC
BOPA2_12_11444	1H	409518614	CATCTCAGAACATATCTGATGTAGTCACAACAGTGTGAGCAAAAGCTTTACAGCAACCGG[A/G]TCCTTTCTTCTGGCAGGCTGATGAACTAACTGACCATGCGAAG	0	0	FORWARD	1	2021-04-22 12:49:00	InfiniumII	GG	GG	GG	GG	GG	GG	GG	GG	GG	GG	GG	GG	GG	GG	GG	GG	GG	GG	GG	AA	GG	GG	GG	GG	GG	GG	GG	GG	GG	GG	GG	GG	GG	GG	GG	GG	GG	GG	GG	GG
BOPA2_12_11449	2H	633663480	GCCTTGATCGTCCATACATTCCGCTGATTACACACAAACATCATGCAAGCATCAGCACAT[A/G]CTAGATCGTTGGCGGGCACGCCTCGAGMGGCCCTGGCCCACCCTGGTGGTAGTCAAACGG	0	0	FORWARD	1	2021-04-22 12:49:00	InfiniumII	AA	AA	AA	AA	AA	AA	AA	AA	AA	AA	AA	AA	AA	AA	AA	AA	AA	AA	AA	AA	AA	AA	AA	GG	AA	AA	AA	AA	AA	AA	AA	AA	AA	AA	GG	AA	AA	AA	AA	AA
BOPA2_12_11454	3H	555352852	GKAGTACTAAACCTTGATAAAACAACGTCATGGTTTGATAATAATGAAATTAAAGAAGGG[A/G]AAAATTAACGCGACCCTTAACGTAAACGTAAGATAGAACGGCAGCTAATGTTTTGTAGTA	0	0	FORWARD	1	2021-04-22 12:49:00	InfiniumII	AA	AA	GG	GG	GG	GG	GG	GG	GG	GG	GG	GG	GG	GG	GG	GG	GG	AA	AA	AA	GG	GG	GG	GG	GG	GG	GG	GG	GG	GG	GG	GG	GG	GG	GG	GG	GG	GG	GG	GG
BOPA2_12_11455	6H	32260871	GCTCACAAGGGCTTTAGCTTTAGCTAGCTGAGTGAGCGAGCATTAGTGCCTCACGCATGY[A/G]GCGGGCTCTGTTTTGGAGACGGCAGATCCTTCCAGCAGCATTGTAAAACTTTATTTACGA	0	0	FORWARD	0.949	2021-04-22 12:49:00	InfiniumII	GG	GG	GG	AA	GG	GG	AG	AA	GG	AA	GG	AA	AA	GG	AA	GG	GG	AG	GG	GG	GG	GG	GG	GG	GG	GG	GG	GG	GG	GG	GG	AA	GG	AA	GG	GG	GG	GG	GG	GG
BOPA2_12_11462	5H	280034127	GCGTCAACCAGAGACCGCAGTATGTTAACAACAACTGATTCCACAGCTTTTGTGACTGCG[A/C]TGAATTTTTCAGGGCTCTCTACACTCTGCACTGACCAACGCGATCCGGCCTCACGTGGAG	0	0	FORWARD	0.915	2021-04-22 12:49:00	InfiniumII	AA	AA	AA	AA	AA	AA	AA	AA	AA	AA	AA	AA	AA	AA	AA	AA	AA	CC	CC	AA	AA	AA	AA	AA	AA	AA	AA	CC	AA	AA	AA	AA	AA	AA	AA	AA	AA	AA	AA	AA
BOPA2_12_11463	1H	495128036	CGAGTTTCCAGATGCACTGTTTTGATCGCCGTTGTTGCAGAAGCTCGATTTCCTTTGCCC[A/C]GACGCAGCTCTATCACGATCATTCATCTTTTAGGTAGTGATCTGATGGTCATCGCCGTCG	0	0	FORWARD	1	2021-04-22 12:49:00	InfiniumII	CC	CC	CC	CC	CC	CC	CC	CC	CC	CC	CC	CC	CC	CC	CC	CC	CC	CC	CC	CC	AA	CC	CC	CC	CC	CC	CC	AA	CC	CC	CC	CC	CC	CC	CC	CC	CC	CC	CC	CC
BOPA2_12_11468	3H	585500434	TGTCCAACCAAAAGTCCACAGATCAAAACACCGTCCAACATGAAGCTTTGCTGATAATAA[A/C]CGGAAGCACGCATGTGAATAGCGTRGGAGGCCTCCGYAATATTGCTCAAGAAGCAAGTTG	0	0	FORWARD	0.988	2021-04-22 12:49:00	InfiniumII	AA	CC	AA	AA	CC	CC	CC	AA	AA	AA	CC	CC	AA	AA	CC	AC	AA	AA	CC	AA	CC	CC	CC	CC	CC	CC	CC	CC	CC	CC	CC	AA	AA	AA	CC	AA	AA	CC	AA	CC
BOPA2_12_11475	6H	463863740	AAATGGTCTCAATCGTTTCTTCATTCACCCACAACAGGTGGTGTGTGTACAATGTAAACC[A/G]CAGGCTGCTTGCGGGTTGCCTGGATGATACTTGCTCTACTAAGCCACATACAACTGATAC	0	0	FORWARD	1	2021-04-22 12:49:00	InfiniumII	GG	GG	GG	GG	AA	AA	AA	GG	GG	GG	AA	AA	GG	GG	GG	GG	AA	GG	GG	GG	AA	GG	AA	GG	GG	GG	GG	GG	AA	AA	GG	GG	GG	GG	GG	AA	GG	GG	GG	AA
BOPA2_12_11477	7H	261448913	AAAAAAATATTCGAAAATAACTGCTCCCTTAAGAGAAATGCTTTTGCAGCAGAGGAAGAA[A/G]ACAAAAGAGATTGTACCCAAGGTATGATGGGAGACAACCAGAGTAGCAAAATATACAACR	0	0	FORWARD	1	2021-04-22 12:49:00	InfiniumII	AA	AA	AA	AA	AA	AA	AA	AA	AA	AA	AA	AA	GG	AA	AA	AA	AA	AA	AA	GG	AA	AA	AA	AA	AA	AA	AA	AA	AA	AA	AA	AA	GG	GG	AA	AA	AA	AA	AA	AA
BOPA2_12_11485	4H	6003451	TGGGCATTCCAGTGTGGGCATTTACAC[A/G]ACAAACGCACGAACGGAAAAGTAAAGTGTCAGGCAGGCGCGGTGGTGCTAGAGTATATCA	0	0	FORWARD	0.915	2021-04-22 12:49:00	InfiniumII	AA	GG	AA	GG	AA	GG	GG	GG	GG	AA	GG	AG	AA	GG	AA	AG	GG	GG	GG	GG	GG	GG	GG	GG	GG	GG	GG	GG	GG	GG	GG	AA	GG	AA	GG	GG	AA	AA	GG	GG
BOPA2_12_11487	6H	311591705	AAGGACTATCCGAGCAACAAAAAGGTGAATTATCAAACCGACACAAATGACAGCACAGCA[A/C]CATAGGATTCATCCTACRGTCAGTGCTCTTAGCCGATAAGCATTTTGTTATCCTCCAAGA	0	0	FORWARD	1	2021-04-22 12:49:00	InfiniumII	AA	CC	CC	AA	CC	CC	CC	AA	AA	CC	CC	CC	AA	AA	CC	CC	CC	AA	CC	AA	CC	CC	CC	CC	CC	CC	CC	AA	CC	CC	CC	CC	CC	AA	CC	AA	CC	CC	AA	CC
BOPA2_12_11492	7H	121490641	GTTATCATCATCACCAAATAAAACCTTGTAAAACCTCCGTCTTTCCTCCCTCTTCTCCGC[A/G]CTATCCAACAGTACCCCTGACTCATCTTCGAGCTCCTCTTCTTCCTTCTTCACATSAACC	0	0	FORWARD	1	2021-04-22 12:49:00	InfiniumII	AA	AA	AA	AA	AA	AA	AA	AA	AA	AA	AA	AA	AA	AA	AA	AA	AA	AA	AA	AA	GG	GG	GG	GG	AA	AA	GG	AA	AA	AA	AA	AA	AA	AA	AA	AA	AA	AA	AA	AA
BOPA2_12_11508	7H	27772383	AAATAGAKTAACAAAATCATACTAGAAGGGAAGAATGAATAGAACACAAAGGAATCAACA[A/G]GAACTAGTGCTAGGGGAATTAGTCCCAAGATATTCCTGCCCTGCCCCTCTYTCTCTCTTT	0	0	FORWARD	0.949	2021-04-22 12:49:00	InfiniumII	GG	GG	GG	GG	GG	GG	GG	GG	GG	GG	GG	GG	GG	GG	GG	GG	GG	GG	AG	GG	GG	GG	GG	GG	GG	GG	GG	AA	GG	GG	GG	GG	GG	GG	GG	GG	GG	GG	GG	GG
BOPA2_12_11511	3H	155123442	TTGGACCTCTTACACTTTCACTCCGTCATATCACGAAGCTCTGTTCTGCTTCGTCTTGGC[A/G]ATGCTGAGAAGGTCACCGAAGAGCTTGTCCTCGGGTTTCGACGGCCTCATGGGTTGCGCC	0	0	FORWARD	0.996	2021-04-22 12:49:00	InfiniumII	GG	GG	GG	GG	GG	GG	GG	GG	GG	GG	GG	GG	GG	GG	GG	GG	GG	GG	GG	GG	GG	GG	GG	GG	GG	GG	GG	AA	GG	GG	GG	GG	GG	GG	GG	GG	GG	GG	GG	GG
BOPA2_12_11512	5H	409578338	ACATGTGATTCCATTGCCCCATATGAAGTTTTAACAATGCCATGATAAATATATGCTGCT[C/G]GGAAATTGATTTGTAAATGGCAGTGCTTTAGATTGACTTGAAGTAGTCTACAAATACAGG	0	0	FORWARD	0.965	2021-04-22 12:49:00	InfiniumI	GG	GG	GG	GG	GG	GG	GG	GG	GG	GG	GG	GG	GG	GG	GG	GG	GG	GG	GG	GG	CC	GG	CC	GG	GG	CC	GG	GG	CC	GG	CC	GG	GG	GG	GG	GG	GG	GG	GG	GG
BOPA2_12_11517	3H	570789584	CTCTGGAATATGGAAGCAGCCATTTTGAAATGGCACCGGTGAATATAACACTGGGACGTC[A/G]GTGGCAGATAATGAATTCAGAAAGGACCTGAAAACTCACAAAATTAGATTATGCAACATA	0	0	FORWARD	0.935	2021-04-22 12:49:00	InfiniumII	GG	GG	GG	AA	GG	GG	GG	GG	GG	GG	GG	GG	GG	GG	GG	GG	GG	GG	AA	GG	GG	GG	GG	GG	GG	GG	GG	GG	GG	GG	GG	GG	GG	GG	GG	AA	GG	GG	GG	GG
BOPA2_12_11529	7H	508668950	TTATTGTTGATTGTTCAGAATCAGCATATAACTTATTTTTATTGGACGGAGAATATGTGT[A/T]CATTCAAAAAGTTGTGGTAAAGGTGGTGGGCAGAAATTAG	0	0	FORWARD	0.858	2021-04-22 12:49:00	InfiniumI	AA	AA	AA	TT	AA	TT	AA	AA	AA	AA	AA	AA	AA	AA	AA	AA	AA	AA	AA	TT	AA	AA	AA	AA	AA	AA	AA	AA	AA	AA	TT	TT	AA	AA	AA	AA	AA	AA	AA	AA
BOPA2_12_20006	7H	83279142	CTCGCCGCAGACGAAGTAGTGCATCTTGCGCTTCTTGAGCACGAACTCGAAGCCCGCACC[A/G]GAGCCCTGCGCCACGCCGGCCACCAGCTTGCCCGCCTTGATGTTGCACGACTGGTAGTCG	0	0	FORWARD	0.877	2021-04-22 12:49:00	InfiniumII	GG	GG	GG	GG	GG	GG	GG	GG	GG	GG	GG	GG	GG	GG	GG	GG	GG	AA	GG	GG	GG	GG	GG	GG	GG	GG	GG	AA	GG	GG	GG	GG	GG	GG	GG	GG	GG	GG	GG	GG
BOPA2_12_20031	7H	59577616	GGTTTGGCAGACTCACTTGGCTTCACTTATGCTGCTTAAGCTGTATCACGGAAATAAGCG[A/G]AGATTTGTTGTTTCAGACTATCTGTTGAGACTGACAAACGCAGACAATGTTTTCCGGTGT	0	0	FORWARD	1	2021-04-22 12:49:00	InfiniumII	GG	GG	GG	GG	GG	GG	GG	GG	GG	GG	GG	GG	GG	GG	GG	GG	GG	AA	GG	GG	GG	AA	GG	GG	GG	GG	GG	AA	GG	GG	GG	GG	GG	GG	GG	GG	GG	GG	GG	GG
BOPA2_12_20045	5H	587053505	GGAGGTGTGGGCGGACAGCGTCAAGAAGAAGCGGAAGCGCAAGATGAACAAGCACAAGCT[C/G]CGCAAGCTCCGGAAGCGCCTCCGCCGCCAGACCTGAGCCRCCGCCGCGCCTGGATCCCGG	0	0	FORWARD	0.915	2021-04-22 12:49:00	InfiniumI	CC	CC	CC	CC	CC	CC	CC	GG	GG	CC	CC	CC	GG	GG	CC	CC	CC	CC	CC	GG	CC	CC	GG	CC	CC	CC	CC	CC	CC	CC	CC	GG	CC	CC	CC	CC	CC	CC	CC	CC
BOPA2_12_20108	3H	446060694	AACTAGTCTGAGTTTGCCAGGTCCCTTGAGAACGGCATCAGTTGCTCTGTACTGATCACC[A/G]AAAGCATGCCTTCCAATGCAGATGGGCTTAGTCCATCCTGGAACAAGCTTTGGGACATTC	0	0	FORWARD	0.996	2021-04-22 12:49:00	InfiniumII	GG	GG	GG	AA	GG	GG	GG	GG	GG	GG	GG	AG	GG	GG	GG	GG	GG	AA	AA	AA	GG	GG	GG	GG	GG	GG	GG	AA	GG	GG	GG	GG	GG	GG	GG	GG	GG	GG	GG	GG
BOPA2_12_20144	4H	201070769	CGGGTTGTTGCAGGCTTCCTTTGACGGGTGAATGTCCTTGAGCGCGCGCCACACGGCGCT[A/G]TTACACTTAAACCCTGACCCAAAGGCGATCTGCCACACACGGTGGCCGCGCCGAACGCGT	0	0	FORWARD	0.834	2021-04-22 12:49:00	InfiniumII	GG	GG	GG	GG	GG	GG	GG	GG	GG	GG	GG	GG	GG	GG	GG	GG	GG	AA	AA	AA	GG	GG	GG	GG	GG	GG	GG	AA	GG	GG	GG	GG	GG	GG	GG	GG	GG	GG	GG	GG
BOPA2_12_20156	4H	97457045	CTCGTTGCCGGTGCCGGTCACCACCGTCTCGGTCGAGTACCCGTACACGTCGGCGCCGCC[A/G]TCAGCGGCGGGCTGGAAGTCCTCGCCCTCCTTCTTGTGGTGGAACAGGTGGTGGTGGTGC	0	0	FORWARD	0.685	2021-04-22 12:49:00	InfiniumII	GG	GG	GG	GG	AA	GG	AA	GG	GG	GG	GG	GG	GG	GG	GG	AG	GG	GG	GG	GG	AA	GG	GG	GG	GG	GG	AA	GG	GG	AA	AA	GG	AA	GG	GG	GG	GG	GG	GG	AA
BOPA2_12_20201	7H	4280866	CCACAGCTCATCCTTGTACTCYGCCATCCTTGTCTGGATRTACATCTTCTCTCCCGCCGC[A/G]TTGGTCTCCTCCCTGCTGATGGCGTAGTCCACCCGGAAGTTGTCCGGCGCCTTCGCCTTC	0	0	FORWARD	0.685	2021-04-22 12:49:00	InfiniumII	AA	AA	GG	GG	AA	GG	GG	GG	GG	GG	GG	GG	GG	GG	AA	AA	GG	AA	GG	GG	AA	GG	GG	GG	GG	GG	GG	AA	GG	GG	AA	GG	GG	GG	AA	GG	GG	GG	GG	GG
BOPA2_12_20237	4H	629645765	CGTGTTCGGGTGCAGGCAAAGCAGTATCCYGCATTGGTCTGAGAGGAAGGATTGGCAAGC[A/G]TAATGATCCATGCTCTGCACATCCTCCGCATAGTTCCTGGTAGTAGATCTAAGATGAATG	0	0	FORWARD	1	2021-04-22 12:49:00	InfiniumII	GG	GG	GG	GG	GG	GG	GG	GG	GG	GG	GG	GG	GG	GG	GG	GG	GG	AA	AA	GG	GG	GG	GG	GG	GG	GG	GG	AA	GG	GG	GG	GG	GG	GG	GG	GG	GG	GG	GG	GG
BOPA2_12_20240	4H	34777219	GCTGCCCGCTGTGTTCCCGCGCTTCATGTCAGTATCATCTGCTCAAATAGAGGAGAGCGG[A/G]TTTGAGAGCAGCACTGTTGCAGATATTTTGAAGTCCAAAGGGAAGAGTGCTGATGGATCA	0	0	FORWARD	1	2021-04-22 12:49:00	InfiniumII	AA	AA	AA	AA	AA	AA	AA	GG	GG	GG	AA	AA	GG	GG	AA	AA	AA	AA	AA	AA	GG	AA	GG	AA	AA	AA	AA	AA	AA	AA	AA	GG	AA	GG	AA	AA	AA	AA	AA	AA
BOPA2_12_20257	5H	2255929	TGAGCTGGCTTCATGTTATGGTGACAAACAAGGGAAAAAGTACCGATCATGGGTGGACAG[A/G]CTAGTTATCTTGCAGACTGCTTCTGACAGTTGGCTCGTGAGATTCGACTTGTGGGAGGCA	0	0	FORWARD	1	2021-04-22 12:49:00	InfiniumII	AA	AA	AA	AA	AA	AA	AA	AA	AA	AA	AA	AA	AA	AA	AA	AA	AA	AA	AA	AA	AA	AA	AA	AA	AA	AA	AA	GG	AA	AA	AA	AA	AA	AA	AA	AA	AA	AA	AA	AA
BOPA2_12_20326	2H	54584401	TTGGAACGCCCRGCCGTCCTCGTCRCTACAGGCGATGTTCTATAGTTAGGCCTCCATGCA[A/G]TGAACCCTGTAAACAAACTGCGTGGAGCTGAAAATAATGTAACCTTATATCAAAATTAAA	0	0	FORWARD	0.965	2021-04-22 12:49:00	InfiniumII	GG	GG	GG	GG	GG	GG	GG	GG	GG	GG	GG	GG	GG	AA	GG	GG	GG	AA	GG	GG	GG	GG	GG	GG	GG	GG	GG	AA	GG	GG	GG	GG	GG	GG	GG	GG	GG	GG	GG	GG
BOPA2_12_20335	2H	503886204	ACGAACTGCTTCTGTTAGTTGACCTCCCTCAGTGTAGCCAACATAACCTGGAGGTGATCC[A/G]ATAAGTTTGGACACTGTATGTCTCTCCATGAATTCACTCATATCTAATCTGATCATGGCT	0	0	FORWARD	0.976	2021-04-22 12:49:00	InfiniumII	GG	GG	GG	GG	GG	GG	GG	GG	GG	GG	GG	GG	GG	GG	GG	GG	GG	GG	GG	GG	GG	AA	GG	AA	GG	GG	GG	GG	AA	GG	GG	GG	GG	GG	GG	GG	GG	GG	GG	GG
BOPA2_12_20350	5H	493783822	ACGGGCGCCCCCTTCATCAACGTGTAGAATAAACTAGCTTTCTTGCCGACACGATAACAC[A/G]ACTTGTACTTATCTAGTAGGACATCTGGACATGTAAATGATGATAACTGATCATCCTCTT	0	0	FORWARD	1	2021-04-22 12:49:00	InfiniumII	AA	AA	GG	GG	AG	GG	GG	AA	AA	AA	GG	AA	AA	AA	GG	GG	GG	AA	AA	AA	GG	GG	GG	GG	GG	GG	GG	AA	GG	GG	GG	AA	GG	AA	GG	GG	GG	GG	GG	GG
BOPA2_12_20407	7H	642285885	CATATCTGACAGCCTCGTAAATATTGTTAACGCCCATGTGGGTGCTCTCTTGTCTGGGAT[A/C]TCTATGTCGAACTGATTTRAACACTGCTGTGTGTGATATGAAGAGTTATTCCGAAACGGA	0	0	FORWARD	0.996	2021-04-22 12:49:00	InfiniumII	CC	CC	AA	CC	CC	CC	CC	CC	CC	CC	CC	CC	CC	CC	CC	AC	CC	AA	AA	CC	CC	CC	CC	CC	CC	CC	AA	AA	CC	AA	CC	CC	CC	CC	CC	CC	CC	CC	CC	CC
BOPA2_12_20416	5H	415425465	GGAAGTGGGGAACGCAGCAGCATTCTTGGTGTCTCCATTGGCATCTGCAATCACTGGTTC[A/G]ACTGTTTATGTCGACAATGGACTCAACACGATGGCGCTTGCGGTTGACAGCCCTACTTTG	0	0	FORWARD	0.976	2021-04-22 12:49:00	InfiniumII	AA	AA	AA	AA	AA	AA	AA	GG	GG	AA	AA	AA	GG	GG	AA	AA	GG	GG	AA	GG	AA	GG	AA	AA	AA	AA	AA	GG	AA	AA	AA	GG	AA	GG	AA	AA	AA	AA	AA	AA
BOPA2_12_20448	6H	563029989	CTCATCCATGTCAGAGAAACAAAGAGAGCAAGTACTAACAAAGGTGTTGGAAGAAGCCGG[A/G]TACACACAGGATTCCACCCTAGCAATAGAAGATTTTGTGACGATCATCGACCACCCCGGC	0	0	FORWARD	1	2021-04-22 12:49:00	InfiniumII	GG	GG	GG	GG	GG	GG	GG	GG	AA	GG	GG	GG	GG	GG	AA	GG	GG	AA	AA	AA	GG	GG	GG	GG	GG	GG	GG	AA	GG	GG	GG	GG	GG	GG	GG	GG	GG	GG	GG	AA
BOPA2_12_20574	3H	114511070	GATCCTGCGCATCTCCTCCTACCTGCTGCACAACCTGAAGAAGGTGACTGTCCCGTTTGT[A/G]GTCCTGCACGGCACGGCGGACCGGGTGACGGACCCGCTGGCCTCGCAGGAGCTCTACAGG	0	0	FORWARD	0.949	2021-04-22 12:49:00	InfiniumII	AA	AA	GG	GG	AA	AA	AA	AA	AA	AA	AA	AA	AA	AA	AA	AA	AA	GG	GG	GG	AA	GG	AA	AA	AA	AA	AA	GG	AA	GG	AA	AA	AA	AA	AA	AA	AA	AA	AA	AA
BOPA2_12_20593	6H	29661090	AGATCGCCATGGAGGAGATGGAGGCGTAGGCCGGCCGGCCGCCAGCACATCGTCATCGAC[A/C]CATGGCACGGTGATGAATTCACCCACCGATTAATATTGCCCGATTAATCTGCGATCGATA	0	0	FORWARD	1	2021-04-22 12:49:00	InfiniumII	CC	CC	CC	CC	CC	CC	CC	AA	CC	AA	CC	CC	AA	AA	CC	CC	CC	CC	AA	CC	CC	CC	CC	CC	CC	CC	CC	CC	CC	CC	CC	AA	CC	AA	CC	CC	CC	CC	CC	CC
BOPA2_12_20618	4H	9697555	CTCCATCAGCCGCAGGATCAGGTTCTCCGCGAACTCCATGATGAATCCCATGCCGGACGA[A/G]GCTCCTCTCTCTCTCTCTCTCTTTCTCTCTTTCTCGCGCGCGAGGGGGATCGATCTGCGT	0	0	FORWARD	0.834	2021-04-22 12:49:00	InfiniumII	GG	GG	GG	GG	GG	GG	GG	GG	AA	AA	GG	AA	AA	AA	GG	GG	GG	AA	GG	GG	GG	GG	GG	GG	GG	GG	GG	AA	GG	GG	GG	AA	GG	AA	GG	GG	GG	GG	GG	GG
BOPA2_12_20648	4H	603603245	TCGATCCAGCTAGCGGTCAGGGCTCCYGAAACCGGCGACCATGGCGAGCGAGCAGCCGGC[A/G]GAGACCTACACGGTGGAGGAGCTCGTGGCCGTGAACCCCTACAACCCCGACATCCTCAAC	0	0	FORWARD	0.685	2021-04-22 12:49:00	InfiniumII	GG	GG	GG	GG	AA	GG	GG	GG	GG	GG	GG	GG	GG	GG	GG	GG	GG	AA	AA	AA	GG	GG	GG	AA	GG	GG	GG	AA	GG	GG	GG	GG	GG	GG	GG	GG	GG	GG	GG	AA
BOPA2_12_20684	7H	605135349	GGACATGCCTCCTATTGCAGATACCGCGGGTGTAAGATGATGTGAGATTTACATTACATG[A/G]TCTGTTTATCCTGACTCAGTTCTGGACGTCGCCCTTCCGTTTCGTGGTGGTGCTTCGGGG	0	0	FORWARD	1	2021-04-22 12:49:00	InfiniumII	AA	GG	GG	GG	AA	GG	AA	AA	AA	AA	AA	AA	AA	AA	AA	AG	AA	GG	AA	AA	AA	AA	AA	AA	AA	AA	AA	GG	AA	GG	GG	AA	AA	AA	AA	GG	AA	AA	AA	AA
BOPA2_12_20775	2H	767940290	TCTCCTCATCCCATCTGCGTAGCGATTCATACAAGTCAGAACTAGAAATTGAACCAAGAT[A/T]TCCATTGTTTGGTGGGTGGCACTGCACTTTCACCATTGGCTATGGTATGCCACTGCAAGA	0	0	FORWARD	0.996	2021-04-22 12:49:00	InfiniumI	AA	AA	AA	AA	AA	TT	AA	AA	AA	AA	AA	AA	AA	AA	AA	AA	AA	AA	AA	AA	AA	TT	TT	AA	AA	AA	AA	AA	AA	AA	AA	TT	AA	AA	AA	AA	AA	TT	AA	AA
BOPA2_12_20831	4H	366230669	AGCAGCATAGATGCCACCATTGAACATCTTGCAGCATCAAATGTGTTCTTTATTGCCAAG[A/C]GGAGAAATGCAAATATGGATGTGCTGTATCTGTCTGCGAAGATCCCCCGTGGGATTCCAT	0	0	FORWARD	1	2021-04-22 12:49:00	InfiniumII	AA	AA	AA	AA	AA	AA	AA	AA	AA	AA	AA	AA	AA	AA	AA	AA	AA	CC	CC	CC	AA	AA	AA	AA	AA	AA	AA	CC	AA	AA	AA	AA	AA	AA	AA	AA	AA	AA	AA	AA
BOPA2_12_20867	5H	648513686	TTACGGATATGAAGGAAACAGAAACCAGTCTGCAGCACAATGTAAATATAAGTTCTGCAC[A/G]GGTGACTAAAATGATCGTTTCACTGTGATACAAAAGACAAAGTACAGCCCCATCCGCATG	0	0	FORWARD	1	2021-04-22 12:49:00	InfiniumII	GG	AA	AA	GG	GG	GG	GG	AA	AA	AA	GG	GG	AA	AA	GG	GG	GG	GG	GG	GG	GG	GG	GG	AA	GG	GG	GG	GG	GG	GG	GG	AA	GG	AA	GG	GG	GG	GG	GG	GG
BOPA2_12_20878	2H	294598697	ACTCTGTCATGTGGACAATTAATATGTACAGTTCCTACTTTTACTCCCACAAAAAGAAAA[A/G]GAAGTTTGGACCAAAATGCTTGTCCCTGAGGCTTATTCGCCATCCTACGACCTGGAACTT	0	0	FORWARD	0.996	2021-04-22 12:49:00	InfiniumII	AA	AA	AA	AA	AA	AA	AA	AA	AA	AA	AA	AA	AA	AA	AA	AA	AA	GG	AA	GG	AA	AA	AA	AA	AA	AA	AA	GG	AA	AA	AA	AA	AA	AA	AA	AA	AA	AA	AA	AA
BOPA2_12_20917			ACCTCCAAATATTGGGCCATATCAATCTAGAGGAGGAGGGGATCCAGAACCTCAGCCGTC[A/C]CCAGCACAAGCAAACAACAGCAATCTGCCACCGTGGATGCTCCGCACCATCGGCAACAGA	0	0	FORWARD	0.915	2021-04-22 12:49:00	InfiniumII	AA	AA	AA	AA	AA	AA	AA	AA	AA	CC	AA	AA	CC	AA	AA	AC	AA	AA	AA	AA	AA	AA	AA	AA	AA	AA	AA	AA	AA	AA	AA	AA	AA	AA	AA	AA	AA	AA	AA	AA
BOPA2_12_20985	2H	632316030	TCTGATTCATTGCTACTATCTGGGGTAGCAGCTGATCCTCTGTACCTTAGTTTTGTTGTA[A/G]CGCTATCCTGCGCACTGACAATATCACTGGAGTTTGATTCTTCTTTCAAACACCACTTTG	0	0	FORWARD	1	2021-04-22 12:49:00	InfiniumII	AA	AA	AA	GG	GG	AA	GG	GG	GG	GG	GG	AG	GG	GG	AA	AG	GG	GG	GG	GG	GG	GG	GG	GG	GG	GG	GG	GG	GG	GG	GG	AA	GG	GG	GG	GG	AA	GG	GG	GG
BOPA2_12_21003	4H	27328794	CTGGATGGAAGTCCTACAAACTTACAGGTCGTGCCGGAAGCGGCTAACAAGAGAGGCAGG[A/G]GATCTTCATTCCAGGAGAACTTCACCTTCGCCGATCGCTTTGTTCATGATTTTCGTCGAG	0	0	FORWARD	1	2021-04-22 12:49:00	InfiniumII	AA	AA	AA	AA	AA	AA	AA	GG	AA	AA	AA	AA	GG	GG	AA	AA	AA	GG	GG	GG	AA	AA	GG	AA	AA	GG	AA	AA	AA	AA	AA	GG	AA	GG	AA	AA	AA	AA	AA	AA
BOPA2_12_21049	2H	38602524	ATGGAGCGCAAGCATCCTGGAAGACCTCAAGAAGATAGACGCTCCCAAGGCCTCAAATTC[A/G]GAGATTTCAGCAGATAAGGACAATGCTGGCGTGGAGTCAGCAGAAATCCTGATGGAACAA	0	0	FORWARD	0.996	2021-04-22 12:49:00	InfiniumII	GG	GG	GG	GG	GG	GG	GG	GG	GG	GG	GG	AG	GG	AA	GG	GG	GG	AA	GG	GG	GG	GG	GG	GG	GG	GG	GG	GG	GG	GG	GG	GG	GG	GG	GG	GG	GG	GG	GG	GG
BOPA2_12_21064	3H	474830452	GAGGTACTTGGCATGAATAATTTCGGCCATCAACATCATCGCAACTTAGCTCGGTTCATT[A/C]TCTTTACTCTGGAACAAGGTCAATCTTATTTGTTCTGACCTGTCTGCTCTAGGGATCTTG	0	0	FORWARD	1	2021-04-22 12:49:00	InfiniumII	CC	CC	CC	CC	CC	CC	CC	CC	CC	CC	CC	CC	CC	CC	CC	CC	CC	CC	CC	CC	CC	CC	CC	CC	CC	CC	CC	AA	CC	CC	CC	CC	CC	CC	CC	CC	CC	CC	CC	CC
BOPA2_12_21081	3H	614291551	ATCTTGGCGCCGGTGTTGAGCACGAAGTGCGTCGCCATCCCCGCTCACGGGCGCACGCAC[A/G]GCCACGGTCTCGGAGACGGCGCTGGAAGGAAGGGGACGGGGACGAATCGGAAACGGGACG	0	0	FORWARD	0.528	2021-04-22 12:49:00	InfiniumII	AA	AA	AA	AA	AA	GG	AA	GG	GG	AA	AA	AA	AA	AA	AA	AA	GG	AA	AA	AA	GG	GG	GG	GG	AA	GG	AA	AA	AA	GG	GG	GG	AA	AA	AA	AA	AA	AA	GG	AA
BOPA2_12_21128	5H	503900056	AGTTGTGTCGACGCTGAATTCCCCCAAGAGGTCCAAGGCCGAGATGGAGGCTCTCAAGGG[A/C]GCCAAAGGCGTGACCAAATTCGTGGAGGTCCCGGGCGCGCTTCTGCCGCAGGAAGAATAC	0	0	FORWARD	0.787	2021-04-22 12:49:00	InfiniumII	CC	CC	CC	CC	CC	CC	CC	CC	CC	CC	CC	CC	CC	CC	CC	CC	CC	AA	AA	AA	CC	CC	CC	CC	CC	CC	CC	AA	CC	CC	CC	CC	CC	CC	CC	CC	CC	CC	CC	AA
BOPA2_12_21135	5H	651947698	AGCGGACAGACATCAGATAATCGATGACTGATCGCCCATCAGCATGCCCAGGTCGTTTGC[A/G]TCAGCAGACGGCGATCAAGGACATGCTCCTGAATGGATATGGAAGACACCGTCGTCACGG	0	0	FORWARD	0.949	2021-04-22 12:49:00	InfiniumII	AA	AA	AA	AA	AA	AA	AA	AA	AA	AA	AA	AA	AA	AA	AA	AA	AA	GG	GG	AA	AA	AA	AA	AA	AA	AA	GG	AA	AA	AA	AA	AA	AA	AA	AA	AA	AA	AA	AA	AA
BOPA2_12_21157	5H	498810876	GGGCTCAATGTCAATTTCAATCTCCTTCCCAGTGAGAGTCTTGACTTTGATCATCGTACC[A/G]CCCCTGAGCCTGAGGACCAAGTGAAGAGTCGACTCCTTCTGAATGTTGTAGTCAGCAAGT	0	0	FORWARD	1	2021-04-22 12:49:00	InfiniumII	AG	AG	AA	AA	AG	AG	AA	AG	AA	AA	AA	AA	AA	AA	AA	AA	AG	GG	AA	AA	AA	AA	AA	AG	AG	AG	AG	GG	AG	AG	AG	AG	AG	AG	AA	AG	AG	AA	AG	AA
BOPA2_12_21172	1H	536786084	CAGCTCCAGGGAAAGGTTGTCATAGCTGGAGTAAGTCTTAAGATCGACCTTCCTTAGGTA[A/T]GGGGCTCCATCCATGCTGACCTTGACATAGCAGCATCCCGCCTCGCTTCTACCTTGGTTC	0	0	FORWARD	1	2021-04-22 12:49:00	InfiniumI	TT	TT	TT	TT	TT	TT	TT	TT	TT	TT	TT	TT	TT	AA	TT	TT	TT	TT	AA	AA	TT	TT	TT	TT	TT	AT	TT	TT	TT	AA	TT	TT	TT	TT	TT	TT	TT	TT	TT	TT
BOPA2_12_21290	5H	178785763	ATCCACATTTATCCGACATCGATACGGTACGAGGGGGAAACCGACAGTTTTCGGGAAAAC[A/G]GGCAACTTAACAAGTAGTCAAATTTTATGTGCAAAAACCAAGAGAAAGAGGTAAGACGAG	0	0	FORWARD	0.935	2021-04-22 12:49:00	InfiniumII	GG	GG	GG	GG	GG	GG	GG	AA	AA	AA	GG	GG	AA	AA	GG	GG	GG	GG	GG	GG	GG	GG	GG	GG	GG	GG	GG	GG	GG	GG	GG	AA	GG	AA	GG	GG	GG	GG	GG	GG
BOPA2_12_21337	2H	320307108	GAGGAAGCGCTTATTTACTATGATCAATGACCAACCAACTGTGCTTGAATCATTATCTGA[A/G]CGGAAGCATGGGAGGGATAATAAATCTGGTGTTGACAACAGTGGCAAATCAAGACACTCG	0	0	FORWARD	1	2021-04-22 12:49:00	InfiniumII	AA	AA	AA	AA	AA	AA	AA	AA	AA	AA	AA	AA	AA	AA	AA	AA	AA	GG	AA	GG	AA	AA	AA	AA	AA	AA	AA	GG	AA	AA	AA	AA	AA	AA	AA	AA	AA	AA	AA	AA
BOPA2_12_21442	4H	118867833	AGAGTCTGTTCCTTTCACACAATTTTCCAGAAACTCCTGTTCACAGTGAGTTGGTTTTTG[A/G]ATCTCCAAACAAAGTGGTCCATGCACACCCCTTTGGGTCACCTGGTCCTGGTCATCCTTG	0	0	FORWARD	1	2021-04-22 12:49:00	InfiniumII	AA	AA	AA	AA	AA	AA	AA	AA	AA	AA	AA	AA	AA	AA	AA	AA	AA	GG	GG	GG	AA	GG	AA	AA	AA	AA	AA	GG	AA	AA	AA	AA	AA	AA	AA	AA	AA	AA	AA	AA
BOPA2_12_21464	7H	597504002	GGGGGTTCCCTACCTGCGGAGCCAGGCGATGAGGGTGTACGCGAGCGTGTGGGACGCGGA[A/G]GAGTGGGCGACGCAGGGCGGGCGGGTGAGGACGGACTGGTCGCGGGCGCCGTTCGTGGCG	0	0	FORWARD	0.58	2021-04-22 12:49:00	InfiniumII	AA	AG	AG	AA	AA	AA	AA	AG	GG	AG	AA	AG	AA	GG	GG	GG	AG	GG	GG	AA	AA	AG	AG	AG	AA	AG	AG	AG	AG	AG	AA	GG	AG	GG	AG	AA	GG	AA	GG	AG
BOPA2_12_21471	5H	595217171	CTTCTCAAGGCAGGGTGCGGAAACTCATTCGCSCCATTCCCCAAAGGTACACTACAAAGA[A/G]CAGCATTGCCACAGCTTGCCCATCTCATCTTTGTTTGTATCCGTATAATTCAGCTGAGGT	0	0	FORWARD	1	2021-04-22 12:49:00	InfiniumII	AA	AA	AA	AA	AA	AA	GG	AA	AA	AA	GG	AG	AA	AA	AA	AA	AA	AA	AA	AA	AA	AA	GG	GG	GG	GG	AA	AA	GG	AA	GG	AA	AA	AA	AA	AA	AA	AA	AA	AA
BOPA2_12_21476	2H	559106614	AAATAAAGCAATCGCCGATGGCTATGCTGACTTGGTAGCATATGGGCGCTTGTTTTTATC[A/C]AATCCTGACTTGCCTCGGAGGTTTGAAATAGGTGCTCCTCTCAACAAGTACATAAGAGAT	0	0	FORWARD	1	2021-04-22 12:49:00	InfiniumII	CC	CC	CC	CC	CC	CC	CC	AA	CC	AA	CC	CC	AA	CC	CC	CC	CC	CC	CC	CC	CC	CC	CC	CC	CC	CC	CC	CC	CC	CC	CC	CC	CC	AA	CC	CC	CC	CC	CC	CC
BOPA2_12_21479	7H	587069444	GTCTCGTTTCTTCTTCTATTGCTGAAACTTGCAAGCTTACATTCTCAAGGAGAAAGAGTA[A/G]AAACAAGAGAATATAGCAGCATTACAGTGACAGAATTTGTTCTGTGAAGTGATCCCATTG	0	0	FORWARD	0.965	2021-04-22 12:49:00	InfiniumII	AA	AA	AA	AA	AA	AA	AA	GG	GG	AA	AA	AA	GG	GG	AA	AA	AA	AA	AA	GG	AA	GG	AA	AA	AA	AA	AA	AA	AA	AA	AA	GG	AA	GG	AA	AA	AA	AA	AA	AA
BOPA2_12_21482	6H	351737595	AGTTCCAGATCAAAACCGTAAGCGGATCYTTTCTTTTTAAGTGTTCGGTGAAAAAGAAAG[C/G]GTGATCACATTTATATATGACTCGTGAATTTGCTTGATGCAGGTTTTGGTTGTGGGAATA	0	0	FORWARD	0.988	2021-04-22 12:49:00	InfiniumI	CC	CC	CC	CC	GG	GG	CC	GG	GG	GG	CC	CC	GG	GG	GG	CC	GG	CC	CC	CC	GG	GG	GG	GG	GG	GG	CC	CC	GG	GG	CC	GG	GG	GG	CC	CC	GG	GG	CC	GG
BOPA2_12_21496	2H	762706337	TGGATTTCCTATTATCCCATTGAGTGTGTGTTCCAAGAAAGGTYCCTGCATTCAAAAGTA[A/G]TGTCATTTACAAGGATGTATGTAGCTGCAGCGAACCTGTAATTTACAAGAGAAAACAAAA	0	0	FORWARD	0.988	2021-04-22 12:49:00	InfiniumII	AA	AA	AA	AA	AA	AA	AA	GG	AA	GG	AA	AA	GG	AA	AA	AA	AA	AA	AA	AA	AA	AA	GG	AA	AA	AA	AA	AA	AA	AA	AA	AA	AA	AA	GG	AA	AA	AA	AA	AA
BOPA2_12_21497	5H	535623456	TGTTACTAAAGGAGCCGCACACATATTTCATCATTCCTAATTTT[A/G]CTTATTTGAACCTCATTTCTTTCTTTGTGGAGTTCTGATACTCTGAACCGATGCTAATCC	0	0	FORWARD	0.988	2021-04-22 12:49:00	InfiniumII	AA	AA	AA	AA	AA	AA	GG	AA	AA	AA	GG	AA	AA	AA	AA	AG	AA	GG	AA	AA	AA	GG	AA	AA	AA	AA	AA	GG	AA	AA	AA	AA	GG	AA	AA	AA	AA	AA	AA	GG
BOPA2_12_21522	1H	538694511	TTCTTTGCTTACAAGCATTGTTTTTGTTGTACCAGTTACATAATAATGTTGTGTTGCTAT[A/G]CAACAGCAGAAGGGTATGCAGT	0	0	FORWARD	0.858	2021-04-22 12:49:00	InfiniumII	GG	GG	GG	GG	GG	GG	GG	AA	AA	AG	GG	AG	AA	AA	GG	GG	GG	AA	AA	AA	GG	GG	GG	GG	GG	AA	GG	AA	GG	AA	GG	AA	GG	AA	GG	GG	GG	GG	GG	GG
BOPA2_12_30011	5H	451466812	TcCTAGCCGTTCCCTTAAGATCTTCACTCCAAAGTACCTGAGCATAAAGTATGATTAKAA[A/G]CCATCACGGCTTAAATTTAGAATTTATTTTGCCAAATAAGAAACTTTAAGAAACTTATGT	0	0	FORWARD	0.813	2021-04-22 12:49:00	InfiniumII	GG	GG	GG	GG	GG	GG	GG	AA	AA	GG	GG	GG	AA	AA	GG	GG	GG	GG	AA	AA	GG	GG	GG	GG	GG	GG	GG	GG	GG	GG	AA	AA	GG	AA	GG	GG	GG	GG	GG	GG
BOPA2_12_30014	1H	529533855	TGTGAAATATATCCAAAGTGCTGTCGRCCGGGAGCAGCARGSAGAGCTCGCTCTCGTCCA[A/G]CTTCATCAAGTCCACCAAGCCGTCCCAGAGCTGATCCCCTGTTTCCTCCTCGTCCGCGCT	0	0	FORWARD	0.877	2021-04-22 12:49:00	InfiniumII	GG	AA	GG	GG	AA	GG	GG	GG	GG	GG	GG	AA	GG	GG	GG	GG	GG	AA	GG	GG	AA	AA	GG	GG	GG	AA	GG	GG	GG	AA	AA	GG	GG	GG	GG	GG	GG	GG	GG	GG
BOPA2_12_30021	6H	156957654	TCGACATTAGGCCATGGGTTTTTTACCTGAAAATGCATATAGACAAAAGATTGTGTCCAT[A/G]CCTAGAAAGCTGAAACTAAAGGAGAGTAAGTTGTGATTAATCCTGTAGCTCATTACCTTG	0	0	FORWARD	0.988	2021-04-22 12:49:00	InfiniumII	AA	AA	AA	AA	GG	GG	GG	GG	GG	AA	GG	AA	GG	GG	GG	AG	GG	AA	AA	GG	GG	GG	GG	GG	GG	AA	GG	GG	GG	GG	GG	GG	GG	GG	GG	AA	GG	AA	GG	GG
BOPA2_12_30025	6H	568248083	GGAAATACTTCTGCAGAAGGACCCGGAGATCTTCACCTTCGAGAAAGGATGGGCCTTCCC[A/G]CGGCGTGTGTACTTCAACGGCGACAACTGCGTCATGCCGCCKCCMGACGCCTATCCATGG	0	0	FORWARD	0.834	2021-04-22 12:49:00	InfiniumII	AA	AA	AA	AA	AA	AA	GG	AA	GG	GG	GG	AA	AA	AA	AA	AA	GG	AA	AA	AA	GG	GG	AA	AA	GG	AA	AA	AA	AA	AA	GG	AA	GG	AA	GG	AA	AA	AA	AA	GG
BOPA2_12_30026	7H	560756345	CATTCGCTTCCGTTGGTGAAGGAGAAAACCAGTGTCATGGCTGCAACAACACAATACCAC[A/G]TCAGTAACGCCAAAGTTAGCTGAAAAGAATTAGACTATATAGAAGTGTGTACAGACTAYA	0	0	FORWARD	0.996	2021-04-22 12:49:00	InfiniumII	GG	GG	GG	AA	GG	AA	GG	GG	GG	GG	GG	GG	GG	GG	GG	GG	GG	GG	GG	GG	GG	GG	GG	GG	GG	GG	GG	GG	GG	GG	AA	GG	GG	GG	GG	AA	GG	GG	GG	GG
BOPA2_12_30032	6H	168604572	ATTCGCAAGGCCCGCGAGGCCGGCCGCCGCAACCGCCGCAGGTAAACCTCGCTACACTTC[A/G]CGCTGCCTTTCCTCGATGCTATAGGAAGACTTGAGAATCTGAGACGTCTTAGCCCAGTCT	0	0	FORWARD	0.996	2021-04-22 12:49:00	InfiniumII	AA	AA	AA	AA	GG	GG	GG	GG	GG	GG	GG	GG	GG	GG	AA	AG	GG	GG	GG	AA	GG	GG	GG	GG	GG	GG	GG	AA	GG	GG	GG	GG	GG	GG	GG	AA	GG	GG	AA	GG
BOPA2_12_30040	7H	30545668	GTCAGACCAGCAGCGTGTCTTCAAGCCTCTCACCGCGGAGTACCTTGGTCTTACCCGTGC[A/C]AACTATGCGCTGCGTGACGCCGTGTTTTCAAGACCTCGTCTCTRAATTAATTCTTCTCCT	0	0	FORWARD	0.787	2021-04-22 12:49:00	InfiniumII	AA	AA	AA	AA	AA	CC	CC	AA	AA	AA	CC	AA	AA	AA	AA	AA	CC	AA	AA	AA	CC	CC	CC	AA	CC	AA	CC	AA	CC	AA	AA	AA	CC	AA	CC	CC	AA	CC	CC	CC
BOPA2_12_30041	2H	716883496	TGGAYGCCTACGTGCCACTCTTTAGCCGCGACATGAACACCTTCAAGAACTGCTGCTACA[C/G]CCTCGACTAGGTCCCGTTTGCACGTACCTGCCATGTGCCAATGtgtgaacccTG	0	0	FORWARD	0.949	2021-04-22 12:49:00	InfiniumI	GG	GG	GG	GG	GG	GG	GG	GG	GG	GG	GG	CC	GG	CC	GG	GG	GG	GG	CC	CC	GG	GG	GG	GG	CC	GG	GG	CC	GG	GG	GG	GG	GG	GG	GG	GG	GG	GG	GG	GG
BOPA2_12_30043	1H	317349862	CAATGCTTATGATTACACRGAGGTACAGTTTWATGCGTCAGTTCCCCTGTTTTGCAAGTG[A/G]CCCTCACCTCATAGTTTTCACTGGAAACCTGAAACTGTGTAGTTATGCAATTCTTCCATA	0	0	FORWARD	1	2021-04-22 12:49:00	InfiniumII	AA	AA	AA	AA	GG	AA	GG	GG	GG	GG	GG	GG	GG	GG	GG	AG	GG	AA	GG	GG	GG	AA	GG	GG	GG	GG	GG	AA	GG	GG	AA	GG	GG	GG	GG	AA	GG	AA	GG	GG
BOPA2_12_30056	5H	565156511	TTTGCTGAGGCAGTGAACTAAACTGCAGCAACGATGTTTCAGTTCGAGAAAGCACACAAA[A/T]GTATGTCTTAGGACATCCTTGACTGACACCTTTGCAACCACACAAGAGTGCAACAACGTA	0	0	FORWARD	1	2021-04-22 12:49:00	InfiniumI	AA	AA	AA	AA	AA	AA	TT	AA	AA	AA	TT	AA	AA	AA	AA	AA	AA	AA	AA	AA	AA	AA	TT	AA	AA	AA	TT	AA	AA	AA	AA	AA	AA	AA	AA	AA	AA	TT	AA	TT
BOPA2_12_30060	4H	495699306	CAAAAAAAGCAAAAGATAATACACAATGTATTCCCCAGCAACGATACCGAAACATAGGGC[A/G]GACCAGTAATCCAGATATGTTCCTTGTGGCCTGTAGCATGTCCCTACAATTCCACAGCTG	0	0	FORWARD	1	2021-04-22 12:49:00	InfiniumII	AA	AA	AA	GG	AA	AA	GG	GG	GG	GG	GG	GG	GG	GG	GG	AG	GG	GG	GG	GG	AA	GG	GG	AA	GG	GG	GG	GG	GG	AA	GG	GG	AA	GG	GG	AA	GG	GG	GG	GG
BOPA2_12_30062	5H	619890644	CCGGCAGGATCAGCACCCCCTTCTTCGCCAGGATCTGCACCACGAAGAACATGTACATTT[A/C]TCTACTGTCAGTCAGTGTGTGAATTCTATCAAGGAATGCGAGCTTTGTTTGTGGMAAAAT	0	0	FORWARD	1	2021-04-22 12:49:00	InfiniumII	CC	CC	CC	AA	AA	AA	CC	AA	AA	AA	CC	AC	AA	AA	AA	CC	AA	CC	CC	CC	CC	CC	AA	CC	AA	CC	AA	CC	CC	CC	AA	AA	CC	AA	CC	AA	AA	AA	CC	CC
BOPA2_12_30064	3H	54793321	CACACGCACGATTACTGAGGCTG[A/G]CATACATGCTGCTAATGTACGTAGCACGCCACTAACAAAGGCTCTTTCTTCTTCTTGTTG	0	0	FORWARD	1	2021-04-22 12:49:00	InfiniumII	AA	AA	AA	GG	AA	AA	AA	AA	AA	AA	AA	AA	AA	AA	AA	AA	AA	GG	GG	GG	AA	GG	AA	GG	AA	AA	AA	GG	AA	AA	GG	AA	AA	AA	GG	AA	AA	AA	AA	AA
BOPA2_12_30065	7H	47359082	CTGCCGCGCCGCTGCCGCTTCCGCGGAATCCGGCCATGATGATGTGGGAATCAAGATGAA[A/G]ACACCAAGGAGAGAGTTTGCATGTATGGATCGATTCTTGTTTGCCGGCATCTTTCCTTTA	0	0	FORWARD	1	2021-04-22 12:49:00	InfiniumII	AA	AA	GG	AA	AA	AA	AA	GG	GG	GG	AA	AA	GG	GG	GG	GG	AA	AA	AA	GG	GG	GG	AA	GG	GG	AA	GG	GG	GG	AA	AA	GG	GG	GG	AA	AA	GG	AA	AA	GG
BOPA2_12_30067	5H	592509321	AGAGGCCATCAACCTGGAGGAAGATTGATGTCGAGAACCGGAGCTGCCTTTTTAGGTGTC[A/G]GGTCGTATGACACCTGTTCTTGTTCAGGTGCTTTGTTCTTCTCGSTACATTGTTTCTYGT	0	0	FORWARD	0.976	2021-04-22 12:49:00	InfiniumII	GG	GG	GG	GG	GG	GG	AA	GG	GG	GG	AA	AG	GG	GG	GG	GG	GG	GG	GG	GG	GG	GG	AA	AA	GG	GG	AA	AA	AA	GG	AA	GG	GG	GG	GG	GG	GG	GG	GG	AA
BOPA2_12_30068	2H	429179852	AGATCTGAGACAAACTGGACTTAATATGAGAATGTGATTGCCGGCTAGATCAACTGATCA[A/G]AGCATCCTGAGTAGCATGGCGGCGGCGCCCACGGCGGCGGCGAGGGGAGCGGCGTTGCGG	0	0	FORWARD	0.8	2021-04-22 12:49:00	InfiniumII	GG	GG	GG	GG	GG	GG	GG	GG	GG	AA	GG	GG	AA	GG	GG	GG	GG	GG	GG	GG	GG	GG	GG	GG	GG	GG	GG	GG	GG	GG	GG	GG	GG	AA	GG	GG	GG	GG	GG	GG
BOPA2_12_30080	5H	486428493	TATCCCCTATTGTTTTTGAGCGCGTCGCATGATGAAACTAGCAGATCCAACCAACATGAC[A/T]CTGGTCTCTGGTAGCCACAAATCTGATTCTTCCCAACCGTGTGTCTGGCAGGGTGGTGAT	0	0	FORWARD	1	2021-04-22 12:49:00	InfiniumI	AA	AA	AA	TT	AA	AA	TT	AA	TT	AA	TT	AT	AA	TT	AA	AA	AA	AA	AA	TT	TT	TT	AA	AA	TT	TT	TT	AA	TT	TT	TT	AA	AA	AA	AA	AA	TT	TT	TT	AA
BOPA2_12_30090	3H	599466360	GCGGTTGAGGTTGTTGGAGAACCAGCTGGCACCGCTCTTCTTGGTGTAGCCGTCAATGGC[A/G]GATATGAGGAAACTACTGAAGAAGTGGCCCACCCCGAAGATGCTGAGGAAGAAGGCGAGC	0	0	FORWARD	0.976	2021-04-22 12:49:00	InfiniumII	GG	GG	GG	GG	GG	GG	GG	GG	GG	GG	GG	GG	GG	GG	GG	GG	GG	AA	GG	GG	GG	GG	GG	GG	GG	GG	GG	AA	GG	GG	AA	GG	GG	GG	GG	GG	GG	GG	GG	GG
BOPA2_12_30092	3H	648171174	TCCCCTCCTCCATGTTTCTTTCTTACTTAAGAATCAAAATAGCACTGCTAGGCAAAAGAA[A/G]ATTCGATATGCACTTATTAAGGTCTATAAAGCTTAAAGCAATTCTTAGCGAGCCTTTTTR	0	0	FORWARD	0.899	2021-04-22 12:49:00	InfiniumII	GG	GG	GG	AA	GG	GG	AA	GG	GG	GG	AA	GG	GG	GG	GG	GG	GG	AA	AA	AA	GG	AA	AA	AA	GG	GG	AA	AA	AA	AA	GG	GG	GG	GG	GG	GG	GG	GG	GG	GG
BOPA2_12_30098	5H	554917695	ATGGTTTCTTCTTGGGGGTGGCACGGGCTTTCCTCTTCGAAGTCGACTGTCCTGTAACAC[A/G]GACATCCTCCAGCCCTGCTTCCAGTGCTCGAACAAGGTTCTCAAAGTAGTTGCGGGTTAC	0	0	FORWARD	0.949	2021-04-22 12:49:00	InfiniumII	AA	GG	GG	GG	AA	GG	GG	GG	GG	GG	GG	GG	GG	GG	GG	GG	GG	AA	AA	AA	GG	GG	GG	GG	GG	GG	GG	AA	GG	GG	GG	GG	AA	GG	AA	GG	GG	GG	GG	GG
BOPA2_12_30106	2H	727956635	CACAGCGACATCGCCTGCGCGCGCTCACTCCCAGATGCCGACCTCCATGAATCCGTCCTC[A/G]GTGGCGCAGCCTCTGAACATGCCGGTGCAGTTGAACCCGTATGCCACCTCGCCGGTGCCG	0	0	FORWARD	0.663	2021-04-22 12:49:00	InfiniumII	GG	GG	GG	GG	GG	GG	AA	GG	GG	GG	AA	GG	GG	GG	GG	GG	GG	GG	GG	GG	GG	GG	GG	GG	GG	GG	AA	GG	GG	GG	GG	GG	GG	GG	GG	GG	GG	GG	GG	GG
BOPA2_12_30108	2H	556024145	ATGATATTTTTCCAGCAGGCAAAACTTATACATCAAMATCCTCAAGGTCCATCTAGAAAT[A/C]GCTGTTGCTAAGCATAGAAAAACAAACCCAAACAAATAAACAGTAATGGCAACAAGACTG	0	0	FORWARD	0.965	2021-04-22 12:49:00	InfiniumII	CC	CC	CC	CC	CC	CC	CC	CC	CC	CC	CC	CC	CC	CC	CC	CC	CC	AA	CC	CC	AA	CC	CC	CC	CC	CC	CC	AA	CC	CC	CC	CC	CC	CC	CC	CC	CC	CC	CC	CC
BOPA2_12_30110	1H	374864764	TCGCCGTTCTCCTCTACCTCTAGTGTTATTGTTGTTGTGTGTATGCATGCATCGTTTCTC[A/G]TCTTTGCAGAGCGAGCATGGATGATATAATGATGTCGCT	0	0	FORWARD	1	2021-04-22 12:49:00	InfiniumII	GG	GG	GG	GG	GG	AA	GG	GG	GG	GG	GG	AA	GG	GG	AA	AG	GG	GG	GG	GG	GG	GG	GG	GG	AA	GG	GG	GG	GG	GG	GG	GG	GG	GG	GG	AA	GG	AA	AA	GG
BOPA2_12_30111	5H	433569163	AGGGCCTATTAAACAGAATT[A/G]AAGGACACACCTGTCGATCTAAAGCTAAGAGTGTCACTCTTCATGCACTGGGGCACTCAA	0	0	FORWARD	1	2021-04-22 12:49:00	InfiniumII	GG	GG	AA	GG	GG	GG	GG	GG	GG	GG	GG	GG	GG	GG	GG	AG	GG	AA	AA	AA	GG	GG	GG	AA	GG	GG	GG	AA	GG	GG	GG	GG	GG	GG	GG	GG	GG	GG	GG	GG
BOPA2_12_30115	1H	418575624	TTCCGGTGGTGGTGACTGTCGCGCCATGCCGTGCGTGTTTTCTTTTTTCCTGCTTCATCT[A/C]GTGTCGCTCGCGTGTGCCTTTGTATGCTGATTGAATCGTTGTTGGGCGGgaaaaATGTAA	0	0	FORWARD	0.949	2021-04-22 12:49:00	InfiniumII	CC	CC	CC	CC	AA	AA	CC	AA	CC	AA	CC	AA	AA	CC	CC	AA	AA	AA	CC	CC	CC	AA	AA	CC	AA	CC	CC	CC	AA	AA	CC	AA	AA	AA	CC	CC	AA	AA	AA	CC
BOPA2_12_30120	6H	164749119	GACMGCCTCCTCGTCCTCGCGGCCTCCCTCCCTGCGGCGGGAGCAGAGGAGCACGGCCAG[A/C]GCCACCGCGATGAGGCTCATCACCACGGCGAAGCCGATGAACAGGTACGGCGTCGGCGTC	0	0	FORWARD	0.685	2021-04-22 12:49:00	InfiniumII	AA	AA	AA	CC	AA	AA	AA	AA	AA	AA	AA	AA	AA	AA	AA	AA	AA	CC	CC	CC	AA	AA	AA	AA	AA	AA	AA	CC	AA	AA	AA	AA	AA	AA	AA	CC	AA	AA	AA	AA
BOPA2_12_30125	7H	125599000	CAACGGCACGAAGGATGTTGGCKCCAGCACCCTTGAAGAGGGACTTGGCACCCTCTTCGG[A/C]GACGATCTTCTTGAAAGCATCCATGGAGTTCTTATACTTCACGGACTCACCAGATGTCAT	0	0	FORWARD	1	2021-04-22 12:49:00	InfiniumII	AA	CC	CC	AA	AA	AA	CC	CC	CC	CC	CC	CC	CC	CC	CC	AC	CC	CC	AA	CC	CC	CC	CC	CC	CC	CC	CC	AA	CC	CC	AA	CC	CC	CC	CC	CC	AA	CC	AA	CC
BOPA2_12_30141	7H	31380476	ACTATTTTGCTGACGTTCCAGGGGTTTTAGGGGACTGGTACCACACAATCTGAAGCAACC[A/G]TGTAGCCACAGAATTATCTGGACTGCAGGTTTCAATCAATCATGAAGATACAGTAAAAGC	0	0	FORWARD	0.988	2021-04-22 12:49:00	InfiniumII	GG	GG	GG	GG	GG	AA	AA	GG	GG	GG	AA	GG	GG	AA	GG	GG	GG	GG	GG	GG	AA	AA	AA	GG	GG	GG	AA	AA	GG	GG	GG	GG	AA	GG	GG	AA	GG	GG	GG	AA
BOPA2_12_30143	7H	48203463	TGGCTAAATTCTGCAGGGAATTTGGTCTGGGTTGATTGGCGGGACCGCTGTTCAGACGCT[C/G]GTGTTGGTCTATCTCACCATGAGATGTGATTGGGACGATGAGGTACGTGAGAGCTCCATC	0	0	FORWARD	0.834	2021-04-22 12:49:00	InfiniumI	CC	CC	CC	GG	CC	GG	GG	GG	GG	CC	GG	CC	GG	GG	CC	CC	CC	GG	GG	GG	GG	GG	CC	CC	GG	CC	CC	GG	GG	GG	CC	GG	CC	GG	CC	GG	CC	CC	CC	GG
BOPA2_12_30144	6H	384884951	CTGCATTACAAACACGATCACATGTTAGTTCCTGGATCTAACCTCAAATGAAGAACTGAC[A/G]GAGGACACGATCTTTCCGGTTCAAAGACAAGATGAATTTTCCAGGGATTAGCGCGTGCTT	0	0	FORWARD	1	2021-04-22 12:49:00	InfiniumII	GG	GG	GG	GG	GG	AA	AA	GG	GG	AA	AA	GG	GG	GG	GG	GG	AA	GG	GG	GG	GG	GG	GG	GG	AA	GG	AA	GG	AA	GG	GG	GG	GG	GG	GG	GG	GG	AA	AA	GG
BOPA2_12_30147	1H	478177990	GGCCTTGCCCGGCCTCCGCGGCGTGCCGGCGCCCGACGCCGCGTGCCGGATCACGTTGTT[A/G]TTGTACGCCGCCGCGTTCTCCACGGTGGCGCCCGTGCCGCCGCCGCCCGACGGCCACCCG	0	0	FORWARD	0.338	2021-04-22 12:49:00	InfiniumII	AA	AA	AA	GG	AA	AA	GG	GG	AA	GG	GG	AG	GG	GG	AA	AG	GG	GG	GG	GG	GG	GG	GG	AA	AA	GG	GG	GG	GG	AA	GG	GG	AA	GG	AA	GG	GG	AA	AA	GG
BOPA2_12_30150	4H	9579405	CGCCGCTTGAATCAAAACTTGCAGTTCTTCTTCAGGTAAACCACCACTTCTTGCTGCAAA[A/G]GGTCAATGTTCGATTCTCAATCTAATAATTCTGCTCTAGTTTCAGGATAGATGGGATGTA	0	0	FORWARD	1	2021-04-22 12:49:00	InfiniumII	AA	AA	GG	GG	AA	AA	GG	GG	GG	GG	GG	AA	AA	GG	GG	AG	GG	AA	AA	AA	AA	AA	GG	GG	GG	GG	GG	AA	AA	AA	AA	AA	GG	AA	GG	GG	AA	GG	GG	GG
BOPA2_12_30151			CTCGACGCGCTCGCCTCCGCCGGCGTCGCCCCCGACGGCGGCTACTACACGCTGAGCGCC[A/G]TCAAGGGCGCCATCCAGCAGGGGACGGGGTTCGAGCCGTTCGTGGAGTGCAACCGCGACG	0	0	FORWARD	0.58	2021-04-22 12:49:00	InfiniumII	GG	GG	GG	GG	GG	AA	AA	GG	GG	GG	AA	AA	GG	GG	GG	GG	AA	AA	AA	AA	AA	AA	GG	GG	GG	AA	GG	GG	AA	GG	AA	GG	GG	GG	GG	GG	AA	GG	GG	GG
BOPA2_12_30152	2H	713108233	GGCATGAAACCGCATCCGGCTTCAGAGAATTGAGCAGAGTATCAACAAGAAACCGGGCCA[A/G]GAGTTGGGGGAAGAAGAGAAGATGGAGGAGAGGAGGAGGAGGAGGAGGCAAAGATTGAAG	0	0	FORWARD	0.949	2021-04-22 12:49:00	InfiniumII	AA	AA	AA	GG	AA	AA	AA	AA	AA	GG	AA	GG	GG	AA	GG	AA	AA	AA	AA	AA	AA	AA	GG	AA	GG	AA	AA	GG	GG	AA	GG	GG	AA	GG	GG	AA	GG	GG	GG	AA
BOPA2_12_30155	2H	16221898	ACTTGGCACTTCGTAGCCATTGTACAGCATCCAGTGCACTGGTAAATGCTTCGCATTAAT[A/G]CCTGACTCAGGCTTCACAATGCCTTCAAGAATGTCAATGTAATGGTCTGGCGGGTTTACA	0	0	FORWARD	0.9	2021-04-22 12:49:00	InfiniumII	GG	GG	GG	AA	GG	GG	AA	AA	AA	AA	AA	GG	AA	GG	AA	GG	GG	AA	GG	GG	GG	AA	AA	GG	AA	AA	AA	GG	GG	GG	AA	AA	GG	AA	GG	GG	GG	GG	GG	GG
BOPA2_12_30158	4H	620533072	TGGATGGGTCAGCAGAAGAGCTTCCAACTCTGCTGGAGGCACCTATTTTACACAAAGGTT[A/G]AATTCAAAATCCAAGGTACAGTAAGAAGTTCAGGAGCCTGTTTTTCGGAAGAGATACCGG	0	0	FORWARD	1	2021-04-22 12:49:00	InfiniumII	AA	AA	GG	GG	AA	GG	GG	AA	AA	AA	AA	GG	AA	AA	AA	AA	GG	AA	AA	AA	GG	GG	AA	AA	GG	GG	AA	AA	AA	GG	AA	AA	GG	AA	AA	GG	GG	GG	GG	GG
BOPA2_12_30162	5H	638951179	CTCGCGGAAGGGTTACCGTATCAAGGGGCAAGATGTGAAGACGGAGCTGTAGTGTACAGG[C/G]GCCTTGTGCCGCAACGACCTTGGATCAGGACTGACSTGTGGACCTTGGGTGTTGTTTTTG	0	0	FORWARD	0.949	2021-04-22 12:49:00	InfiniumI	CC	CC	CC	CC	CC	CC	CC	CC	CC	CC	CC	CC	CC	CC	CC	CC	GG	CC	CC	CC	GG	CC	CC	CC	CC	CC	CC	CC	CC	CC	CC	CC	CC	CC	CC	CC	CC	CC	CC	GG
BOPA2_12_30165	5H	634446510	CAAGAGTGGGTACATAGAGATTGAAGAGCTTAGAGTGGCACTGACCGATGAGGTGGATGG[A/G]CCTTGCGATGAAGACATTATCAATGGCATCATTCATGATGTAGATACAGACAAGGTCAGC	0	0	FORWARD	0.996	2021-04-22 12:49:00	InfiniumII	GG	AA	GG	GG	GG	GG	AA	GG	GG	GG	AA	GG	GG	GG	AA	GG	GG	AA	AA	GG	AA	AA	AA	GG	GG	GG	GG	AA	GG	GG	AA	GG	AA	GG	AA	GG	GG	GG	GG	AA
BOPA2_12_30166	7H	651732990	ACACTGAGCATTCGTCTCGTAGATGCGACGGGCCTTGTTGTACCTTATGTACTTCTTGCC[A/G]TCAGTGCTTGTGATGCGCACCTCAGGGATCTGCTGTACAACGTGCCAGTTCTTCCCGCCC	0	0	FORWARD	0.976	2021-04-22 12:49:00	InfiniumII	GG	AA	GG	AA	GG	AA	AA	GG	GG	GG	AA	AA	GG	GG	GG	GG	GG	AA	AA	AA	AA	AA	GG	AA	AA	AA	AA	AA	AA	AA	AA	GG	AA	GG	AA	AA	AA	AA	GG	AA
BOPA2_12_30167	5H	9252480	TGAGTCCACAAAAATGCTTGAAATGCATATGTTTTTCAATGAAAATTCCTATTCTGTTTG[A/T]CAGGATCTCAAGGTGCCCTTACCGGCCATCTGCTCGCAGAGTCTAGATGCATGACGCCCT	0	0	FORWARD	0.877	2021-04-22 12:49:00	InfiniumI	AA	AA	AA	AA	AA	TT	TT	AA	AA	AA	TT	AA	AA	AA	AA	AA	TT	AA	AA	AA	TT	AA	AA	AA	AA	TT	TT	AA	TT	TT	TT	AA	AA	AA	AA	TT	AA	AA	AA	AA
BOPA2_12_30170	3H	560321028	CCTAACCGTGAATTATCAAAGCTATGTCAACACCATCATGATAAACCTAGCACTGGATGA[A/G]GGACGATTTCCTGACTACGATGAACTTTTGGATGACTAGTTGAATCCCTTAAGCATATAA	0	0	FORWARD	1	2021-04-22 12:49:00	InfiniumII	GG	GG	GG	GG	GG	GG	GG	GG	GG	GG	GG	GG	GG	GG	GG	GG	GG	GG	GG	AA	GG	AA	GG	GG	GG	GG	AA	AA	GG	AA	AA	GG	GG	GG	AA	GG	GG	GG	GG	AA
BOPA2_12_30182	5H	549909635	GACGATTTGTAGCATCCGCATTAATAAAATGGCTGCATGTATCGACCAGATGTATAGGCC[A/G]GGTTTATCTTTTTTTTTAACTTGGTATCTTATGTACGTGACTAAACTCCTAGAGAATTTG	0	0	FORWARD	1	2021-04-22 12:49:00	InfiniumII	AG	AG	GG	AA	AA	AA	AA	GG	GG	GG	AA	GG	GG	GG	AA	AG	AA	AG	AA	AA	GG	AG	GG	GG	AG	GG	GG	AG	GG	AG	AA	GG	AG	GG	AG	AG	GG	AG	AG	AG
BOPA2_12_30186	6H	41138051	TCCTCCTAGCTGTTGGTCTGTCAGCTCATACCAACCCAATCCTCTCTTTGTACAAGAAAC[A/G]GGAAGGATCCGTTCTGTCCCATGCAATGCCCAAGTGGAGTGCATAATTTTGRAGCATTGG	0	0	FORWARD	1	2021-04-22 12:49:00	InfiniumII	AA	AA	AA	GG	GG	AA	GG	AA	GG	GG	GG	GG	GG	GG	GG	AA	GG	AA	GG	GG	GG	GG	GG	GG	AA	GG	GG	GG	GG	GG	GG	GG	AA	GG	GG	GG	GG	GG	GG	GG
BOPA2_12_30191	1H	522448103	GATGGCTGCGGCTACGCGCGCAAGGTGAAGTTCGCCAACGTCGTGATGAAGAACGTCTCC[A/G]ACCCCATCATCATCGACCAGTACCGCTCCGAGCACCCCATACMCTGCGGATCAACCGCGG	0	0	FORWARD	0.834	2021-04-22 12:49:00	InfiniumII	GG	AA	GG	AA	GG	AA	AA	GG	GG	AA	AA	AG	GG	GG	AA	AA	AA	GG	GG	GG	GG	AA	GG	AA	GG	GG	AA	AA	AA	AA	AA	GG	AA	GG	AA	AA	AA	AA	AA	AA
BOPA2_12_30199	7H	522445562	CAAATGGAGCTACAAATATAAGAGGTAGTACCATGATCCGTGTGATGGGAAAGCTATTTC[A/T]GATGTAGCCAAGACCAAATGACTTGTCAAAATGCAGGATTCTTAAAGTACCTCGAAGTGA	0	0	FORWARD	0.988	2021-04-22 12:49:00	InfiniumI	AA	AA	AA	AA	AA	AA	AA	AA	TT	AA	AA	AA	AA	AA	AA	AA	AA	AA	TT	TT	AA	TT	AA	AA	AA	AA	AA	AA	AA	TT	AA	TT	AA	AA	AA	AA	AA	AA	AA	AA
BOPA2_12_30205	2H	614418306	GTGGAGCTGCCCGACGACGACGACGAGGACTACCTCATCGTTCCCGATCTTGGATGAGAT[A/T]TCTGAACTGAATGTATAGTTCGTAGTGTGRTGTATTCCCTCCGTTCCAAAGTACTTGTCG	0	0	FORWARD	0.915	2021-04-22 12:49:00	InfiniumI	AA	AA	AA	AA	AA	AA	AA	TT	AA	TT	AA	AT	TT	AA	AA	AA	AA	AA	AA	AA	AA	AA	AA	AA	AA	AA	AA	AA	AA	AA	AA	TT	AA	TT	AA	AA	AA	AA	AA	AA
BOPA2_12_30206			GTGGGGCCTCGAGATGAGGGCTTTCGACGAGCTGCACAAGCATGAAAGGCACTGGGTTGA[C/G]GAGCTCTCGACTATTCTTTGCTCAATCAGAATGACACCAAATCGATCTACCAGCGAGACA	0	0	FORWARD	1	2021-04-22 12:49:00	InfiniumI	CC	CC	CC	CC	CC	CC	CC	CC	CC	CC	CC	CC	CC	CC	CC	CC	CC	GG	CC	GG	CC	CC	CC	CC	CC	CC	CC	GG	CC	CC	CC	CC	CC	CC	CC	CC	CC	CC	CC	CC
BOPA2_12_30214	5H	366239890	AGGTTGCTTCGTTACCCACTGTGGATGGAACTCAACACTAGAGGCACTTGTTAATGGTGT[A/C]CCTTTTGTGGGTATTCCACATTGGGCAGACCAACCCACCATTGCAAAGTATGTGGAGAGT	0	0	FORWARD	1	2021-04-22 12:49:00	InfiniumII	CC	AA	AA	AA	CC	AA	CC	CC	CC	AA	CC	AC	CC	CC	CC	AC	AA	CC	CC	CC	CC	CC	CC	AA	AA	CC	CC	CC	AA	CC	AA	CC	AA	CC	CC	AA	CC	AA	AA	AA
BOPA2_12_30222	5H	604813097	CTGCCCGAAACGCTCGCGAAAAAAGCCTCATGTACATCACAAGAACAAGG[A/C]CATGATCAGTTCATTTTTTGGGCGCTGGATCAACGCCCAATATCCCTGGATTCATGGCCT	0	0	FORWARD	0.996	2021-04-22 12:49:00	InfiniumII	CC	CC	AA	CC	CC	AA	CC	AA	AA	AA	CC	AC	AA	AA	CC	CC	CC	CC	AA	CC	CC	CC	CC	CC	AA	CC	CC	CC	CC	CC	CC	AA	CC	AA	CC	CC	AA	AA	CC	CC
BOPA2_12_30229	3H	689415947	TTGATGATTAATTAGTCGGCCGGTTTGTTTTTGGTATATTGCTTTTGATTTGATGATTTG[A/C]GGTGGGTTGGATCGGCTTAGCTTATAGCTTGTGATTGCAAAGGAGAGGAAAAGGGGAAGA	0	0	FORWARD	0.996	2021-04-22 12:49:00	InfiniumII	AA	AA	AA	AA	AA	AA	AA	AA	AA	AA	AA	AA	AA	AA	AA	AC	AA	AA	AA	AA	AA	AA	AA	AA	AA	AA	AA	CC	AA	AA	AA	AA	AA	AA	CC	AA	AA	AA	AA	AA
BOPA2_12_30231	1H	556387099	ACTGCTCTACGATATAACTTTGTCTCTCTGCTAAGACAATGGCTTTGATTGGATTTAGTT[A/T]GTTAGTTAGTCGATTGTGTCGTGTGGTACCATGTTATCTTCCAAGTTAAATCCTCggaag	0	0	FORWARD	0.988	2021-04-22 12:49:00	InfiniumI	TT	TT	TT	AA	AA	TT	AA	TT	TT	AA	AA	TT	TT	TT	TT	AT	TT	TT	AA	TT	TT	AA	AA	TT	TT	TT	TT	AA	TT	AA	TT	TT	TT	TT	TT	TT	AA	TT	AA	TT
BOPA2_12_30239	4H	645030797	GCTWAACTCATTGCAGTATTTGACATACTGCTCTTCATCAGTAGTTCAGTTCTGAACATG[C/G]CGCAAAACATAGCAAGCTAGAGTCCGATTCAAATCAATCACATCAAAACCACTTTATAAT	0	0	FORWARD	1	2021-04-22 12:49:00	InfiniumI	GG	CC	GG	GG	GG	GG	CC	CC	CC	CC	CC	CG	CC	CC	GG	CG	CC	CC	CC	CC	CC	CC	CC	CC	CC	CC	CC	CC	CC	CC	GG	CC	CC	CC	GG	CC	CC	CC	GG	CC
BOPA2_12_30250	3H	597724095	AGCTCCTCTACAGATCCAAGGTGAAGAGCTCCGGCGAGTCCGTCTGAGGCCAACAATTCA[A/T]GACCACCGCTGGAGTCCCCGATAGAAGAGAAGAAGAAGAAGAAGACAAACCTTTTTGGTT	0	0	FORWARD	0.996	2021-04-22 12:49:00	InfiniumI	TT	TT	TT	TT	TT	TT	TT	TT	TT	TT	TT	TT	TT	TT	TT	TT	TT	AA	TT	TT	TT	TT	TT	TT	TT	TT	TT	AA	TT	TT	AA	TT	TT	TT	TT	TT	TT	TT	TT	TT
BOPA2_12_30251	2H	128270958	TCGACAAACGATGACCTGGCAACTAGATGACTTTGACAATCCATTATACTGACGTCAATC[A/T]GCTTGGCCAAGCTGATCCTTCTTCCTGGGCTCTGCGAGACCTCATTGTCACGGTTGCTCC	0	0	FORWARD	1	2021-04-22 12:49:00	InfiniumI	AA	AA	AA	TT	TT	AA	AA	TT	TT	TT	AA	TT	TT	AA	TT	AT	TT	AA	AA	AA	AA	AA	TT	TT	TT	AA	TT	AA	TT	AA	TT	TT	TT	TT	AA	AA	TT	AA	TT	AA
BOPA2_12_30259	2H	108258950	TGCTACGACGTCTCAGGAGATTGTTCACATGGACATGGCTAAAGGATGCCCTTGAAGATG[A/T]GAAGCCTACCCTTTCGTCGTTTGAAGCTTCGGGGACCGGCTCTTGGAAGAACTCGATGAT	0	0	FORWARD	1	2021-04-22 12:49:00	InfiniumI	AA	TT	TT	AA	AA	TT	TT	TT	TT	TT	TT	AA	TT	TT	TT	AT	AA	TT	TT	TT	TT	TT	TT	TT	AA	AA	TT	TT	TT	TT	TT	TT	TT	TT	TT	TT	AA	AA	AA	TT
BOPA2_12_30265	2H	525482637	SCGGCCTGCTCCATCGTCATCTCCCTCACCTGCAGCACAGCAGGTTTCCCTCGGGTTCAG[A/G]CATGCAATGAAAGTCAGAGCACTCGCTGCGATTCAGCACAGCAGTAACTTTTGTGGAGGC	0	0	FORWARD	0.996	2021-04-22 12:49:00	InfiniumII	GG	GG	GG	GG	GG	GG	AA	AA	AA	AA	AA	GG	AA	AA	GG	GG	GG	AA	AA	AA	AA	AA	AA	AA	GG	GG	AA	AA	AA	GG	GG	AA	GG	AA	GG	GG	GG	GG	GG	GG
BOPA2_12_30275	2H	540085329	GTGTTTACCCGTGCTAAAGGAGTTTCTCGTGTACTTGTTAGTGTCATTGATATTGAACTT[C/G]TACCGGATGAAGTGTTCTGGACGTATGCGGGTATGCGATACACACTGCATCTTGAGATTG	0	0	FORWARD	0.965	2021-04-22 12:49:00	InfiniumI	GG	CG	GG	CG	CG	CG	GG	GG	GG	GG	GG	CC	GG	GG	GG	CG	CC	GG	GG	GG	GG	GG	GG	GG	CC	CC	GG	GG	GG	CG	CC	GG	CC	GG	CC	CC	CC	CC	CG	CG
BOPA2_12_30276	3H	621230031	CATGACCGAGTATATCTGTTTTTTTCAGTTTAACATGTAGTCCGACTTGTTTGTGAGTTA[A/G]GGAATTATTTTTGTGTGTTCTGCATGGTTAACTGCAGCATCTAACTACCACTTTATATTA	0	0	FORWARD	0.988	2021-04-22 12:49:00	InfiniumII	AA	AA	AA	GG	AA	GG	GG	AA	AA	AA	GG	AA	AA	AA	GG	AA	GG	GG	GG	AA	AA	AA	AA	AA	AA	AA	GG	GG	AA	GG	GG	AA	GG	AA	GG	GG	GG	GG	AA	GG
BOPA2_12_30278	3H	571162239	TCACTAATTCAGTTTTGCTACTTATGCCATTCAAATGTGTAAACATTCAACTGATGCCAA[C/G]TCCATATCTTACATTTTATGACGGRGGTATATAGTAAATACTATGTAGCCAAGAAATAAT	0	0	FORWARD	0.965	2021-04-22 12:49:00	InfiniumI	GG	GG	GG	GG	CC	CC	GG	GG	GG	GG	GG	CC	GG	GG	CC	CC	CC	GG	GG	GG	GG	GG	GG	GG	CC	CC	GG	CC	GG	GG	CC	GG	CC	GG	CC	GG	CC	GG	CC	CC
BOPA2_12_30290	7H	63760337	GCGGTTAATGTCACGGCGAAGATCCGCAGGCAGAGCCTTCAATATAGATGCTTCGTCCAC[A/G]CCTCGAGTTGCAAGCCACTTGTAGTGAATAAATCTTCTCACCCTTGCCCGTAGTTCAGGA	0	0	FORWARD	0.976	2021-04-22 12:49:00	InfiniumII	GG	GG	GG	GG	GG	GG	GG	GG	GG	GG	GG	GG	GG	GG	GG	GG	GG	GG	GG	GG	GG	AA	GG	GG	GG	GG	GG	GG	GG	AA	GG	GG	AA	GG	AA	GG	GG	GG	AA	AA
BOPA2_12_30295	1H	466761834	ATTTATGGAAATGAGTTGCATGAAAACATGCCATAACCTGTTAATTTTGGAAGAAAAATG[A/T]GAGGAGAGAAGTGGGTAACATGCACAACTAACGGACGTTCCTTCATGCAACTCCGAGGAA	0	0	FORWARD	0.996	2021-04-22 12:49:00	InfiniumI	AA	AA	AA	AA	AA	AA	AA	AA	AA	AA	AA	AA	AA	TT	TT	AT	AA	TT	AA	AA	AA	TT	AA	AA	AA	AA	AA	TT	AA	AA	AA	AA	AA	AA	AA	AA	TT	AA	AA	AA
BOPA2_12_30297	3H	7847809	TTCGATGGCGAGCGCAAGCGTGGGCGCAAAGCGGTCCACGTCGACGCGCACGTCCTGCTT[A/G]CCGAGGTAGTACTCGGCGACCTTGTCCCAGCCGCTCCGGTGCACCGACTCCGGRTCCTTG	0	0	FORWARD	0.58	2021-04-22 12:49:00	InfiniumII	AA	AA	AA	AA	AA	AA	GG	GG	GG	GG	GG	GG	GG	GG	GG	AG	GG	GG	GG	GG	GG	GG	AA	AA	AA	GG	AA	GG	GG	AA	AA	GG	AA	GG	AA	AA	AA	GG	GG	AA
BOPA2_12_30298	1H	469802176	TGCACGCACCGGTGTGCCATGATATATGTACGTACGGAACGAAACAGTAGTGATCAATGC[A/G]CGAGGCCACCTAGCTAGCTGCGCCATGTATATGTAAGCTATCCGTCCACCTCACGCGCCA	0	0	FORWARD	1	2021-04-22 12:49:00	InfiniumII	GG	GG	GG	AA	GG	GG	AA	GG	GG	GG	AA	GG	GG	AA	GG	GG	GG	AA	AA	AA	AA	AA	GG	GG	GG	GG	AA	AA	GG	AA	AA	GG	GG	GG	AA	AA	GG	GG	GG	AA
BOPA2_12_30305	6H	350303757	GAAACGTATATTATTAGGTAGGATAGAAGACACTTTTTTTGCACGGTGCTTCCAACAGTC[A/G]GGGGACAGCAKATTTTGTGTAGTGCTGCCAGTGAAATAAACTACTGTACACTGTAAAGGC	0	0	FORWARD	1	2021-04-22 12:49:00	InfiniumII	AA	AA	AA	AA	GG	GG	AA	GG	GG	GG	AA	GG	GG	GG	GG	AA	GG	AA	GG	AA	GG	GG	GG	GG	GG	GG	AA	AA	GG	GG	GG	GG	GG	GG	GG	AA	GG	GG	AA	GG
BOPA2_12_30310	2H	717373184	CGGCCAGGGGCCMGGGGGAAGACGCCGGCGRGCGTCACGGAGCAACTGGAAGACGTACAA[A/G]GAAAAGAGGACGACGATCAGCCATCCTAGGCATTCAACAAGGAAGGAGGCCATTTTGCGT	0	0	FORWARD	0.949	2021-04-22 12:49:00	InfiniumII	AA	AA	AA	AA	AA	AA	AA	AA	AA	AA	AA	GG	AA	GG	AA	AA	AA	AA	GG	GG	AA	AA	AA	AA	GG	AA	AA	GG	AA	AA	AA	AA	AA	AA	AA	AA	AA	AA	AA	AA
BOPA2_12_30311	6H	245289833	CGTGGTGAAATCATCAAAATAAAAGAACTTCGTGACCCTCCTACAGAAACCATCGTTCGA[C/G]GCAATGACACGCTTCATTTGCTTGCAGTACCCAGCAAATATGACAACTACTTTGCCACTG	0	0	FORWARD	1	2021-04-22 12:49:00	InfiniumI	GG	GG	GG	GG	GG	CC	GG	GG	GG	GG	GG	GG	GG	GG	GG	GG	GG	GG	GG	GG	CC	CC	GG	GG	CC	GG	GG	GG	GG	GG	GG	GG	CC	GG	GG	GG	GG	GG	GG	GG
BOPA2_12_30314	5H	519456100	GCAATAGGTTATATATATATGAATRTGACCCTGAGGAGAGCAATTTTGTACCACCAAAGC[A/G]CTCATCTCTTGTGGTGTACAGTAAAGAGGCATTGTTCGTTCTTGTTTATCGTGTCTTGTT	0	0	FORWARD	1	2021-04-22 12:49:00	InfiniumII	AA	GG	GG	GG	GG	AA	AA	GG	GG	GG	AA	AA	GG	GG	GG	GG	GG	AA	AA	GG	GG	GG	GG	GG	GG	GG	GG	AA	GG	GG	GG	GG	GG	GG	GG	AA	GG	GG	GG	AA
BOPA2_12_30316	6H	50801220	AAGATTAGTCCAACTAGTACAGGTCAAACGAAAGAATCACCACACCCAAGGGGCCGGGCC[A/G]GTTCCTATCGACGACATCAGCAGCACAGTCAGCAGGGCGCAAAACAGTTACCACCTACTG	0	0	FORWARD	0.949	2021-04-22 12:49:00	InfiniumII	GG	AA	AA	AA	AA	AA	AA	AA	GG	AA	AA	GG	AA	AA	GG	AA	AA	AA	AA	AA	AA	GG	AA	AA	AA	GG	AA	GG	AA	GG	AA	AA	GG	AA	GG	AA	AA	GG	GG	AA
BOPA2_12_30317	6H	46946031	GGGGGACATCCGGGTGGTCGGCAACGCCTCCACCATCTACATCGACTCGCTGGACAGGGA[A/G]TGGAGGACCAAGCCGTACGCGCGGTACCACGACCCCGTCGCCATGACCCACGTCCGGGAG	0	0	FORWARD	0.685	2021-04-22 12:49:00	InfiniumII	GG	AA	AA	AA	AA	AA	AA	AA	GG	AA	AA	GG	AA	AA	GG	AA	AA	GG	GG	GG	AA	GG	AA	AA	AA	GG	AA	GG	AA	GG	AA	AA	GG	AA	GG	AA	AA	GG	GG	AA
BOPA2_12_30325	3H	589499865	CTTCCCTCTTATATGACCCCTATATGATAAGCATCTCCTGAAGCTACAAGGATCCCAAAA[A/G]ACACATGGCAAATGTCAACTCAGCAGCTGATAATTTAAGAGGCTGGTGATGGATGAACTA	0	0	FORWARD	1	2021-04-22 12:49:00	InfiniumII	AA	GG	GG	AA	AA	GG	AA	GG	GG	GG	AA	GG	GG	GG	GG	AG	AA	AA	AA	GG	AA	AA	GG	GG	GG	GG	AA	AA	GG	GG	AA	GG	AA	GG	GG	AA	AA	GG	AA	AA
BOPA2_12_30336	1H	31676923	CCGTGTTGGAGAAGTGGTCGCGAATGCAGTTTATATTCCGGTGTGTGTATAAGAGTCTTT[A/G]TTCTCTGTTCCGTGTGTAATATGTGCACTACGTTGACTCAGTGTTCTGCGGTGGTGCGAT	0	0	FORWARD	1	2021-04-22 12:49:00	InfiniumII	GG	AA	AA	GG	AA	GG	AA	AA	AA	AA	AA	AA	AA	AA	GG	AA	GG	GG	GG	AA	AA	GG	AA	AA	GG	AA	AA	AA	GG	GG	GG	AA	GG	AA	GG	GG	AA	AA	AA	GG
BOPA2_12_30337	5H	131280684	GTGGRTCAAGATCAGGGCAGCATTGAAGCTAGCATCTGTAGGGCGACTCTCCAGGGCCTC[A/G]AGAAGGGGTCTGCATAGTCCCCCGGGAAGGGCAAGGCTGGTACCAACAACATGACCCTGC	0	0	FORWARD	0.834	2021-04-22 12:49:00	InfiniumII	AA	AA	AA	AA	AA	AA	AA	AA	AA	AA	AA	AA	AA	AA	GG	AG	AA	GG	GG	GG	AA	AA	AA	AA	AA	AA	AA	GG	AA	AA	AA	AA	AA	AA	AA	AA	GG	AA	AA	AA
BOPA2_12_30341	2H	732698131	GTTTGTCCATGTGATAGGTGACGCCCACGTCTACAGCACGCACGTGCAAGCCTTGGAGGA[A/G]CAGCTTCAGAAGCAGCCCAAGCCATTTCCTATCCTGAAGATAAACCCTCTGAAGAAGGAT	0	0	FORWARD	0.996	2021-04-22 12:49:00	InfiniumII	AA	AA	AA	AA	GG	GG	AA	AA	AA	AA	AA	AA	AA	AA	AA	AA	AA	AA	AA	AA	GG	AA	AA	AA	AA	AA	AA	AA	AA	AA	GG	AA	AA	AA	AA	GG	AA	AA	AA	AA
BOPA2_12_30343	1H	401872471	CAGCTGACTTCTGCTGGAGAACAAGGTAGTAACTGAAGAATTGTATAGTTGGCAAGACTC[A/G]GGTGGCAGGTGGCGCTGGAATGTGCAAAAAAGGGTCCTTGTTGCTTACTGGTGTTTCGAG	0	0	FORWARD	1	2021-04-22 12:49:00	InfiniumII	AA	AA	AA	AA	AA	AA	AA	AA	AA	AA	AA	AA	AA	AA	AA	AA	AA	AA	AA	AA	GG	AA	AA	AA	AA	GG	AA	AA	AA	GG	AA	AA	AA	AA	AA	AA	AA	AA	AA	AA
BOPA2_12_30346			TCCGCCCCCGCCGCCGCCACGGCCGCGGCCACCATAGCCGTGACAAGAAGAACTCTCGGA[C/G]CCATATGGAAGCTTGCCTACGAGGTACTAGAGAGTAGAGAGCAGGGTTTC	0	0	FORWARD	0.976	2021-04-22 12:49:00	InfiniumI	CC	GG	GG	CC	CC	CC	CC	CC	CC	GG	CC	CC	CC	CC	GG	GG	CC	GG	GG	CC	CC	CC	CC	GG	GG	CC	CC	CC	CC	CC	CC	CC	CC	CC	CC	CC	GG	GG	GG	CC
BOPA2_12_30348	1H	392575438	GGTCGACGCCAACGCCGACTCGTCCTCCTTCTCGGGCGGCGGCGCTGTCGGGAACCGCGA[A/G]TGGCGCATCGACGACTCTCGAATCTCCCTCCTCCACCGCGCCGTCCCCGTCACCGGCACC	0	0	FORWARD	0.58	2021-04-22 12:49:00	InfiniumII	AA	AA	AA	AA	AA	GG	GG	AA	AA	AA	GG	AA	AA	AA	AA	AA	AA	AA	AA	AA	GG	AA	AA	AA	AA	GG	GG	AA	AA	AA	AA	AA	AA	AA	AA	AA	GG	AA	GG	AA
BOPA2_12_30350	1H	368821886	TCTGACAGATGCCGGAGTCTGAATTTCTGATTCGAGGCATCCATGAAGTGCAGCAACAGT[A/G]TATGCAAAGTGCCTAAGCACAGATCCAAGTTTCACATACTTTTGCCATGGGTAACTGTAA	0	0	FORWARD	1	2021-04-22 12:49:00	InfiniumII	GG	GG	GG	GG	GG	GG	GG	AA	AA	AA	GG	GG	AA	AA	AA	GG	AA	AA	AA	AA	GG	AA	AA	GG	GG	GG	GG	GG	AA	AA	GG	AA	AA	AA	GG	GG	GG	GG	GG	AA
BOPA2_12_30352			GCCCATGCTGAAGAGCTCCTGGTAGAGCAGCTTGGCGCCGTAGGGGACGGCGATCTTGAC[A/G]ATCTTCTCCGAGGACCGGCAGAACCCGCAGTAGGGGCCCCGGATCTTCCGACCGCCAGAG	0	0	FORWARD	0.737	2021-04-22 12:49:00	InfiniumII	AA	AA	AA	AA	AA	AA	AA	GG	GG	GG	AA	AA	GG	GG	AA	AA	AA	GG	GG	GG	AA	GG	GG	AA	GG	AA	AA	AA	GG	GG	AA	GG	GG	GG	AA	AA	AA	AA	GG	GG
BOPA2_12_30354	5H	90975204	TTTTTTTTTTTTTTAGTCTTCTAGTAAAATCTCTATATTTAGAAACGGAGGGAGTGCTCC[A/G]TATGTAATAAGGTACATAATACATACTGGTTACAAAGGAGAAGACAACGCTAGCAAAATT	0	0	FORWARD	0.965	2021-04-22 12:49:00	InfiniumII	GG	AA	AA	GG	GG	GG	AA	GG	GG	GG	AA	AG	GG	GG	AA	AG	GG	GG	AA	GG	GG	GG	GG	AA	GG	GG	GG	AA	AA	GG	AA	GG	GG	GG	GG	GG	GG	GG	GG	GG
BOPA2_12_30355	6H	571849345	AGACGCCACACGAGGTCCACAATTTCAGAAACCGAAGTGCGGCTAGTCCGATTTGTCCTC[A/G]GGGTTCATCTGCAGAGCCAGCACCACGAGCCCCACTGCCGCGGCCGCGGACAAGGCGGTC	0	0	FORWARD	0.949	2021-04-22 12:49:00	InfiniumII	GG	GG	GG	GG	GG	AA	GG	GG	AA	AA	GG	GG	GG	AA	GG	GG	AA	AA	AA	GG	GG	AA	AA	AA	AA	AA	AA	AA	AA	GG	GG	GG	AA	GG	GG	AA	GG	GG	GG	AA
BOPA2_12_30358	6H	28516220	ATGTTCTTCTCGTGGAAGTAGGCTAGGTCGAGTGCCGTAGCGCCGACGACAGCGAAGTTT[A/G]CTCCATGGGTGAAGTTATTTTCTTCACCGAGAATCGGGGGGACCAAAGGGAGCCCGAACT	0	0	FORWARD	0.949	2021-04-22 12:49:00	InfiniumII	GG	GG	GG	GG	GG	GG	GG	GG	AA	GG	GG	GG	GG	AA	GG	AG	GG	GG	AG	AA	AA	GG	GG	GG	GG	GG	GG	AA	GG	GG	AA	GG	GG	GG	GG	GG	GG	GG	GG	GG
BOPA2_12_30361	6H	30508253	GCGGCTTCTGAAGTTCTGAAGACTCCACGACGGAGCAGGGCTGGCTGGCCGGCGAGCACT[A/C]GTCCTCTTCACCCTCCGGAGACGGGGACCTTGATTACCTCCGACGACGGCGTCCTCCTCG	0	0	FORWARD	0.685	2021-04-22 12:49:00	InfiniumII	CC	AA	CC	CC	AA	AA	AA	CC	CC	CC	AA	CC	CC	CC	AA	CC	AA	CC	CC	CC	CC	AA	AA	AA	CC	AA	AC	CC	AA	AA	CC	CC	AA	CC	AA	AA	CC	AA	AA	AA
BOPA2_12_30371	7H	60593610	TGGGTTCCTGACGGTGCCTCGCACGGCGTACCCCTTCTCCAGCAGGAGCTTGACGATCCA[A/C]GACCCGATGTAGCCGCCGGCGCCGGTCACGCACACCGTCTGCCCGTSTCCCGTGGCCTCG	0	0	FORWARD	0.685	2021-04-22 12:49:00	InfiniumII	AA	AA	AA	CC	AA	CC	AA	AA	AA	AA	AA	AA	AA	AA	AA	AA	AA	CC	CC	AA	CC	CC	AA	AA	AA	AA	AA	AA	AA	CC	AA	AA	CC	AA	AA	CC	AA	AA	AA	CC
BOPA2_12_30375	3H	621295592	TGACTTGTTGAGCCGTTGTGACATCATCTTTCGGCTCAAGAATTTCATGGGATATAGAGG[A/G]TAAATAGCTGGTATACGAAAATGCAATTTTGTACTTTCATATTGTAAATTTTTGAATGGA	0	0	FORWARD	1	2021-04-22 12:49:00	InfiniumII	AA	AA	AA	AA	AA	GG	AA	AA	AA	AA	AA	AG	AA	AA	AA	AG	GG	AA	AA	AA	AA	AA	AA	AA	AA	AA	GG	AA	AA	GG	GG	AA	GG	AA	GG	GG	AA	GG	AA	GG
BOPA2_12_30377	5H	587971000	ACCATCTCCGCCCAACCTTCGAATAATAAAACGCGATTTGATGCAGACTTCCCAACCAAC[A/G]GCTATGTTATTTACATTAGGCAGCAGCAGCAGCTTCTTCAGACAGGCTTTACTTTCTTCT	0	0	FORWARD	1	2021-04-22 12:49:00	InfiniumII	GG	AA	AA	GG	GG	GG	GG	GG	GG	GG	GG	AG	GG	GG	AA	AA	GG	GG	GG	GG	GG	AA	GG	GG	GG	AA	GG	GG	GG	GG	AA	GG	GG	GG	GG	GG	GG	GG	AA	GG
BOPA2_12_30385	4H	629486243	GCTCGAGCAGTAGTAGTAGCTTGTGTACACTCGGACACCACACGCCATGTGTATATGTTC[A/G]CCCGCACCGACGTCTCTCCCTCCCTCCCAAGGGGACATAGTGTGGAGCTCAGCTGTAAAT	0	0	FORWARD	1	2021-04-22 12:49:00	InfiniumII	GG	GG	GG	AA	GG	GG	GG	AA	AA	AA	GG	AA	AA	AA	AA	AG	AA	AA	AA	AA	GG	GG	AA	GG	AA	AA	AA	AA	AA	GG	GG	AA	AA	AA	GG	GG	GG	AA	AA	GG
BOPA2_12_30389	7H	354115188	AATGTTGCTCCCATAGGCTCGTGAGAGATGACGATTAAGAGAAGCTGAGTTGAACTGTGT[A/G]AGCACATAGATCTTTGATATGTTGCTGTTCAGACAATTACTGACAGGAATATCAATAAGC	0	0	FORWARD	1	2021-04-22 12:49:00	InfiniumII	AA	AA	AA	GG	AA	GG	GG	GG	GG	GG	GG	AA	GG	GG	AA	AA	AA	AA	AA	GG	GG	GG	GG	GG	AA	AA	GG	AA	AA	GG	GG	GG	GG	GG	AA	AA	AA	AA	AA	GG
BOPA2_12_30395	6H	380651821	AACTTTAGACTGATATRGTACAATCATTAATCATTTGACCGATGCTTTTACAGCCTTCTC[A/G]GCAGCATCATCAAGATCCTCTGCAGTGATCAATGTCATTCCACTTTCCTTAAGAATCCTT	0	0	FORWARD	1	2021-04-22 12:49:00	InfiniumII	GG	GG	GG	GG	AA	GG	AA	GG	GG	GG	AA	GG	GG	GG	GG	GG	GG	GG	GG	GG	GG	GG	GG	GG	GG	AA	AA	AA	GG	GG	GG	GG	GG	GG	GG	GG	AA	GG	GG	GG
BOPA2_12_30396	2H	728830847	GTCATGTAAATCTCTAGCAAGTTGACTAGGAGTCTTAGGTATCTGATTCTAACTGGTTTT[A/G]TTGCTTCATGAATAGGCCAAGGACAGCCCACTGTCAGTGAAGGCTCAGAGGCGTACCCTG	0	0	FORWARD	0.988	2021-04-22 12:49:00	InfiniumII	GG	GG	GG	GG	GG	AA	GG	GG	GG	GG	GG	GG	GG	GG	GG	GG	GG	GG	GG	GG	AA	GG	GG	GG	GG	GG	GG	GG	GG	AA	AA	GG	GG	GG	GG	AA	GG	GG	GG	GG
BOPA2_12_30399	3H	544458340	GATGAACCATGTGAAACTCTTGTCGTGTGGTACTCGAGTGAGCGTGTTTATATACATTAT[A/G]TCTGCCGATGCTTTAATATTATGTACTGTACAATATCTCTAAAGCTTATGAATAAACTGT	0	0	FORWARD	1	2021-04-22 12:49:00	InfiniumII	AA	AA	GG	AA	GG	GG	AA	GG	GG	GG	AA	GG	GG	GG	GG	AG	GG	AA	AA	GG	AA	GG	AA	AA	GG	AA	AA	AA	GG	GG	GG	GG	GG	GG	GG	GG	GG	GG	GG	GG
BOPA2_12_30400	5H	618182978	CCGGAACGTCTCCATTTCTGGCTTTGCTGGTCTGTACCACCGAACTAAAACATTAAAAAA[A/C]CCATGGCCGTTGTGTCCCTGTGCTTGATCTCCTGTTGTTTTTTCAGTGCGTGTGACCTGT	0	0	FORWARD	0.988	2021-04-22 12:49:00	InfiniumII	AA	AA	CC	AA	AA	AA	AA	CC	CC	CC	AA	AA	CC	CC	AA	AA	AA	CC	CC	CC	AA	CC	CC	AA	AA	CC	AA	CC	CC	AA	AA	CC	CC	CC	CC	AA	AA	AA	AA	CC
BOPA2_12_30403	1H	540195468	TTTTTTTTTTTTTTTTTTACTTGAAGCATGTACTCATGAAGTTTATATCCACAGGCAAAT[A/G]ATACAACATGTACCATTTTATCTCAGTCATGGCGGTACTTCACGGCAGCAACATGGCATT	0	0	FORWARD	1	2021-04-22 12:49:00	InfiniumII	AA	AA	AA	AA	AA	GG	AA	AA	AA	AA	GG	AA	AA	AA	AA	AA	AA	AA	GG	GG	AA	GG	AA	AA	AA	AA	GG	AA	AA	GG	AA	AA	AA	AA	GG	GG	AA	AA	AA	AA
BOPA2_12_30404	1H	324791460	GTGGTACCGCCGGTGGAACTCCTGCATGGTCAGCATGTTGCACACCTTGCTGTCCTTGTA[A/C]GCCTTGGCGCCGTCGAACTCCGCGCCGTCGATCATGGCGGCGCTGCCCACGCCGTTCAGC	0	0	FORWARD	0.915	2021-04-22 12:49:00	InfiniumII	CC	CC	CC	AA	AA	CC	AA	AA	AA	AA	AA	AA	AA	AA	AA	AA	AA	AA	AA	AA	AA	AA	AA	AA	AA	AA	AA	CC	AA	AA	AA	AA	AA	AA	AA	AA	AA	CC	AA	AA
BOPA2_12_30410	5H	23918425	TATTCAGCAACTCGCAGAATTGGGACAGAAAGCGGGATTGGGTGGTGGCAGCAGCAACCT[A/C]CCACAACAGTAAAAATATGCTCTTACCAGATGTTTTGATGCTAAGGTGGGATTGAAGCTT	0	0	FORWARD	1	2021-04-22 12:49:00	InfiniumII	AA	AA	AA	AA	AA	AA	AA	AA	AA	AA	AA	AA	AA	AA	AA	AA	AA	AA	AA	AA	AA	CC	AA	AA	AA	AA	AA	AA	AA	AA	AA	AA	CC	AA	AA	AA	AA	AA	AA	CC
BOPA2_12_30411	7H	262018069	GCCTCCTGATGCTGGCTCTCCTCCCATCCCATATTTTTTTCATGCTTTCGTTCGCTGCTG[A/G]TGTAATCATGTTAATTTCTTGTCAATACCATGAGTTCAACTTTTCAAGTAGGCTACTGTA	0	0	FORWARD	0.976	2021-04-22 12:49:00	InfiniumII	GG	GG	GG	AA	GG	AA	AA	AA	AA	AA	AA	GG	AA	AA	GG	GG	GG	GG	GG	AA	AA	AA	AA	AA	GG	GG	AA	GG	GG	AA	AA	AA	AA	AA	GG	GG	GG	GG	GG	AA
BOPA2_12_30420			AAAAAAAAAAATAAACTCTGGTTCGTCTGCTTAAACTGTTGCTTGCGGGCTGTATCCACT[A/G]CCTGAATGTTTGTTTACTTCCCAAAAAAAAAAAAAAAAACCCCTCTTTCCAAATTACTTG	0	0	FORWARD	1	2021-04-22 12:49:00	InfiniumII	GG	GG	GG	GG	GG	AA	AA	GG	AA	GG	AA	AA	GG	AA	AA	GG	AA	AA	GG	AA	GG	GG	AA	AA	AA	AA	GG	AA	GG	AA	AA	AA	AA	GG	AA	AA	GG	AA	GG	AA
BOPA2_12_30423	3H	619132521	TGTTCTTATCTTGAAGTCAATACCGATTGTAGTAATAAAACTAGTAGTGAAGGAGCCATC[A/G]GAGAACCGTAGGAGGAGGCAACTCTTGCCAACACCGCTGTCGCCGATGAGGAGGAGCTTG	0	0	FORWARD	0.965	2021-04-22 12:49:00	InfiniumII	GG	GG	GG	GG	GG	GG	AA	GG	GG	GG	AA	GG	GG	GG	GG	AG	AA	GG	AA	GG	GG	AA	GG	GG	GG	AA	GG	GG	GG	AA	AA	GG	GG	GG	AA	AA	GG	GG	GG	AA
BOPA2_12_30424	2H	11270655	CGTACGGCGGATACTCAAGGTGGACGTGCGTGGTATTTCTTGGCTCGTGGGGGGCCGGGA[A/G]AACTATGTCGATCGACTCAGCCTACCGTTACCTTGTATGTAGTAAAAATGCTCGAAATAT	0	0	FORWARD	1	2021-04-22 12:49:00	InfiniumII	AA	GG	GG	AA	GG	GG	AA	AA	AA	AA	AA	GG	AA	GG	GG	AA	GG	GG	AA	AA	GG	GG	AA	GG	GG	AA	AA	GG	GG	GG	AA	AA	AA	AA	AA	GG	GG	AA	GG	GG
BOPA2_12_30438	1H	98026235	AGCTAAGGTACACCGCCCAACCGGGTATCTTCAGCCAAAGTTGAACCCACCCGACGGAAC[A/G]GAGTTCTGCTGACTTCCAAAGTTGAAGCCATTCTGGGCATTGTCACCTGAGGGCATGACC	0	0	FORWARD	0.996	2021-04-22 12:49:00	InfiniumII	GG	GG	GG	AA	GG	AA	GG	GG	GG	GG	GG	GG	GG	GG	GG	GG	GG	AA	GG	AA	AA	GG	GG	GG	GG	AA	GG	GG	GG	GG	AA	GG	GG	GG	GG	AA	GG	AA	GG	GG
BOPA2_12_30444	1H	546757187	TTAGTTCAGTCTGGCGACATCAAAGCCAGTAGTACATTTTATTGTGGAGCACGACGATGC[A/C]TCGATGCCCCACGGCATAACCGGATTGGGGGGCAACGGAAGCGGTCGAACAAAAATTGCA	0	0	FORWARD	0.996	2021-04-22 12:49:00	InfiniumII	CC	CC	CC	CC	CC	CC	CC	CC	CC	CC	CC	CC	CC	CC	CC	AC	CC	CC	CC	CC	AA	CC	CC	CC	CC	CC	CC	CC	CC	CC	CC	CC	CC	CC	CC	CC	CC	CC	CC	CC
BOPA2_12_30449	7H	416618712	CATCATCGGGTATGGGTGTGGACCCGCAACTGAGCCCAAAATGTAGTGTGTGGTCTCTAC[A/G]TTAGTGACCCAGTCACGGATGGCCTCCGAGGTAGCATCCTTCAGCGTTGCAGTCCCAGAA	0	0	FORWARD	0.949	2021-04-22 12:49:00	InfiniumII	GG	GG	GG	GG	GG	GG	AA	GG	GG	GG	AA	AA	AA	GG	GG	GG	AA	AA	AA	AA	GG	GG	GG	GG	AA	AA	GG	AA	AA	AA	GG	AA	GG	AA	AA	AA	GG	AA	GG	GG
BOPA2_12_30455	4H	551439465	TTCACTCATTTCACCGTTGTGTTTGTATTGTGTGTTTATGTGCACTAAAGTCTATTGTAA[A/C]ACTCAATAAAAGTACAAATTATGCACGATATTCCCCGCTAAAAAAAAAAAAAAAAAATTT	0	0	FORWARD	0.935	2021-04-22 12:49:00	InfiniumII	CC	CC	CC	CC	CC	CC	CC	CC	CC	AC	CC	AC	CC	CC	CC	CC	CC	CC	AA	AA	CC	AA	AA	CC	AA	CC	CC	AA	AA	CC	CC	CC	AA	CC	AA	CC	CC	CC	CC	CC
BOPA2_12_30456	5H	565946520	TGGTGCTGTGCCGAAGGATGGTCCTTCTGCAGGAGTGACATTGGTAACATCACTGGTGTC[A/G]TTGTTCAGTAACCGAAAAGTGAGAGCAGACACTGCAATGACCGGAGAGATGACTCTTAGG	0	0	FORWARD	1	2021-04-22 12:49:00	InfiniumII	AA	GG	AA	GG	AA	GG	GG	AA	AA	GG	GG	AA	AA	AA	GG	AA	AA	GG	GG	AA	AA	AA	AA	AA	AA	AA	AA	GG	GG	GG	GG	AA	GG	AA	AA	GG	AA	AA	GG	GG
BOPA2_12_30465	6H	281201439	ACAAAATTATCGCGGGCGTGGGGGGTGGGGATTGCTGGTGCTCAGATATGATCGCAAACT[A/G]CTTTTGTGTAGTCTGATGTTGATGACTTCCCACCAAGATCAGCGGTTCTGTACTTCCCCT	0	0	FORWARD	1	2021-04-22 12:49:00	InfiniumII	GG	GG	GG	GG	AA	AA	AA	GG	GG	AA	AA	GG	GG	GG	GG	GG	AA	GG	AA	GG	AA	AA	GG	GG	AA	GG	AA	GG	AA	AA	GG	GG	AA	GG	GG	GG	GG	AA	GG	GG
BOPA2_12_30467	3H	103832919	ATTTAGGAGAGTTGATCGATTCTTCGATGATGGCGGACAACCAAAAAATATGGGCGATGC[A/G]GCGTGCCCGTCTAGCTCCCAGCATGGGCGAAGTTGAGGCCATTTTGCCGTCGAACATGTT	0	0	FORWARD	1	2021-04-22 12:49:00	InfiniumII	AA	AA	AA	GG	AA	AA	AA	AA	GG	AA	AA	AA	AA	AA	AA	AA	AA	GG	GG	GG	AA	GG	GG	AA	AA	AA	AA	GG	AA	AA	AA	AA	AA	AA	AA	AA	AA	AA	AA	AA
BOPA2_12_30475	7H	430903963	TTTTTTTTTTGTAGACAACATCCAAACGTTGATAATAATTAATAAGTTTATGAATTACTT[A/C]ATGCATGAGCATCAAAATATGATGAACCACCAAACTAGATACAGCACGGAAAGAACAAAA	0	0	FORWARD	0.8	2021-04-22 12:49:00	InfiniumII	AA	AA	AA	AA	AA	AA	CC	AA	AA	AA	CC	CC	AA	AA	AA	AA	CC	CC	CC	CC	CC	CC	AA	AA	CC	CC	CC	CC	AA	CC	AA	AA	CC	AA	CC	CC	AA	CC	CC	CC
BOPA2_12_30476	4H	638223519	CTTTACATATGTGTGTTGCGTGTACGTATCTGTGCGTGTGGTAGTATCGTTTGTACTGCT[C/G]CTTGTCATCGAACTAGCTTACGGTATTGTATGAACCATGGAATGGATGGAGTTCTCCGCC	0	0	FORWARD	1	2021-04-22 12:49:00	InfiniumI	CC	GG	CC	GG	CC	GG	GG	CC	CC	CC	GG	CG	CC	CC	GG	GG	GG	GG	CC	GG	CC	CC	GG	CC	CC	CC	GG	GG	GG	CC	CC	CC	CC	CC	GG	CC	GG	CC	GG	CC
BOPA2_12_30477	1H	456209651	TGAAGAGAGGATAGATGATTACAATAAGGCACGAGCGCGCATTTTCAATGGTTCCATTCC[A/T]GCAGATGTCGTAGGCCCAAGTGATTTTGGAGCTCTGTCCATTGCCAGAAATGAACCGGTG	0	0	FORWARD	1	2021-04-22 12:49:00	InfiniumI	AA	TT	TT	AA	AA	AA	TT	TT	TT	AA	TT	AA	AA	TT	TT	TT	AA	TT	TT	TT	TT	TT	AA	AA	TT	AA	AA	TT	AA	TT	TT	AA	AA	AA	TT	AA	TT	AA	AA	TT
BOPA2_12_30478	1H	381207730	CTACCATCAGTCTCTCAGGATTTGGAGGCTTTTTCAGCTTCGGTGATTTCTCAAACAAGC[A/G]CAATAAGCAGAACTCCAACAAGAAGAATCCCAACAACCTYCCCCAGAATAAAGGCCAGTC	0	0	FORWARD	1	2021-04-22 12:49:00	InfiniumII	GG	GG	GG	AA	AA	GG	AA	AA	AA	AA	AA	GG	AA	AA	GG	GG	GG	AA	AA	AA	AA	AA	AA	AA	GG	AA	AA	AA	GG	AA	AA	AA	AA	AA	AA	GG	GG	GG	GG	AA
BOPA2_12_30481	7H	228406803	AAAACAAATTCAGAACGTTCTCATACCACCAGGTAGCCAGGAAATAAAACCTGAGACATA[A/G]TACAACAGACTGATTCACAGGTACCAATAATTTCCATGTGGGCTTATTGCAAGCTAATAA	0	0	FORWARD	1	2021-04-22 12:49:00	InfiniumII	AA	AA	AA	GG	AA	GG	GG	GG	GG	GG	GG	AA	GG	GG	AA	AA	AA	AA	AA	GG	GG	GG	GG	GG	AA	AA	GG	GG	AA	GG	GG	GG	GG	GG	AA	AA	AA	AA	AA	GG
BOPA2_12_30482	3H	660284941	CACTGACGCGATCAGGAGAGAGGTGCTGATGCTGTTCTTCGACACGAGGAGCAGGGTCGG[A/G]ATCATGTAGAATGTGACTTTTGTCATTATCTCGGCCCGCCTCACTTTCAAACTTTCGAGT	0	0	FORWARD	1	2021-04-22 12:49:00	InfiniumII	GG	AG	GG	GG	GG	AA	AG	GG	GG	GG	AG	GG	GG	GG	GG	GG	GG	GG	GG	GG	AA	GG	GG	AG	GG	AG	AG	GG	AG	GG	AA	GG	AG	GG	AG	AG	GG	GG	AG	AG
BOPA2_12_30486	7H	235388310	GCAATGCAGGTAGGCACTGTTATAAAAGCAATGGTGCACAAATTTTGAATAATGAATTCA[A/G]CAGATCTTCAGCCATTTGAAACCAAAACTCAGCCAACTTGACATGATTTGCCACTTCACC	0	0	FORWARD	1	2021-04-22 12:49:00	InfiniumII	GG	GG	GG	AA	GG	AA	AA	AA	AA	GG	AA	GG	AA	AA	GG	GG	GG	GG	GG	AA	AA	AA	AA	AA	GG	GG	AA	GG	GG	AA	AA	AA	AA	AA	GG	GG	GG	GG	GG	AA
BOPA2_12_30487	2H	158450324	CCATCGGGGAAGAAGAAGAAGAAAAAGCAAGTGGAYGGACGTGCGGTGTGTGGTGGTGGT[A/G]CACACTGGTTACTGGTTAGCTACTAGCGATGTGTTGTGTGGTAGTGCTACTGGCGGTGAG	0	0	FORWARD	0.896	2021-04-22 12:49:00	InfiniumII	GG	GG	GG	GG	GG	GG	GG	GG	GG	GG	GG	GG	GG	GG	GG	GG	GG	AA	GG	GG	GG	GG	GG	GG	GG	GG	GG	AA	GG	GG	GG	GG	GG	GG	GG	GG	GG	GG	GG	GG
BOPA2_12_30492	7H	264361753	CTGAACTCTAGCACTTGAAGCCCCTGCAAACCATTAGCCAGAGGATGAGGATCAAAAACG[A/C]GATGCCACCACCGACCATCAGCTTAAACCTCAGGTTCTGAAGCCACATCTTGCGCCTGAG	0	0	FORWARD	0.976	2021-04-22 12:49:00	InfiniumII	AA	AA	AA	CC	AA	CC	CC	AA	CC	AA	CC	AA	AA	CC	AA	AA	AA	AA	AA	AA	CC	CC	CC	CC	AA	AA	CC	AA	AA	CC	CC	CC	AA	AA	AA	AA	AA	AA	AA	CC
BOPA2_12_30494	5H	656392750	GAAGTCGTCATCCTTCCCCTACAGATGGGTGCTCATCCAGTTCAGCGCCTTCATAGTCCT[C/G]TGCGGGACCACTCACCTCATAAACCTCTGGACCTTCACCATGCACACCAAGACCGTCGAC	0	0	FORWARD	0.877	2021-04-22 12:49:00	InfiniumI	CC	CC	CC	CC	CC	CC	CC	CC	CC	CC	CC	GG	CC	CC	CC	CC	CC	CC	CC	CC	CC	CC	CC	CC	CC	GG	GG	CC	CC	CC	CG	CC	GG	CC	GG	CC	CC	GG	CC	CC
BOPA2_12_30496	7H	116658838	GTTCATGTCTGACGTGCAGGTCGCCGAGGCCAGGGCTTTCTACGGCTTCCAGATCGCCAT[A/C]GAGAACATCCACTCCGAGATGTACTCGCTGCTCATAGAGACCTACATCCGCGACGACGTC	0	0	FORWARD	0.949	2021-04-22 12:49:00	InfiniumII	CC	AA	AA	AA	CC	AA	CC	AA	AA	CC	CC	CC	AA	AA	CC	CC	CC	AA	AA	AA	CC	AA	AA	AA	AA	AA	CC	AA	CC	CC	AA	AA	CC	AA	CC	CC	CC	CC	CC	CC
BOPA2_12_30503	4H	126859667	CCTTCGCATACCTGCAGATTAAGGCGATATGGACACACCTCCTGAGGAACTTTGAGTTCG[A/G]GCTGGTGTCTCCATTCCCCGAGAACGACTGGAACGCGATGGTCGTCGGCATCAAGGGCGA	0	0	FORWARD	0.976	2021-04-22 12:49:00	InfiniumII	AA	AA	AA	AA	AA	AA	AA	AA	AA	AA	AA	AA	AA	AA	AA	AA	AA	GG	GG	GG	AA	GG	AA	AA	AA	AA	AA	GG	AA	AA	AA	AA	AA	AA	AA	AA	AA	AA	AA	AA
BOPA2_12_30505	1H	471473363	CAGGACGCCGTCGGCCTCCGCCAGCTCCTGAGGGGAGATCACCGGCACGTCGGTCTTGGG[A/T]GGGGCRCCCATCTTGCCAAGGACTTCCTCGTTCAGGATCTCAGGGACCTGCCACACTTTA	0	0	FORWARD	0.528	2021-04-22 12:49:00	InfiniumI	AA	AA	AA	TT	AA	AA	TT	AA	AA	AA	TT	AA	AA	TT	AA	AA	AA	TT	TT	TT	TT	TT	AA	AA	AA	AA	TT	TT	AA	TT	TT	AA	AA	AA	TT	AA	AA	AA	AA	TT
BOPA2_12_30508	6H	337186824	CAAGTCAAGAAACATAGCAGATGCTAGGATCTCAAGCACGTCATCTTCGTCGCTCACTCC[A/G]CTCCATCAAGAATGGATGCTCAAGGGCCTCTTGGGCCGTTAGGCGGCTTGCTGGATCATA	0	0	FORWARD	0.976	2021-04-22 12:49:00	InfiniumII	AA	GG	GG	AA	GG	GG	GG	GG	GG	GG	GG	GG	GG	GG	GG	AA	GG	AA	GG	AA	GG	GG	GG	GG	GG	AA	GG	AA	GG	GG	GG	GG	GG	GG	GG	AA	AA	GG	AA	GG
BOPA2_12_30510	6H	69634463	AYCAAGTGGAYCCTATCCTAGCAAACAAGGCCCCACGTTTGACGGGATGGCCCACGTAGC[A/C]TACACACGAATAGTTTTCCCCACAATAATCTTCCACGAGATGCCCTCATCAAATGAAAGG	0	0	FORWARD	1	2021-04-22 12:49:00	InfiniumII	AA	AA	AA	AA	AA	AA	AA	CC	AA	CC	AA	AA	CC	CC	AA	AA	AA	AA	AA	AA	AA	AA	AA	AA	AA	CC	AA	AA	AA	AA	AA	CC	AA	CC	AA	AA	AA	CC	CC	AA
BOPA2_12_30516	6H	37274484	TCGTCACACATTCCCGATTCAGACGACGGATTTTCAAAGGGGCTACAACGGGAATTTCTC[A/G]GTTTTAGAGGACTCCGAAGAAAGGATTGGTGATGGCCGAGTTGAGCTCGGCTCCAGCTAC	0	0	FORWARD	0.996	2021-04-22 12:49:00	InfiniumII	GG	GG	GG	AA	AA	GG	AA	GG	GG	GG	AA	GG	GG	GG	GG	GG	AA	GG	GG	GG	AA	GG	AA	AA	GG	GG	AA	GG	AA	AA	AA	GG	AA	GG	GG	AA	GG	GG	GG	AA
BOPA2_12_30524	5H	582884770	CGAACGGATGATTCAACACAACGTAGGAAATCTAGAGAAATGGTCGATCGAACATGAGAA[A/G]TGCGGCTTCGATTTCGAATATGATTGGTGCCGTTATATAGTAGTTGTAGTAGTGGGATTT	0	0	FORWARD	1	2021-04-22 12:49:00	InfiniumII	GG	AA	AA	AA	GG	AA	AA	AA	AA	GG	AA	AG	AA	AA	AA	AA	AA	GG	GG	AA	AA	AA	AA	AA	GG	AA	AA	AA	AA	AA	AA	AA	AA	AA	GG	AA	GG	AA	AA	AA
BOPA2_12_30538	5H	395635118	TTCGATCAAACCCCTCATGCCTGAGCATCCAAGCGTTCTGCGTACAATTCATCCCCATCA[A/G]ACAGTCCAAAGATCAATCACCCTCCAACCTCCAACTGGCCCCGGAAGACCTGGCACACCC	0	0	FORWARD	0.915	2021-04-22 12:49:00	InfiniumII	GG	GG	GG	GG	AG	AA	AA	GG	GG	GG	AA	AA	GG	GG	AA	GG	GG	GG	GG	GG	GG	GG	AA	GG	AA	GG	GG	GG	AA	AA	AA	GG	AA	GG	GG	AA	AA	GG	AA	GG
BOPA2_12_30543	5H	397673	CATGATCAATCAATCAATCAGGAAATTCATTCATTCACCATCCAGCCAAACAAACAAACA[A/G]ACGCGCTACGATGATCTAGTAATTAAAAGTAAGTAAGCAGATACTCCTGCTGCTGCTGAC	0	0	FORWARD	1	2021-04-22 12:49:00	InfiniumII	GG	AA	GG	GG	AA	GG	GG	GG	GG	GG	GG	GG	GG	GG	GG	GG	GG	AA	AA	AA	GG	GG	GG	GG	GG	GG	GG	AA	GG	AA	GG	GG	GG	GG	AA	GG	GG	GG	GG	AA
BOPA2_12_30545	7H	58416963	GGTATAGGGTAATCATCAGTACTGACTACTGAGTGCCTAACTTTGAGTTACAACAAGGTA[A/G]ACTAGAACCAGTTTAGTAACTAAACTGAAGGGGGTTTCGATTCAGTTTTCATCCCTACAC	0	0	FORWARD	0.988	2021-04-22 12:49:00	InfiniumII	AA	AA	AA	AA	AA	AA	GG	AA	AA	GG	GG	AA	AA	AA	AA	AA	GG	GG	AA	AA	AA	GG	AA	GG	GG	GG	GG	GG	GG	GG	GG	AA	GG	GG	GG	AA	AA	GG	GG	AA
BOPA2_12_30546	1H	508566982	TGGAGAAGATAAAAGACGCAATGACTCTGCTCAAGGCCCCTGCTGCGGTTCAATGAAAAC[A/G]GCGTGCTGAAGGCATTTTCACCAGCAATGCTGCACCGTCATATTAAAAGCATGTCCATCG	0	0	FORWARD	0.996	2021-04-22 12:49:00	InfiniumII	GG	GG	AA	AA	GG	AA	GG	AA	AA	AA	GG	AA	AA	AA	AA	AA	AA	AA	AA	AA	AA	AA	AA	AA	GG	AA	GG	AA	AA	AA	AA	AA	AA	AA	AA	AA	AA	AA	AA	GG
BOPA2_12_30550	7H	285782375	CACTCTACAGATAACTGATTGTGTATAACTTCCGAGTTAAATAAAGAGAATGTGATTTTC[A/G]CGCAGACTAGTGAGAAGGATGTCATCGTCCCTGTTCCTTACCATCAAGCAATGATTCGCG	0	0	FORWARD	0.976	2021-04-22 12:49:00	InfiniumII	GG	GG	GG	AA	GG	AA	AA	AA	AA	AA	AA	GG	AA	AA	GG	GG	GG	GG	GG	AA	AA	AA	AA	AA	GG	GG	AA	GG	GG	AA	AA	AA	AA	AA	GG	GG	GG	GG	GG	AA
BOPA2_12_30554	4H	618415678	TCACCTTCGCGCCGCTCATGGGCATGGCCACCGACATGGCCGTGGTCGAGCAGAATGAGG[A/C]GAAGCTCGCCAAGGTGCTTGACGTGTACGAGGGGCGGCTGGCGGAGAGCCAGTATTTCGC	0	0	FORWARD	0.633	2021-04-22 12:49:00	InfiniumII	CC	CC	AA	AA	AA	AA	AA	AA	AA	AA	AA	CC	AA	AA	AA	AC	CC	AA	AA	AA	AA	CC	AA	CC	AA	CC	CC	AA	CC	CC	CC	AA	CC	AA	CC	CC	AA	AA	AA	CC
BOPA2_12_30555	2H	691870667	CTTCTTTTAGGCGCATTTTCCGACCATCACTTGAGAGGTTCCTTTCTCGTAGCCATCTTA[A/G]AAATTCAGGAGACATGTCCTTGTTCTCAGGATTGACATCAATTACTACGGATTCATCGAC	0	0	FORWARD	1	2021-04-22 12:49:00	InfiniumII	GG	GG	GG	AA	AA	AA	GG	GG	GG	GG	GG	AA	GG	GG	GG	GG	AA	GG	GG	GG	AA	AA	GG	GG	GG	AA	GG	AA	AA	AA	AA	AA	AA	GG	GG	AA	AA	GG	AA	AA
BOPA2_12_30556	5H	609152097	CTTGTGGTCAATGCGGGAGAAGACCTCGACGACGCTGGTGGAGTTGGAGATCATGCAGAC[C/G]GCCCTCTGCACCTTGGCCAGGTCGCCGCCGGGCACCACRGTGGGCGGCTGGTAGTTGATG	0	0	FORWARD	0.787	2021-04-22 12:49:00	InfiniumI	GG	GG	GG	GG	GG	GG	CC	CC	CC	CC	CC	GG	CC	CC	GG	GG	GG	CC	CC	CC	GG	GG	CC	CC	GG	CC	GG	GG	GG	GG	CC	CC	GG	CC	GG	GG	GG	GG	GG	GG
BOPA2_12_30557	2H	159048522	CTTGTCCATGGTGACTCGCTCAGCAACGCCTGCCTCGGCGAAGACTATGAAGCCGAAGCC[A/G]CGGGCGCGGCCGGTGTTGCGGTCGCGCATGATGACAGCCTCGGTGACCTCCCCGAAGCGG	0	0	FORWARD	0.737	2021-04-22 12:49:00	InfiniumII	GG	GG	GG	GG	GG	GG	GG	GG	GG	GG	GG	AG	GG	GG	GG	GG	GG	AA	GG	GG	GG	GG	GG	GG	GG	GG	GG	AA	GG	GG	GG	GG	GG	GG	GG	GG	GG	GG	GG	GG
BOPA2_12_30561	2H	351833165	CAGGAATGCCATGTAGGAGTCATCAATGCTTTGTGGCTTAGAAGCTGAGGGTGAAGGCTG[C/G]GCTGCAGATTTTATGGGGGTTACTGAAGGCGTCAGAGCAGAATATGATGGTGCTGATGAC	0	0	FORWARD	0.996	2021-04-22 12:49:00	InfiniumI	CC	CC	CC	CC	CC	CC	CC	CC	GG	CC	CC	CC	CC	GG	CC	CC	CC	GG	GG	GG	GG	GG	GG	CC	CC	CC	CC	GG	CC	CC	CC	GG	CC	CC	CC	CC	CC	CC	CC	CC
BOPA2_12_30562	1H	315508280	GTCTTATTTATATTTATTTTGGTAGTGCTAACTGCGCTGCTCATGTTATCCAATCTTGCC[A/G]CTCAGCCGGCATGTTCCTGCTTCAGACATGCTTCGATCCTCCGCAGTTGCCGGGGATGCT	0	0	FORWARD	1	2021-04-22 12:49:00	InfiniumII	AA	AA	AA	AA	GG	AA	GG	GG	GG	GG	GG	GG	GG	GG	GG	AA	GG	AA	AA	GG	GG	AA	GG	GG	GG	GG	GG	AA	GG	GG	AA	GG	GG	GG	GG	AA	GG	AA	GG	GG
BOPA2_12_30564	4H	53723116	ACAACCTTTCTGAGGTGATTCTACAACAAGGTGAATTTTTGGAATGCGAGAAAAAAAAAA[A/G]CCCAAGTGAGTCTTGTTGCCGCTAGTACTGCCCCTGTTCTGGAGAGGTCAAGCAGATCCA	0	0	FORWARD	0.877	2021-04-22 12:49:00	InfiniumII	GG	GG	GG	GG	GG	GG	GG	GG	GG	GG	GG	AG	GG	GG	GG	GG	GG	GG	GG	GG	GG	GG	GG	GG	GG	GG	AA	GG	GG	GG	AA	GG	GG	GG	GG	GG	GG	GG	GG	AA
BOPA2_12_30567	6H	180782470	ATGCTTCCAAGGCAACAAGGAGGGGCTGGTTCCCTCGGCGTCGGATATGATCAACAAGCT[A/G]CCCCTAGGTACTCCCAGCCAAGCACCCCACCTTCATATGGTGCTGTCGGTGGAAATCCTT	0	0	FORWARD	0.834	2021-04-22 12:49:00	InfiniumII	GG	GG	GG	AA	GG	GG	GG	GG	GG	GG	GG	GG	GG	GG	GG	GG	GG	GG	GG	AA	GG	GG	AA	AA	GG	GG	GG	AA	GG	GG	GG	GG	GG	GG	GG	AA	GG	GG	GG	GG
BOPA2_12_30571	3H	28161638	CTTCAAGGCGTCGATTTCTTCTCGGAGCGCGGCCGCACCCCGTCTTTCCGCCCTGAGTTT[A/G]TCCTCAAGAACTTCAACAGCTGGCGACTTCAACGAGCCTGTGGAACCGACATGGGAGAGT	0	0	FORWARD	0.915	2021-04-22 12:49:00	InfiniumII	AA	AA	AA	AA	GG	AA	GG	AA	AA	AA	GG	AA	AA	AA	AA	AA	GG	AA	AA	AA	AA	AA	AA	AA	AA	AA	AA	GG	GG	AA	GG	AA	AA	AA	AA	GG	AA	AA	AA	GG
BOPA2_12_30573	6H	519372817	TAAGCTAGAGCGAAGGCGCGCCGCCCCTATATTGTGCCGCGCCGCCGTTACTCTACCCTT[C/G]TACCCTGTCCAAATCTGTAGTAGATGTATCCATAAGCTGTGAAATGCAGTGCCAGTGCGC	0	0	FORWARD	1	2021-04-22 12:49:00	InfiniumI	CC	CC	GG	CC	CC	GG	CC	GG	GG	CC	CC	GG	GG	GG	CC	CC	CC	GG	GG	GG	CC	GG	GG	GG	CC	CC	GG	CC	GG	GG	GG	GG	CC	GG	GG	CC	CC	CC	CC	CC
BOPA2_12_30575	5H	343326273	ACGTAGACTTCAAAATCACGAGTCTTGCGAAATCACACCCCTTGGCTGCAATAGGCACTT[A/G]TCGGGTTCCCGAACTATATAGATTTCATCTCCCACACTATGTTCTCCGTATGTATCCTGG	0	0	FORWARD	0.996	2021-04-22 12:49:00	InfiniumII	AA	AA	AA	AA	AA	AA	GG	AA	AA	AA	GG	GG	AA	AA	GG	GG	AA	GG	GG	GG	GG	AA	GG	AA	AA	GG	GG	GG	GG	AA	GG	AA	AA	AA	AA	AA	GG	AA	AA	AA
BOPA2_12_30582	2H	294631197	CTCCTTTCTCTCTCTCTCCATCACCTTGCTCTTCCTCCTCGATTCGATCCGAACCCATCC[A/G]ATTCGGAAGAGAGGTACTCACTTGCCCCAACCACTCCGCGCGATCGAAGCAAGGCGGGCT	0	0	FORWARD	0.915	2021-04-22 12:49:00	InfiniumII	AA	AA	AA	AA	AA	AA	AA	AA	GG	AA	AA	AA	AA	GG	AA	AA	AA	GG	GG	GG	GG	GG	GG	AA	AA	AA	AA	GG	AA	AA	AA	GG	AA	AA	AA	AA	AA	AA	AA	AA
BOPA2_12_30583	3H	120307150	ACATCTCTCACCCAGTCCCTGTGCATCTGAAGGGCTGGGAAACAGTCCATCCTCCAACTC[C/G]CGTTGGTGAGCTTCCACACCTTGACTGTGTTGTCACAACCACCAGAAGCAAGTTTCTGAA	0	0	FORWARD	0.915	2021-04-22 12:49:00	InfiniumI	CC	CC	CC	GG	CC	CC	CC	CC	CC	CC	CC	CC	CC	CC	CC	CC	CC	CC	CC	CC	CC	CC	CC	CC	CC	CC	CC	GG	CC	CC	CC	CC	CC	CC	CC	CC	CC	CC	CC	CC
BOPA2_12_30584	4H	613644778	TGTGGACACTGGCATGCGACCTCAAAACTTCATTAGAGAACTGGATCTTACAAGTGTAGC[A/G]GAGGACTATCCAAAATTGAGAGAACTCATACAGAGGAAGGACGAAATTGTTACTAACGCT	0	0	FORWARD	1	2021-04-22 12:49:00	InfiniumII	GG	GG	GG	AA	AA	AA	AA	AA	GG	AA	AA	AA	AA	AA	GG	GG	AA	GG	GG	GG	AA	AA	AA	GG	AA	AA	AA	GG	GG	AA	AA	AA	AA	AA	AA	AA	GG	AA	AA	AA
BOPA2_12_30591	5H	3152370	TTCCGCGGGGTGATACTGCTTCTCCGTGCAGTTCTGTATCATTAGGATGGTCGCTACGCA[C/G]GACGAAATCAACTCTGACGGGAACTGGGCTTCGGAGTCGCTGCCGTTGGGCAATACTCTT	0	0	FORWARD	0.976	2021-04-22 12:49:00	InfiniumI	CC	CC	CC	CC	CC	GG	GG	CC	CC	GG	GG	GG	CC	GG	GG	GG	GG	CC	CC	CC	GG	CC	CC	CC	CC	GG	GG	CC	GG	CC	GG	CC	CC	CC	GG	GG	GG	CC	GG	GG
BOPA2_12_30593	7H	642644375	AGAGCAGCTCATCGGTCTCCTGGTTAAGATGCATTCAGATCACGCTAAGCAGTCCAATCC[A/G]GACCAGGAAACTTGAGCTGTTGTCTTAATGATGACGAATAAGGAGCTGCTACAAGTTATT	0	0	FORWARD	1	2021-04-22 12:49:00	InfiniumII	GG	GG	GG	AA	AA	AA	AA	GG	GG	GG	AA	AG	GG	GG	GG	GG	GG	GG	GG	GG	GG	AA	GG	GG	GG	AA	GG	GG	AA	GG	AA	GG	AA	GG	AA	AA	GG	GG	AA	AA
BOPA2_12_30597	4H	52514843	GGTTCATAATCTATATAGACTTGTACTCCCTTACCTAGATAATTGTAGTTGGAGAGAACT[A/G]GTCAGTTATTTAGGTACAGAGGAAGTACACCTATAGGATTAAACGGACATAAACAGTTAT	0	0	FORWARD	0.988	2021-04-22 12:49:00	InfiniumII	AA	AA	AA	AA	AA	AA	AA	AA	AA	AA	AA	GG	AA	AA	AA	AA	AA	AA	AA	AA	AA	AA	AA	AA	AA	AA	GG	AA	AA	AA	GG	AA	AA	AA	AA	AA	AA	GG	AA	GG
BOPA2_12_30600	7H	402151330	TTGAAAAGTCAGGACTACGATGAAAATAATGCGGCCAGAGTATCTGTTTTATGCGGGGCC[A/C]ATTGTAGACAAAGCTAAGCTCAAGAGTGCAACTTCAGTCGAAGATGCATTAGAGATTGCG	0	0	FORWARD	1	2021-04-22 12:49:00	InfiniumII	AA	AA	AA	CC	AA	CC	CC	AA	AA	AA	CC	AA	CC	AA	AA	AA	AA	CC	CC	CC	CC	CC	CC	CC	AA	AA	CC	CC	AA	CC	CC	CC	CC	CC	AA	AA	AA	AA	AA	CC
BOPA2_12_30605	4H	461460475	GGCCTTAAAAACTCATAAACTCAGGGGGCAAGCCTGGGTGGCATTCAGTGAAATTACAGC[A/G]GCCACCAATGCTTTCCGGGGCCTACAAGACTTCGATTTTTACGGCAAAAAAATGCGGGTA	0	0	FORWARD	0.996	2021-04-22 12:49:00	InfiniumII	GG	GG	GG	GG	AA	GG	GG	AA	AA	AA	GG	AA	AA	AA	GG	GG	AA	AA	AA	AA	AA	AA	AA	GG	GG	AA	AA	AA	GG	AA	GG	AA	AA	AA	GG	GG	GG	GG	GG	AA
BOPA2_12_30616	3H	525056378	AGAGACTGGTGAAGCAATCACGAGTTCAAGCACTTCCTTTGGGAAGTAGAGAAAAAATAA[A/G]TTAAAGCCTAGTAAGCTCAACCCTAGTTCGCCTTTGTAAGGTGGCAAAGGAAATGCTGTG	0	0	FORWARD	1	2021-04-22 12:49:00	InfiniumII	AA	AA	AA	AA	AA	GG	AA	AA	AA	AA	AA	AA	AA	AA	AA	AA	AA	GG	GG	GG	AA	GG	AA	AA	AA	AA	AA	AA	AA	GG	GG	AA	AA	AA	AA	AA	AA	AA	AA	GG
BOPA2_12_30620	4H	550661796	CTAGTATACACTTTACACGGATCAGTAAATTCATTACCCAGATTGAACAAGTCCTCTATA[A/G]ATCATCGAGACACAACCATATAACTAAATAAATCTACACCCTGTGACCATAGAACAGCTT	0	0	FORWARD	0.965	2021-04-22 12:49:00	InfiniumII	AA	AA	AA	AA	AA	AA	AA	AA	AA	AG	AA	AG	GG	AA	AA	AA	AA	GG	GG	AA	AA	GG	GG	AA	GG	AA	AA	GG	GG	AA	AA	AA	GG	AA	GG	AA	AA	AA	AA	AA
BOPA2_12_30621	7H	361405806	CGGAATCTGGCCTTGCGAACATTGTTCAGGACCTCAATCTCCACACGCTCCAGCATCCTC[A/G]CAACATCAGTGAAAGGGGGGCGGACATCGGGGTTTGCATCCCAGCACCTCGTCATGATCT	0	0	FORWARD	0.915	2021-04-22 12:49:00	InfiniumII	GG	GG	GG	AA	GG	AA	AA	AA	AA	AA	AA	GG	AA	AA	GG	GG	GG	GG	GG	AA	AA	AA	AA	AA	GG	GG	AA	GG	GG	AA	AA	AA	AA	AA	GG	GG	GG	GG	GG	AA
BOPA2_12_30625	4H	123796826	AGGTGGATGTTTTCATCCATGGGCTAAAAGCTACCATTGATTTCCTTACTTCCCAACACT[A/T]GTTCAGTTCAGTTAGCAAACATTAGCTTCCTCGTTGTCTCTCACAAGTTGAAGTGTGATA	0	0	FORWARD	1	2021-04-22 12:49:00	InfiniumI	TT	TT	TT	TT	TT	TT	TT	TT	TT	TT	TT	TT	TT	TT	TT	TT	TT	AA	AA	AA	TT	AA	TT	TT	TT	TT	TT	AA	TT	TT	TT	TT	TT	TT	TT	TT	TT	TT	TT	TT
BOPA2_12_30631	2H	18521931	GCAGAACCAAATCTTATTTATGGACGAGGCAACTGCTTCAGTTGATTCTCAAACYGACGC[A/G]ACGATTCAGAAGATCACGCGAGAGCAGTTCTCATCCTGTACAATCATCAGCATTGCGCAC	0	0	FORWARD	1	2021-04-22 12:49:00	InfiniumII	AA	GG	AA	GG	AA	AA	GG	AA	AA	AA	GG	AA	AA	AA	GG	AA	AA	AA	AA	AA	GG	GG	AA	GG	GG	GG	GG	GG	AA	AA	GG	AA	AA	AA	AA	AA	AA	AA	AA	GG
BOPA2_12_30635	5H	603612830	ACATGATGGAACTGTCACGATGGCAACTTGATCCAACTATCCGTCCTATGCACTGAGATG[A/G]CGGTTTGAGTCGCTATGCTGTAAGAGCTTGTAACATTGTACTATTTGTAAACTTCAGAGC	0	0	FORWARD	0.996	2021-04-22 12:49:00	InfiniumII	AA	GG	GG	AA	AA	AA	AA	GG	GG	GG	AA	AG	GG	GG	GG	GG	AA	AA	AA	AA	GG	GG	GG	GG	GG	GG	GG	GG	GG	AA	GG	GG	GG	GG	AA	AA	GG	GG	AA	GG
BOPA2_12_30636	2H	712677252	ACACTTCCGCCCCCCGCCTCGCCGCGACCGACGAGCGCCTCGGACCAGTTCCTAGGGTTC[A/C]TCTGTCTGAGCCGCCCGTCTCGTCGGCGGCGATGGCGTCGGAGTCGGCTTCGTCCCCGGC	0	0	FORWARD	0.528	2021-04-22 12:49:00	InfiniumII	AA	AA	AA	AA	AA	CC	AA	CC	CC	AA	AA	AC	AA	CC	AA	AA	CC	CC	CC	CC	CC	AA	AA	AA	AA	CC	AA	CC	AA	AA	AA	AA	AA	AA	AA	CC	AA	AA	AA	AA
BOPA2_12_30637	6H	470879114	CTCCACTTGTTCTATTCCGTCACACGAGTCCGACGACGGCGACGACGACTTGAGGGAGAA[A/G]GCCAAGAGGAAGGCACTCCAGAGAGGTTCGACGGGGATTTTGCTGTTCGTCCGTCGGATT	0	0	FORWARD	0.877	2021-04-22 12:49:00	InfiniumII	GG	GG	GG	GG	GG	AA	GG	AA	AA	AA	GG	GG	AA	AA	AA	AG	GG	AA	GG	AA	GG	GG	GG	GG	AA	AA	GG	AA	GG	GG	GG	AA	AA	AA	AA	GG	AA	AA	AA	GG
BOPA2_12_30640	3H	603095161	GCAACGGTGCTCCAACATACTTGATAACTGAGAGATATCGACAATCTACGCAGGGAAGAC[A/G]ATGATGTTGGCCGTTGCTAAGTGGTGTTAGTTGCTATTCGAAGGCGTCACCAAAGAATAA	0	0	FORWARD	1	2021-04-22 12:49:00	InfiniumII	GG	GG	GG	GG	GG	GG	GG	GG	GG	GG	AA	GG	GG	GG	GG	GG	GG	GG	GG	GG	GG	GG	AA	AA	GG	GG	AA	GG	GG	GG	GG	GG	GG	GG	AA	GG	GG	GG	GG	AA
BOPA2_12_30642	5H	636369836	GTCGCAATCCATGACCGTCGGTATCCTGTGGGCAATGCTGATGATGGTGCACTCTGCAAA[A/G]TCTTCCCTGATGATCCTCTGAATCACGGCATCGGTTTGGGAATCCACCGACGCGGTGGCC	0	0	FORWARD	0.949	2021-04-22 12:49:00	InfiniumII	GG	GG	GG	AA	GG	GG	AA	AA	AA	AA	AA	AA	AA	AA	GG	GG	AA	AA	AA	AA	AA	GG	AA	GG	GG	AA	AA	AA	GG	GG	AA	AA	AA	AA	AA	GG	AA	GG	AA	AA
BOPA2_12_30646	7H	116102535	GTTGTGAAGACAATGTGGGCCATCATTGGATCCTTTTCCTGGTACAGAACTGCGAAGTAC[A/G]CTTACCCACACAATCATGGTTGACGAGACAGTCAAATCTTTGACCGTCTTTGTGTTTTGT	0	0	FORWARD	1	2021-04-22 12:49:00	InfiniumII	AA	AA	AA	AA	AA	AA	AA	AA	AA	AA	AA	AA	AA	AA	AA	AA	AA	GG	AA	GG	AA	AA	AA	AA	AA	AA	AA	GG	AA	AA	AA	AA	AA	AA	AA	AA	AA	AA	AA	AA
BOPA2_12_30649	1H	543500490	ACGCCTCCGGGCGGAGCCACCTGGCCTTCCAGGCGCTGGAGGAAGCAGCGGCCGCCATTG[A/G]TAGGWTAGGTGGATCTCCCTTCCTTGCTCCTACCGGCCGGTGCGGGCGATCTGGTGCGAT	0	0	FORWARD	0.477	2021-04-22 12:49:00	InfiniumII	AA	AA	AA	AA	AA	AA	AA	AA	AA	AA	AA	GG	AA	AA	AA	AA	AA	GG	AA	GG	AA	GG	AA	AA	AA	AA	AA	AA	AA	AA	AA	AA	AA	AA	AA	AA	AA	AA	AA	GG
BOPA2_12_30654	5H	42144237	TTGATTCTACTACCCCTGGTTGATCCGCATTCCTCCCGGTAGGTATACGGTCGAAAAGGC[A/G]CGGGGGTGTTTTCTCACACAGGAAGAAGCAAATGCYAGATTCTGTAAACCGATGGTCCTG	0	0	FORWARD	0.877	2021-04-22 12:49:00	InfiniumII	GG	GG	AA	AA	GG	GG	GG	GG	GG	AG	GG	GG	GG	GG	GG	AG	GG	GG	GG	GG	AA	AA	GG	AA	AA	AA	GG	GG	GG	AA	AA	GG	GG	GG	GG	GG	GG	AA	GG	GG
BOPA2_12_30655	4H	599327820	CGCATCGTCCCCAAACGGAACAGACTGTCTACCAAACACCCCAAGTAACAGTTTCAATCC[A/C]CAAATCTTTCAGTTTACTACAGTATTATCATTCGACCGAGTTGACGGTCGCCACACACAT	0	0	FORWARD	1	2021-04-22 12:49:00	InfiniumII	CC	CC	CC	CC	AA	CC	CC	CC	CC	CC	CC	CC	CC	CC	CC	AC	AA	CC	CC	CC	AA	CC	AA	CC	CC	CC	CC	CC	CC	CC	CC	CC	CC	CC	CC	CC	CC	CC	CC	AA
BOPA2_12_30656	5H	653569721	ATCTATACAAATCTGCTTGGTTTGAATAACCGACACCCAAACAGACAGACAGTTGGTAAC[A/G]TATATCATCTTAAATTCTGAAGCTCTCCACAGTAATAACAATGCAGAACAGCACACTAAA	0	0	FORWARD	1	2021-04-22 12:49:00	InfiniumII	GG	GG	GG	GG	GG	GG	GG	GG	AA	GG	GG	AA	GG	GG	GG	GG	GG	AA	AA	AA	GG	GG	AA	GG	GG	GG	GG	GG	GG	GG	GG	GG	AA	GG	GG	GG	GG	GG	GG	GG
BOPA2_12_30657	2H	50870267	CCAGATTGCCAAGACTATATGCATGATTGGAGTGGTGGAGAGATACAAAGAGCTTTCGAA[A/G]TTCAACCTAAGGCAGCTGACCTCGCCACCGGAGAAGTAGTTTCTTACTCCTGGTGCCGTT	0	0	FORWARD	0.949	2021-04-22 12:49:00	InfiniumII	GG	GG	GG	GG	GG	AA	AA	GG	GG	GG	AA	AA	GG	GG	GG	GG	AA	AA	GG	AA	GG	GG	GG	AA	GG	AA	AA	GG	GG	AA	GG	GG	AA	GG	AA	AA	GG	AA	GG	AA
BOPA2_12_30658	6H	50346904	ACATTGTTGACACTGGCTCAGTTTGCCTTGTAGATTCAAGCAAGAACGGACAATTAAATG[A/G]CTGTACCAGAGTAGTCTTTCTGTACCTGTTTCAACAACTGTTATTTGGCCTGATGTAACT	0	0	FORWARD	1	2021-04-22 12:49:00	InfiniumII	AA	GG	GG	GG	GG	GG	GG	GG	AA	GG	GG	GG	GG	GG	AA	GG	GG	GG	GG	GG	GG	AA	GG	GG	GG	AA	GG	GG	GG	AA	GG	GG	AA	GG	AA	GG	GG	AA	AA	GG
BOPA2_12_30677	3H	564771340	CCTCTATATGCTATGGGCGGACGGTGTCGTGAGACTTGCATCCACACCAACTCAGTGAGG[A/G]CTGAGCATATTAAAACGTGTTGACGTCGGAAAACCCAGCCAATTTAGCTGCTGCTGTGTT	0	0	FORWARD	1	2021-04-22 12:49:00	InfiniumII	AA	GG	AA	GG	GG	AA	GG	GG	AA	AA	GG	AA	GG	GG	AA	AA	AA	GG	GG	GG	GG	GG	AA	AA	AA	AA	GG	GG	AA	GG	GG	GG	AA	GG	GG	GG	AA	GG	AA	GG
BOPA2_12_30680	3H	430590525	TCGGAGGGGGCGGACATCCAAACGGTGTCGCGGTAGTGCCGCACCTCGAAGTCCGACTCC[A/G]CGTGCACCGTCGCGTACTGCGGCGACTCCGAGCCGCGGGCGGCCGGCGAGAGCAGAGCGA	0	0	FORWARD	0.685	2021-04-22 12:49:00	InfiniumII	GG	GG	GG	AA	AA	GG	AA	GG	GG	GG	AA	AG	GG	GG	GG	AG	GG	AA	AA	GG	GG	GG	GG	GG	GG	GG	GG	AA	GG	GG	AA	GG	GG	GG	GG	AA	GG	GG	GG	AA
BOPA2_12_30690	2H	720339994	TCGTAGGGAATTAAGAAGATGGTGTAAGTTCTTGAAAATGAGTGAAATGTCTTCAACCCT[A/G]CGAGCATACTGAGATGGCCTCTCCACTAAAATATCCGCTAACTCCAAGATATGGAGTTGA	0	0	FORWARD	1	2021-04-22 12:49:00	InfiniumII	GG	GG	GG	GG	AA	GG	AA	GG	GG	GG	AA	GG	GG	GG	GG	AG	GG	AA	AA	AA	GG	GG	AA	AA	AA	GG	AA	GG	GG	GG	GG	GG	GG	GG	GG	GG	GG	GG	GG	AA
BOPA2_12_30694	1H	375075126	ATCCTCAAGAAGCTGAGATCGGCGTGTTTTTCAACTTGTGCGCTACGAATGCCGCCGCCC[A/G]CTGGCAGGATTTACAGGACCAGTCGGTGGAGGAGGAGATGATGATGGTAGACGGACCAGG	0	0	FORWARD	0.915	2021-04-22 12:49:00	InfiniumII	GG	GG	GG	GG	GG	AA	GG	GG	GG	GG	GG	AA	GG	GG	AA	AG	GG	GG	GG	GG	GG	GG	GG	GG	AA	GG	GG	GG	GG	GG	GG	GG	GG	GG	GG	AA	GG	AA	AA	GG
BOPA2_12_30696	2H	635294518	TTCGTCGATGCACTCTTTATGGAACTTGTGAAAGCATGGCAAAGTGCGGATGGTATCTCC[A/G]AAAGATGGATTTTCCAGGCAGACCGCACAAGGCTCTTCAGTGCTAGTTGACTGAAATACT	0	0	FORWARD	1	2021-04-22 12:49:00	InfiniumII	AA	AA	AA	GG	GG	AA	GG	GG	GG	GG	GG	AG	GG	AA	AA	AG	GG	GG	GG	GG	GG	GG	GG	AA	AA	AA	GG	GG	GG	GG	GG	GG	GG	GG	GG	GG	AA	GG	GG	GG
BOPA2_12_30698	6H	539553889	CCCGCTCCTACCAGCACCAGCCAAGTACACACGGCAAGGAAGCCAAGAAATACAGTTCCT[A/C]CTCCTCCTCCTCCCCTGCAGTTGCTCCTCCGTTTCCGGTTAGCTAGCAGTCTGCGCACCA	0	0	FORWARD	0.854	2021-04-22 12:49:00	InfiniumII	CC	CC	CC	CC	CC	AA	AA	CC	CC	CC	AA	CC	CC	CC	CC	CC	CC	CC	CC	CC	AA	CC	CC	CC	AC	CC	AA	CC	CC	AA	CC	CC	AA	CC	CC	AA	CC	AA	CC	AA
BOPA2_12_30700	5H	423047705	ACACCGCGAGGGCCTGGACCCAGAAGTACGCCATGGGCTGATCATGCGTCGATCGGCACC[A/G]GGGCCATCGTGTAAGAGAACTTTTGTGCCGCGCCGGTTTCCCGCCTTATGAGCTTCTCTG	0	0	FORWARD	0.834	2021-04-22 12:49:00	InfiniumII	AA	AA	AA	AA	AG	AA	GG	GG	GG	AA	GG	GG	GG	GG	AA	AA	GG	GG	GG	GG	AA	GG	AA	AA	AA	AA	GG	GG	AA	GG	GG	GG	AA	GG	AA	AA	AA	AA	AA	AA
BOPA2_12_30703	2H	71400580	ACATGTACATTCTGTGGGATCTGTAGCGTTGTACTCCTTATATTAGTTATGGTTTAAGGA[A/G]AGACCTGGGTGGTAAAAGGTTAAAAAAGAAAGGGAAGCATGACAATGTGAGATTGACTGA	0	0	FORWARD	1	2021-04-22 12:49:00	InfiniumII	GG	GG	GG	GG	GG	GG	AA	GG	GG	GG	AA	GG	GG	AA	GG	GG	GG	AA	AA	AA	GG	GG	GG	GG	GG	GG	GG	AA	GG	GG	AA	GG	GG	AA	GG	GG	GG	GG	GG	GG
BOPA2_12_30714	5H	6937833	CTCCCATCATCCAGCTTAGGTCCTTGAACCTTCCCTTTGGGATCAGATCGTTTGACAGTC[A/G]CGGTTGAAGACTTGCGCTGAACACTTTGGGTTTGAGCATTGCATTTTACACTCCTCAGTG	0	0	FORWARD	1	2021-04-22 12:49:00	InfiniumII	AA	AA	AA	AA	AA	AA	AA	AA	AA	AA	AA	AA	AA	AA	AA	AG	AA	GG	AA	GG	GG	AA	GG	AA	GG	GG	AA	GG	AA	AA	AA	AA	AA	AA	GG	AA	AA	AA	AA	AA
BOPA2_12_30715	1H	1562127	ACTAACAATAGAAGTATACAACAATGAAGGTTACATTACATCCTCCCTTAGCCTATCATG[A/C]ATCATAACATTACCTTTCTACAGGAAGATGGATAGCTCCGGTGGCTGGATGAACGAGAAG	0	0	FORWARD	1	2021-04-22 12:49:00	InfiniumII	CC	CC	CC	CC	CC	CC	CC	CC	CC	CC	CC	CC	CC	CC	CC	CC	AA	CC	CC	CC	AA	CC	CC	CC	CC	CC	CC	CC	CC	CC	CC	CC	AA	CC	CC	CC	CC	AA	CC	AA
BOPA2_12_30724	2H	567016838	GGCCACAAAGGGAGCACCAACTATCAATCAACATGACTGACTAATGGACGGACGCTAATC[A/G]AAGTCTAGGAACTCCATCCTCTTCCTCATTGTGCCTTTCAGATCCCTTGCTTCCTTTTCG	0	0	FORWARD	1	2021-04-22 12:49:00	InfiniumII	GG	GG	AA	GG	GG	GG	GG	GG	GG	GG	GG	GG	GG	GG	GG	AG	GG	AA	AA	GG	AA	AA	GG	GG	GG	GG	GG	AA	GG	GG	GG	GG	GG	GG	GG	GG	GG	AA	AA	GG
BOPA2_12_30728	5H	129714192	GGTGTCTTCGAAGTGGTGGAGGGGGATGCAAGGAACGTCCTCTGTGAGGCGGTGGAAAGG[A/C]ATCACGCAGAGATGCTGGTTGTGGGCAACCATGGCTATGGAGCAATCAAAAGGGCTGTTC	0	0	FORWARD	0.976	2021-04-22 12:49:00	InfiniumII	AA	AA	AA	AA	AA	AA	CC	AA	AA	AA	CC	AC	AA	AA	CC	AC	AA	AA	AA	CC	AA	AA	AA	AA	AA	AA	CC	AA	CC	AA	CC	AA	AA	AA	AA	AA	CC	AA	AA	AA
BOPA2_12_30729	5H	119823437	TAACTATTTTGTAACTCGCTTATTGGACCGACAAACAAATTTGCATCACCGGGACTGGCC[A/G]TCCTCTCTTATTCTGAAGGTGCATGAACGAATGCGGCTGCGAAAAAAAGGAGCAAATCAA	0	0	FORWARD	1	2021-04-22 12:49:00	InfiniumII	GG	GG	GG	GG	GG	GG	AA	GG	GG	GG	AA	AG	GG	GG	GG	GG	GG	GG	GG	GG	GG	GG	GG	GG	GG	GG	AA	GG	AA	GG	AA	GG	GG	GG	GG	GG	GG	GG	GG	GG
BOPA2_12_30734	6H	563108828	GGCCTGAGCTTCCGCCACAGCCATGGGATCTGCTTCATCCGTTTCACCGTTCTTTTCTGC[A/G]GCTACTTTCTCCCTGTGAAGCCTTTCTGCTTCTTTCATTGCTGCATTCTGCTCTGTCTGA	0	0	FORWARD	1	2021-04-22 12:49:00	InfiniumII	GG	GG	GG	GG	GG	GG	AA	GG	GG	GG	AA	GG	GG	GG	GG	AG	GG	GG	GG	GG	AA	AA	GG	GG	GG	GG	AA	GG	AA	AA	GG	GG	AA	GG	AA	GG	GG	GG	GG	GG
BOPA2_12_30736			CATATAGATATATACACAGGGACGCGATCAATTAACAGGAACAGAGCAGTATACACACAC[A/G]GGGTCACGATGAATTAACAGTAGCAGAGCAGATGCAGATGCAGATTTGAAGGGAATTGCG	0	0	FORWARD	1	2021-04-22 12:49:00	InfiniumII	AG	AG	AG	AA	AG	AA	GG	AG	AG	AG	GG	AG	AG	AG	AA	AA	GG	AG	AG	AG	GG	AG	AA	AG	AG	AG	GG	AA	GG	GG	GG	AG	GG	AG	AA	AG	AG	GG	GG	GG
BOPA2_12_30737	3H	63626447	CAAAGGAAGGACTTCTGCAAGGTCGGCAAGGAGTTCAGATGCTCCGAGGGTTGCTAGCCA[A/G]AAGGGTAACAAAAGGGGGGTCACAATGTCGAGAAGGCCGCCAAAGGTCGCCATCAAGGAC	0	0	FORWARD	0.877	2021-04-22 12:49:00	InfiniumII	AA	AA	AA	GG	AA	AA	AA	AA	GG	AA	AA	AA	AA	AA	AA	AA	AA	GG	GG	GG	AA	GG	GG	AA	AA	AA	AA	GG	AA	AA	GG	AA	AA	AA	AA	AA	AA	AA	AA	AA
BOPA2_12_30742	1H	458646216	TTGTTGGGTTTTACCCTAGTTACATGAAAAACTGCAAGCACACGTCACGTTTATTGTATA[A/G]CTAAGGTGCATGCATGCCCAAGCACCATGCGAGCTGCCAGAGTTCTACTACTGGCTGGCC	0	0	FORWARD	0.965	2021-04-22 12:49:00	InfiniumII	GG	GG	GG	AA	GG	GG	GG	GG	GG	GG	GG	GG	GG	GG	GG	GG	GG	AA	AA	AA	AA	GG	GG	GG	GG	GG	AA	AA	GG	AA	AA	GG	GG	GG	AA	AA	GG	GG	GG	AA
BOPA2_12_30743	3H	548756146	CGTGCGTGTGTGTGTTCATAGTTGCTAAGGCTCGCCTTTCCTATTCGGGAAGGCCGGACG[A/G]ATGATGAACAGACAAGTTAACTTCAGTAGTTAGTAGTGTGAACCAAATAGTAGTATAGGA	0	0	FORWARD	0.935	2021-04-22 12:49:00	InfiniumII	AA	AA	AA	AA	AA	AA	AA	AA	AA	AA	AA	GG	AA	AA	AA	AA	AA	AA	AA	AA	AA	AA	AA	AA	GG	AA	AA	GG	AA	AA	GG	AA	AA	AA	AA	AA	AA	AA	AA	AA
BOPA2_12_30745	5H	475851929	CAGAAGCTTGTTAAGCAAGCCGGTGAACACAATAGAATCGGTCTCATTGGGCTTGAATTT[A/G]AGGAGAGCAGAAGGTACTAGGCCTTCATCTTGCAACGTGCGTGCCCGCTCTCCTGTATTT	0	0	FORWARD	1	2021-04-22 12:49:00	InfiniumII	GG	GG	GG	GG	GG	GG	AA	GG	GG	GG	AA	GG	GG	GG	GG	GG	AA	GG	GG	GG	GG	AA	AA	GG	GG	GG	GG	GG	GG	AA	GG	GG	GG	GG	AA	GG	GG	GG	GG	AA
BOPA2_12_30748			ATCACTACTTGAGCGAGGAGGACCAAAGGCGATCTCAGTTGTAGTTGAAACCTTGCTACA[A/C]TGATTTTGCCTTGTGAATTTTTTTGCCCCCAATCTAACTTGTAGGAGCCGTTTCAGTCTC	0	0	FORWARD	1	2021-04-22 12:49:00	InfiniumII	CC	CC	CC	CC	CC	AA	CC	CC	CC	CC	CC	CC	CC	AA	CC	CC	CC	AA	AA	AA	CC	CC	CC	AA	CC	CC	CC	CC	AA	CC	CC	CC	CC	CC	CC	CC	CC	CC	CC	CC
BOPA2_12_30749	6H	187979020	AAACAGCAGGGAAAACAGCTAGTGAGTCCTTTCTTTTTCCCCCTACTTCCCAGCAGAATC[A/G]GGGGAGCCATCTCCATAGGAAACCAAACCCTTCTTCCCTTCAGGACTGACCGACATAGAC	0	0	FORWARD	1	2021-04-22 12:49:00	InfiniumII	AA	GG	GG	AA	AA	AA	AA	AA	AA	AA	AA	AA	AA	AA	AA	GG	AA	AA	AA	AA	AA	AA	AA	AA	AA	GG	AA	AA	AA	AA	GG	AA	AA	AA	AA	AA	GG	AA	AA	AA
BOPA2_12_30750	1H	380767269	ACTCTCCACCGTTCCCACTATTGGCTTCAATGTTGAGAAGGTTCAGTACAAGAATGTAGT[A/G]TTCACTGTGTGGGACGTGGGTGGCCAGGAGAAATTGAGGCCCTTGTGGAGGCACTACTTC	0	0	FORWARD	1	2021-04-22 12:49:00	InfiniumII	AA	AA	AA	GG	GG	GG	GG	GG	GG	GG	GG	AA	GG	GG	AA	AG	AA	GG	GG	GG	GG	GG	GG	GG	AA	GG	GG	GG	AA	GG	GG	GG	GG	GG	GG	GG	GG	AA	GG	GG
BOPA2_12_30755	4H	555556788	AGCCATTTCATGATGCACATATGGTTGCTTGTGATGTATGGTACGTTTGCAGGACACATC[A/G]TCACAAATTTGTTGGGGCTTGGTTGGTCTCCTTTAGTTTTTTCCAAAGGAGGTTGCATGG	0	0	FORWARD	1	2021-04-22 12:49:00	InfiniumII	GG	GG	GG	GG	GG	AA	GG	GG	GG	AG	GG	AA	GG	GG	GG	GG	GG	GG	AA	GG	AA	AA	GG	GG	AA	AA	AA	AA	AA	GG	GG	GG	AA	GG	AA	AA	GG	AA	GG	AA
BOPA2_12_30760	7H	228832104	GGAGCACGTTCAATCCGATGCAGAACCATACACATGGAGGTTTCACTCGACGACCTGCTC[A/C]TGGGGAGCGGATACCACAGAGCCACCCGGACAATGTTTACCAGCCTGTGCCTCCCCAGAG	0	0	FORWARD	0.949	2021-04-22 12:49:00	InfiniumII	AA	AA	AA	CC	AA	CC	AA	CC	CC	CC	AA	AA	CC	CC	AA	AA	AA	AA	AA	AA	CC	CC	CC	CC	AA	AA	CC	CC	AA	AA	CC	CC	CC	CC	AA	AA	AA	AA	AA	CC
BOPA2_12_30761	7H	640935280	GGACCACTTAAGGAAAAATGCTGACTTGAAAACTATCGATGACCTTGAGAATGAAGGAAC[A/G]CGCAAAAATAATAAACTTGTAGCTAATTTGGCTAACCAAATTGAGGTCAAGAATAAGTAT	0	0	FORWARD	0.988	2021-04-22 12:49:00	InfiniumII	GG	GG	GG	AA	GG	AA	GG	GG	GG	GG	GG	GG	GG	GG	GG	GG	AA	GG	GG	GG	GG	AA	GG	GG	GG	GG	AA	GG	GG	GG	AA	GG	AA	GG	AA	AA	GG	AA	GG	AA
BOPA2_12_30764	4H	1302636	AAGGTCGTCGTCCCCTTGCCCCCCGCAAGCCGCCTCCAGGACGCCGTGCTCTACCTCGAC[A/G]TCGTCCACGCCAACGCCCCCGAGGGCGTSAAGCCCCTCGTCGGCTCCGCCCGCCTCCCGC	0	0	FORWARD	0.477	2021-04-22 12:49:00	InfiniumII	AA	GG	AA	GG	AA	AA	AA	GG	GG	GG	AA	AG	GG	GG	GG	GG	GG	GG	GG	GG	AA	GG	GG	GG	GG	GG	AA	GG	AA	GG	AA	GG	AA	GG	AA	GG	GG	GG	GG	AA
BOPA2_12_30767	3H	678513370	CTGCTGTCGACGTTGCGGGTGAGGTCGCGGACCTTGCCGATGATGATGGAACTGGAAAAT[A/G]GATGGCAACTGTGGACGACCTGCGGCTTGGATGACGAGTTAAAGGTGGCCATCTGATTTT	0	0	FORWARD	0.877	2021-04-22 12:49:00	InfiniumII	AA	AA	AA	GG	AA	GG	GG	AA	AA	GG	GG	AA	AA	AA	AA	AA	AA	AA	AA	AA	GG	GG	AA	AA	AA	GG	AA	GG	AA	GG	GG	AA	AA	AA	AA	GG	AA	GG	AA	AA
BOPA2_12_30768	5H	183291260	GTGAACTATTTGGAGAGCGGCTGTGCTAACACAGTTAAGCTGGGAAAGCAATTGATTGAT[A/G]TGAGATTTGGCATGCGCAAATATTTGAGTTTTGTATCTTTATGAAACTCAAGAGGATCTG	0	0	FORWARD	1	2021-04-22 12:49:00	InfiniumII	AA	AA	AA	AA	AA	AA	AA	AA	AA	AA	AA	AA	AA	AA	GG	AG	AA	GG	GG	GG	AA	AA	AA	AA	AA	AA	AA	GG	AA	AA	AA	AA	AA	AA	AA	AA	GG	AA	AA	AA
BOPA2_12_30777	4H	348275439	CTGACAAGACTGCCAGGCACATTATGAATATCTTGAACAAAGAGGCGGTTGATAAGGTCC[A/G]CTCGGAGAGGGAGATTCCTGATGTGCAGCCTGGATGCATCATTCAGATGAGATTGCAAGT	0	0	FORWARD	1	2021-04-22 12:49:00	InfiniumII	AA	AA	AA	AA	AA	AA	GG	AA	AA	AA	AA	GG	AA	AA	AA	AA	AA	GG	GG	GG	AA	GG	AA	AA	AA	GG	GG	GG	AA	GG	GG	AA	AA	AA	AA	AA	AA	AA	AA	GG
BOPA2_12_30780	7H	27546933	TGCCAGCGTCCTTGGTGAAGGCCGCAGCAACGGCCTGCCGGACAAGCGCCTCGGCGTTGG[A/G]GCAGGTCTTCTGGTAGAACCCCACCCGRAGCTGCGCGGTGGCCAGAACCGGCAGCAAGCA	0	0	FORWARD	0.528	2021-04-22 12:49:00	InfiniumII	GG	GG	GG	GG	GG	AA	AA	GG	GG	GG	AA	GG	GG	GG	GG	GG	GG	GG	GG	GG	AA	AA	GG	GG	GG	GG	AA	GG	GG	GG	GG	GG	AA	GG	GG	AA	GG	GG	AA	AA
BOPA2_12_30782	6H	92409121	CATGAGTTGCCTGTCACCAGGCCTGTTTTCGGGCTTCCAGCACGCCCCGTGTTGTACAAC[A/C]GCAGCAGCATCTCGTGACGGCGATCGCATATTTAACATGAACCAGAGCATCTCCTGAGGT	0	0	FORWARD	0.976	2021-04-22 12:49:00	InfiniumII	CC	AA	AA	AA	CC	AA	CC	CC	CC	CC	CC	CC	CC	CC	AA	AA	CC	AA	AA	CC	CC	CC	CC	CC	CC	CC	CC	CC	CC	AA	CC	CC	CC	CC	AA	AA	AA	CC	CC	CC
BOPA2_12_30783	6H	32053790	CAGGTGACAACAGATGGCACGATAAAAAGACTTGGTGATTATCCATTTGTTAGGGCTAGT[A/G]TGAGGGAATTGGACACCCCGTTGTGTTTAGCTCTCACCGTGCTGCCCTCGACATATCTTG	0	0	FORWARD	1	2021-04-22 12:49:00	InfiniumII	AA	AA	AA	GG	AA	AA	AA	GG	AA	GG	AA	AA	GG	AA	GG	AA	AA	AA	AA	AA	AA	AA	AA	AA	AA	AA	AA	AA	AA	AA	AA	GG	AA	GG	AA	AA	AA	AA	AA	AA
BOPA2_12_30786	1H	380275827	TATGCAAAAGTTATAAAGAAGCTCAACTTCTGTGGCTAGGAAATGGATGAATGCAGGATG[C/G]GGATTGGCGCATGAATCTGATCGATGAAATACTGATTGCCAATTGTAATCTTCTTAGATT	0	0	FORWARD	1	2021-04-22 12:49:00	InfiniumI	CC	CC	CC	GG	GG	GG	GG	GG	GG	GG	GG	CC	GG	GG	CC	CG	CC	GG	GG	GG	GG	GG	GG	GG	CC	GG	GG	GG	CC	GG	GG	GG	GG	GG	GG	GG	GG	CC	GG	GG
BOPA2_12_30788	3H	524982906	CACACGACAGACTCCATATTAAAGGTTATACATGTCACGATAATAACCCCTCTGGTACGA[C/G]TCGTCATGGCAGATATCATGATGGTTGACCACGAGCTGACTCTTGAAGAAGAGGAAACGA	0	0	FORWARD	1	2021-04-22 12:49:00	InfiniumI	GG	GG	GG	CC	GG	CC	GG	GG	GG	GG	GG	GG	GG	GG	GG	GG	GG	CC	CC	CC	GG	CC	GG	GG	GG	GG	GG	GG	GG	CC	CC	GG	GG	GG	GG	CC	GG	GG	GG	CC
BOPA2_12_30794	7H	231100826	TCCTACCCGGTCGCGCCCCCGGCCACTTCCGCCCGATCCGCCGATCGTCAGATTTGGCAA[A/G]CGCAATGGACTCCGACTCCGAGATGSCCGTCGCCAGCGACGAGGAGATGGTGGACGACGA	0	0	FORWARD	0.58	2021-04-22 12:49:00	InfiniumII	AA	AA	AA	GG	AA	GG	AA	GG	GG	AA	AA	AA	GG	GG	AA	AA	AA	AA	AA	AA	GG	GG	GG	GG	AA	AA	GG	GG	AA	AA	GG	GG	GG	GG	AA	AA	AA	AA	AA	GG
[truncated: 19,365 more rows]
[truncated: 142 more columns]

## Sheet: Original data for the diversity
																											Reason for the diverse barley type
[truncated: 379 more rows]
