# Supplementary material for: Genetic diversity and population structure of barley landraces from Southern Ethiopia’s Gumer district: Utilization for breeding and conservation
Source: PLoS One. 2023 Jan 5;18(1):e0279737. doi: 10.1371/journal.pone.0279737 (PMC9815628; doi:10.1371/journal.pone.0279737)
Supplement: S3 Table — Summary statistics of genetic variation existing in barley based on 20368 SNP among 182 landraces. Ho: heterozygosity within a population; Hs: genetic diversity within a population; Ht: overall gene diversity; Http: corrected Ht; Dst: gene diversity among samples; Dstp: corrected Dst; Fst: fixation index; Fstp: corrected Fst; Fis: inbreeding coefficient per overall loci; Dest: a measure of population differentiation. Significant deviation from Hardy–Weinberg equilibrium at *P < 0.05, **P < 0.01, and ***P < 0.001, respectively. (XLSX) [file pone.0279737.s003.xlsx]

## Sheet: S3Table
Loci	Number of samples per population per loci				Exected Heterozygosity per populaiton and individual SNPs				Observed Heterozygosity per populaton and indvidual SNPs				FIS (Inbreeding coefficient) per population per individual SNP				Basic Population Genetics statistics										Population Genetics Parameters
																											Allel frequency
Loci|Populations	ETH	GUM	JPN	USA	ETH	GUM	JPN	USA	ETH	GUM	JPN	USA	ETH	GUM	JPN	USA	Observed heterozygosity(Ho )	Expected heterozygosity(He)	Ht	Dst	Htp	Dstp	Fst	Fstp	Fis	Dest	p	q	Minor allele frequency(MAF)	Nei’s genetic diversity(GD)	Polymorphic information content (PIC)	Missing SNP	Hardy-Weinberg equilibrium statistic	pval	Significance.
BK_13	54	30	29	69	0.34	0.13	0.5	0.47	0.02	0	0	0	0.95	1	1	1	0.01	0.42	0.43	0.07	0.45	0.09	0.16	0.2	0.99	0.14	0.7	0.3	0.3	0.42	0.33	0	177.313	1.87163e-40	***
BK_14	54	30	29	69	0.49	0.13	0.19	0.43	0	0	0	0	1	1	1	1	0	0.5	0.5	0.19	0.56	0.25	0.38	0.45	1	0.37	0.46	0.54	0.46	0.5	0.37	0	182	1.77318e-41	***
BOPA1_10070.1435	54	30	29	69	0.43	0	0.41	0.44	0.02	0	0	0	0.96	NA	1	1	0.01	0.48	0.43	0.11	0.47	0.15	0.26	0.32	0.99	0.22	0.61	0.39	0.39	0.48	0.36	0	177.832	1.44171e-40	***
BOPA1_1009.1089	54	30	29	69	0.5	0.13	0.32	0.48	0	0	0.03	0	1	1	0.89	1	0.01	0.48	0.44	0.09	0.47	0.11	0.19	0.24	0.98	0.18	0.4	0.6	0.4	0.48	0.37	0	177.87	1.4141e-40	***
BOPA1_1011.1338	54	30	29	69	0.3	0.5	0.51	0.34	0.02	1	0.28	0.04	0.94	-1	0.46	0.87	0.23	0.42	0.46	0.05	0.48	0.07	0.11	0.14	0.18	0.12	0.7	0.3	0.3	0.42	0.33	0	37.32	1.00272e-09	***
BOPA1_10207.1024	54	30	29	69	0.35	0.07	0.13	0.5	0	0	0	0	1	1	1	1	0	0.38	0.31	0.05	0.33	0.06	0.16	0.2	1	0.09	0.25	0.75	0.25	0.38	0.31	0	182	1.77318e-41	***
BOPA1_10317.448	54	30	29	69	0.48	0.33	0.46	0.51	0	0.07	0.03	0	1	0.8	0.92	1	0.02	0.49	0.49	0.05	0.51	0.07	0.1	0.13	0.94	0.12	0.57	0.43	0.43	0.49	0.37	0	169.975	7.4936e-39	***
BOPA1_10360.563	54	30	29	69	0.3	0	0.25	0.5	0.02	0	0	0	0.94	NA	1	1	0.01	0.41	0.34	0.08	0.37	0.1	0.23	0.28	0.98	0.14	0.72	0.28	0.28	0.41	0.32	0	177.105	2.07778e-40	***
BOPA1_1040.279	54	30	29	69	0.51	0.07	0.5	0.48	0.02	0	0	0	0.96	1	1	1	0.01	0.49	0.48	0.09	0.51	0.11	0.18	0.23	0.99	0.19	0.45	0.55	0.45	0.49	0.37	0	177.978	1.33916e-40	***
BOPA1_1062.478	54	30	29	69	0.37	0.51	0.16	0.23	0	0.1	0.03	0	1	0.81	0.79	1	0.02	0.34	0.36	0.04	0.38	0.06	0.12	0.15	0.89	0.08	0.21	0.79	0.21	0.34	0.28	0	159.018	1.85467e-36	***
BOPA1_1066.2110	54	30	29	69	0.41	0.07	0.48	0.4	0	0	0.03	0	1	1	0.93	1	0.01	0.49	0.46	0.12	0.5	0.16	0.26	0.31	0.97	0.24	0.58	0.42	0.42	0.49	0.37	0	177.919	1.3798e-40	***
BOPA1_10719.459	54	30	29	69	0.51	0.07	0.16	0.43	0	0	0.03	0	1	1	0.79	1	0.01	0.49	0.5	0.21	0.57	0.27	0.41	0.48	0.97	0.39	0.44	0.56	0.44	0.49	0.37	0	177.958	1.35311e-40	***
BOPA1_1073.916	54	30	29	69	0.37	0.07	0.48	0.48	0	0	0.03	0.01	1	1	0.93	0.97	0.01	0.48	0.47	0.12	0.52	0.17	0.26	0.32	0.97	0.26	0.59	0.41	0.41	0.48	0.37	0	173.838	1.07368e-39	***
BOPA1_1074.992	54	30	29	69	0.49	0.07	0.47	0.48	0.02	0	0	0.03	0.96	1	1	0.94	0.02	0.49	0.46	0.08	0.48	0.11	0.18	0.22	0.97	0.17	0.41	0.59	0.41	0.49	0.37	0	169.851	7.97361e-39	***
BOPA1_10760.846	54	30	29	69	0.23	0	0.52	0.5	0	0	0.07	0.03	1	NA	0.87	0.94	0.02	0.41	0.4	0.08	0.42	0.11	0.21	0.27	0.92	0.16	0.71	0.29	0.29	0.41	0.32	0	162.928	2.59429e-37	***
BOPA1_1077.457	54	30	29	69	0.51	0.5	0.27	0.2	0.33	0.97	0.03	0.04	0.34	-0.93	0.87	0.78	0.28	0.41	0.43	0.06	0.45	0.08	0.14	0.17	0.07	0.12	0.29	0.71	0.29	0.41	0.33	0	18.332	1.85541e-05	***
BOPA1_1096.1482	54	30	29	69	0.42	0	0.3	0.48	0.02	0	0	0	0.96	NA	1	1	0.01	0.39	0.34	0.04	0.35	0.05	0.11	0.14	0.98	0.07	0.26	0.74	0.26	0.39	0.31	0	176.852	2.35911e-40	***
BOPA1_1107.392	54	30	29	69	0.41	0	0.52	0.5	0	0	0.07	0.01	1	NA	0.87	0.97	0.02	0.46	0.44	0.08	0.47	0.11	0.19	0.24	0.94	0.17	0.37	0.63	0.37	0.46	0.36	0	169.292	1.05627e-38	***
BOPA1_111.499	54	30	29	69	0.46	0.07	0.51	0.18	0.04	0	0.03	0	0.92	1	0.93	1	0.02	0.47	0.5	0.19	0.56	0.26	0.38	0.45	0.94	0.37	0.62	0.38	0.38	0.47	0.36	0	169.443	9.79076e-39	***
BOPA1_11116.257	54	30	29	69	0.5	0.33	0.51	0.33	0	0.07	0	0	1	0.8	1	1	0.01	0.49	0.5	0.08	0.53	0.11	0.17	0.21	0.96	0.19	0.55	0.45	0.45	0.49	0.37	0	173.992	9.93731e-40	***
BOPA1_11454.414	54	30	29	69	0.41	0.13	0.32	0.21	0.04	0	0.03	0	0.91	1	0.89	1	0.02	0.28	0.27	0.01	0.28	0.01	0.03	0.04	0.93	0.01	0.17	0.83	0.17	0.28	0.24	0	161.13	6.40959e-37	***
BOPA1_11470.478	54	30	29	69	0.48	0.29	0.51	0.51	0.02	0.07	0.03	0.01	0.96	0.77	0.93	0.97	0.03	0.49	0.48	0.04	0.5	0.05	0.08	0.1	0.92	0.09	0.59	0.41	0.41	0.49	0.37	0	161.985	4.16796e-37	***
BOPA1_11603.445	54	30	29	69	0.49	0	0.22	0.08	0	0	0.03	0	1	NA	0.84	1	0.01	0.44	0.48	0.28	0.57	0.37	0.58	0.65	0.96	0.46	0.68	0.32	0.32	0.44	0.34	0	177.444	1.75188e-40	***
BOPA1_11619.618	54	30	29	69	0.39	0.07	0.5	0.48	0	0	0.03	0.01	1	1	0.93	0.97	0.01	0.48	0.47	0.11	0.51	0.15	0.24	0.3	0.97	0.24	0.59	0.41	0.41	0.48	0.37	0	173.838	1.07368e-39	***
BOPA1_11657.398	54	30	29	69	0.45	0.07	0.48	0.51	0.02	0	0.03	0	0.96	1	0.93	1	0.01	0.48	0.47	0.1	0.51	0.13	0.21	0.26	0.96	0.21	0.6	0.4	0.4	0.48	0.37	0	173.769	1.11155e-39	***
BOPA1_1169.944	54	30	29	69	0.42	0.24	0.25	0.16	0	0.07	0	0	1	0.72	1	1	0.01	0.28	0.28	0.01	0.28	0.01	0.03	0.04	0.94	0.01	0.84	0.16	0.16	0.28	0.24	0	167.762	2.28044e-38	***
BOPA1_1176.1547	54	30	29	69	0.35	0	0.27	0.47	0	0	0.03	0.01	1	NA	0.87	0.97	0.01	0.49	0.49	0.22	0.56	0.29	0.44	0.51	0.96	0.4	0.56	0.44	0.44	0.49	0.37	0	173.972	1.00396e-39	***
BOPA1_1178.279	54	30	29	69	0.43	0.4	0.48	0.5	0.02	0.07	0.03	0.01	0.96	0.83	0.93	0.97	0.03	0.46	0.45	0	0.45	0	0	0	0.93	0	0.65	0.35	0.35	0.46	0.35	0	160.803	7.55531e-37	***
BOPA1_11832.415	54	30	29	69	0.3	0	0.19	0.22	0.02	0	0	0.01	0.94	NA	1	0.93	0.01	0.2	0.18	0	0.18	0.01	0.03	0.04	0.95	0.01	0.88	0.12	0.12	0.2	0.18	0	162.933	2.58714e-37	***
BOPA1_1190.86	54	30	29	69	0.41	0.24	0.3	0.49	0.04	0.07	0	0	0.91	0.72	1	1	0.02	0.46	0.42	0.06	0.44	0.08	0.14	0.18	0.93	0.12	0.36	0.64	0.36	0.46	0.35	0	164.995	9.17199e-38	***
BOPA1_11944.542	54	30	29	69	0.33	0.13	0.51	0.43	0	0	0.03	0	1	1	0.93	1	0.01	0.39	0.39	0.04	0.4	0.05	0.09	0.12	0.98	0.07	0.26	0.74	0.26	0.39	0.31	0	176.852	2.35911e-40	***
BOPA1_12005.188	54	30	29	69	0.33	0.07	0.46	0.37	0.04	0	0.03	0.01	0.89	1	0.92	0.96	0.02	0.33	0.32	0.02	0.33	0.02	0.05	0.07	0.93	0.03	0.79	0.21	0.21	0.33	0.28	0	158.592	2.29779e-36	***
BOPA1_12007.70	54	30	29	69	0.34	0	0.38	0.49	0.02	0	0	0.01	0.95	NA	1	0.97	0.01	0.44	0.39	0.09	0.42	0.12	0.22	0.28	0.97	0.17	0.33	0.67	0.33	0.44	0.34	0	173.062	1.58627e-39	***
BOPA1_12045.83	54	30	29	69	0.45	0.21	0.38	0.41	0.02	0.03	0	0.01	0.96	0.84	1	0.96	0.02	0.49	0.46	0.09	0.49	0.13	0.21	0.26	0.95	0.2	0.43	0.57	0.43	0.49	0.37	0	169.937	7.63797e-39	***
BOPA1_1213.1959	54	30	29	69	0.41	0.13	0.51	0.46	0	0	0	0.01	1	1	1	0.97	0.01	0.42	0.41	0.03	0.42	0.04	0.08	0.1	0.99	0.07	0.3	0.7	0.3	0.42	0.33	0	177.264	1.91759e-40	***
BOPA1_1240.844	54	30	29	69	0.5	0.03	0.51	0.41	0.31	0.03	0.45	0.42	0.37	0	0.12	-0.03	0.33	0.5	0.49	0.12	0.53	0.17	0.26	0.31	0.16	0.26	0.48	0.52	0.48	0.5	0.37	0	21.032	4.51672e-06	***
BOPA1_1241.1649	54	30	29	69	0.39	0.19	0.51	0.23	0.04	0	0.03	0	0.91	1	0.93	1	0.02	0.36	0.39	0.06	0.41	0.08	0.16	0.2	0.95	0.12	0.77	0.23	0.23	0.36	0.29	0	165.625	6.68055e-38	***
BOPA1_12492.541	54	30	29	69	0.41	0.13	0.52	0.46	0	0	0	0	1	1	1	1	0	0.49	0.47	0.09	0.5	0.12	0.2	0.25	1	0.2	0.58	0.42	0.42	0.49	0.37	0	182	1.77318e-41	***
BOPA1_1272.459	54	30	29	69	0.17	0.07	0.4	0.37	0	0	0.03	0.01	1	1	0.91	0.96	0.01	0.28	0.26	0.01	0.27	0.02	0.05	0.07	0.95	0.02	0.84	0.16	0.16	0.28	0.24	0	167.762	2.28044e-38	***
BOPA1_1283.332	54	30	29	69	0.33	0.37	0.48	0.31	0	0.07	0.03	0	1	0.82	0.93	1	0.02	0.35	0.37	0	0.37	0	0.01	0.01	0.93	0.01	0.23	0.77	0.23	0.35	0.29	0	165.356	7.64703e-38	***
BOPA1_12925.332	54	30	29	69	0.43	0.07	0.48	0.49	0.02	0	0.55	0.09	0.96	1	-0.15	0.82	0.13	0.43	0.41	0.04	0.42	0.05	0.09	0.12	0.55	0.08	0.31	0.69	0.31	0.43	0.34	0	90.414	1.93186e-21	***
BOPA1_1294.473	54	30	29	69	0.26	0.5	0.19	0.07	0.15	0.97	0.07	0.01	0.42	-0.93	0.64	0.8	0.22	0.27	0.32	0.07	0.34	0.09	0.21	0.26	-0.18	0.12	0.16	0.84	0.16	0.27	0.23	0	5.872	0.0153808	*
BOPA1_1300.1462	54	30	29	69	0.3	0	0.43	0.39	0.02	0	0.03	0	0.94	NA	0.92	1	0.01	0.32	0.3	0.02	0.31	0.03	0.07	0.09	0.95	0.04	0.2	0.8	0.2	0.32	0.27	0	169.614	8.98424e-39	***
BOPA1_1306.408	54	30	29	69	0.24	0	0.49	0.49	0.02	0	0.07	0.01	0.92	NA	0.86	0.97	0.02	0.42	0.42	0.11	0.45	0.15	0.26	0.32	0.92	0.21	0.7	0.3	0.3	0.42	0.33	0	163.336	2.11286e-37	***
BOPA1_13081.199	54	30	29	69	0.17	0	0.46	0.23	0	0	0.03	0	1	NA	0.92	1	0.01	0.3	0.35	0.13	0.39	0.18	0.39	0.46	0.96	0.23	0.18	0.82	0.18	0.3	0.26	0	175.402	4.89009e-40	***
BOPA1_13095.187	54	30	29	69	0.22	0	0.38	0.5	0.02	0	0	0	0.91	NA	1	1	0.01	0.38	0.33	0.05	0.35	0.07	0.16	0.21	0.98	0.1	0.25	0.75	0.25	0.38	0.3	0	176.706	2.53938e-40	***
BOPA1_13108.412	54	30	29	69	0.39	0.24	0.25	0.5	0	0.07	0	0	1	0.72	1	1	0.01	0.42	0.38	0.03	0.39	0.04	0.08	0.1	0.95	0.06	0.3	0.7	0.3	0.42	0.33	0	172.542	2.06091e-39	***
BOPA1_13178.89	54	30	29	69	0.5	0.29	0.52	0.27	0	0.07	0	0	1	0.77	1	1	0.01	0.48	0.5	0.11	0.54	0.14	0.22	0.27	0.96	0.24	0.59	0.41	0.41	0.48	0.37	0	173.805	1.09181e-39	***
BOPA1_13301.90	54	30	29	69	0.38	0.1	0.19	0.46	0.02	0.03	0	0.01	0.95	0.66	1	0.97	0.02	0.36	0.31	0.02	0.32	0.03	0.08	0.1	0.94	0.04	0.23	0.77	0.23	0.36	0.29	0	165.625	6.68055e-38	***
BOPA1_13379.171	54	30	29	69	0.09	0	0.52	0.08	0.02	0	0.03	0	0.79	NA	0.93	1	0.01	0.2	0.25	0.08	0.28	0.11	0.32	0.38	0.92	0.13	0.89	0.11	0.11	0.2	0.18	0	162.127	3.88028e-37	***
BOPA1_1344.930	54	30	29	69	0.45	0	0.3	0.43	0	0	0	0	1	NA	1	1	0	0.37	0.32	0.03	0.33	0.04	0.09	0.12	1	0.06	0.24	0.76	0.24	0.37	0.3	0	182	1.77318e-41	***
BOPA1_1381.547	54	30	29	69	0.5	0.47	0.1	0.48	0.22	0.73	0.03	0.2	0.56	-0.57	0.66	0.58	0.27	0.47	0.45	0.06	0.47	0.08	0.14	0.17	0.23	0.14	0.62	0.38	0.38	0.47	0.36	0	33.606	6.75008e-09	***
BOPA1_1385.827	54	30	29	69	0.45	0	0.32	0.24	0.02	0	0.03	0.01	0.96	NA	0.89	0.94	0.02	0.49	0.5	0.25	0.58	0.33	0.5	0.57	0.93	0.44	0.55	0.45	0.45	0.49	0.37	0	170.07	7.14309e-39	***
BOPA1_139.1263	54	30	29	69	0.3	0	0.47	0.48	0.02	0	0	0.01	0.94	NA	1	0.97	0.01	0.38	0.35	0.04	0.37	0.05	0.12	0.15	0.97	0.08	0.25	0.75	0.25	0.38	0.31	0	171.565	3.36875e-39	***
BOPA1_1440.1148	54	30	29	69	0.17	0.07	0.3	0.48	0	0	0	0.03	1	1	1	0.94	0.01	0.32	0.28	0.03	0.29	0.04	0.1	0.13	0.97	0.05	0.8	0.2	0.2	0.32	0.27	0	169.861	7.93355e-39	***
BOPA1_1449.1103	54	30	29	69	0.26	0.16	0	0.47	0	0.03	0	0	1	0.79	NA	1	0.01	0.31	0.25	0.03	0.26	0.04	0.13	0.16	0.96	0.05	0.2	0.8	0.2	0.31	0.26	0	175.687	4.239e-40	***
BOPA1_14832.296	54	30	29	69	0.51	0.31	0.49	0.5	0	0.03	0.07	0	1	0.89	0.86	1	0.02	0.49	0.48	0.03	0.49	0.04	0.06	0.08	0.94	0.07	0.56	0.44	0.44	0.49	0.37	0	170.01	7.36355e-39	***
BOPA1_1493.839	54	30	29	69	0.33	0.16	0.5	0.51	0	0.03	0.03	0.03	1	0.79	0.93	0.94	0.02	0.46	0.45	0.08	0.48	0.11	0.18	0.22	0.94	0.17	0.35	0.65	0.35	0.46	0.35	0	164.878	9.72501e-38	***
BOPA1_1497.628	54	30	29	69	0.39	0	0.4	0.33	0	0	0.03	0	1	NA	0.91	1	0.01	0.5	0.5	0.22	0.57	0.29	0.44	0.51	0.97	0.4	0.5	0.5	0.5	0.5	0.37	0	178.022	1.31021e-40	***
BOPA1_1501.353	54	30	29	69	0.38	0	0.19	0.33	0.35	0	0.14	0.35	0.07	NA	0.27	-0.07	0.26	0.28	0.24	0.02	0.25	0.02	0.07	0.09	0.07	0.03	0.83	0.17	0.17	0.28	0.24	0	1.007	0.315566
BOPA1_1513.514	54	30	29	69	0.17	0.07	0.34	0.25	0	0	0	0	1	1	1	1	0	0.21	0.21	0	0.21	0.01	0.02	0.03	1	0.01	0.12	0.88	0.12	0.21	0.19	0	182	1.77318e-41	***
BOPA1_1518.624	54	30	29	69	0.22	0	0.19	0.46	0.02	0	0	0.03	0.91	NA	1	0.94	0.02	0.3	0.25	0.03	0.26	0.04	0.11	0.15	0.95	0.05	0.18	0.82	0.18	0.3	0.26	0	162.573	3.10131e-37	***
BOPA1_1553.753	54	30	29	69	0.51	0.37	0.46	0.48	0	0	0.03	0	1	1	0.92	1	0.01	0.5	0.5	0.05	0.52	0.06	0.1	0.12	0.98	0.12	0.52	0.48	0.48	0.5	0.37	0	178.012	1.31654e-40	***
BOPA1_1555.631	54	30	29	69	0.33	0	0.47	0.43	0	0	0	0.03	1	NA	1	0.93	0.01	0.36	0.34	0.03	0.35	0.04	0.09	0.11	0.98	0.06	0.23	0.77	0.23	0.36	0.29	0	170.908	4.68726e-39	***
BOPA1_1565.514	54	30	29	69	0.47	0.24	0.46	0.27	0.02	0	0.03	0	0.96	1	0.92	1	0.01	0.49	0.5	0.14	0.55	0.19	0.28	0.35	0.96	0.3	0.58	0.42	0.42	0.49	0.37	0	173.869	1.05704e-39	***
BOPA1_1613.291	54	30	29	69	0.38	0	0.3	0.47	0.02	0	0	0	0.95	NA	1	1	0.01	0.36	0.32	0.03	0.33	0.04	0.09	0.12	0.98	0.05	0.24	0.76	0.24	0.36	0.3	0	176.544	2.75516e-40	***
BOPA1_1625.303	54	30	29	69	0.38	0	0.34	0.47	0.02	0	0	0	0.95	NA	1	1	0.01	0.37	0.33	0.03	0.34	0.04	0.09	0.11	0.98	0.05	0.24	0.76	0.24	0.37	0.3	0	176.627	2.64228e-40	***
BOPA1_1628.410	54	30	29	69	0.44	0	0.13	0.49	0	0	0	0	1	NA	1	1	0	0.44	0.37	0.1	0.4	0.13	0.27	0.33	1	0.18	0.32	0.68	0.32	0.44	0.34	0	182	1.77318e-41	***
BOPA1_1630.1150	54	30	29	69	0.48	0.07	0.44	0.43	0	0	0	0	1	1	1	1	0	0.49	0.46	0.1	0.49	0.14	0.23	0.28	1	0.22	0.43	0.57	0.43	0.49	0.37	0	182	1.77318e-41	***
BOPA1_1635.691	54	30	29	69	0.42	0	0.43	0.48	0	0	0.03	0	1	NA	0.92	1	0.01	0.4	0.37	0.03	0.38	0.05	0.09	0.12	0.97	0.07	0.72	0.28	0.28	0.4	0.32	0	177.046	2.13987e-40	***
BOPA1_1639.613	54	30	29	69	0.28	0.33	0.19	0.15	0	0.07	0	0.01	1	0.8	1	0.9	0.02	0.22	0.24	0	0.24	0	0	0	0.91	0	0.13	0.87	0.13	0.22	0.2	0	156.299	7.28386e-36	***
BOPA1_1698.619	54	30	29	69	0.43	0.07	0.49	0.11	0.02	0	0.07	0	0.96	1	0.86	1	0.02	0.44	0.49	0.22	0.56	0.29	0.44	0.51	0.92	0.4	0.67	0.33	0.33	0.44	0.35	0	168.732	1.39967e-38	***
BOPA1_171.1301	54	30	29	69	0.48	0.07	0.41	0.49	0	0	0	0	1	1	1	1	0	0.43	0.4	0.04	0.41	0.05	0.09	0.12	1	0.07	0.31	0.69	0.31	0.43	0.34	0	182	1.77318e-41	***
BOPA1_1745.823	54	30	29	69	0.22	0	0.48	0.25	0.02	0	0.03	0	0.91	NA	0.93	1	0.01	0.31	0.35	0.11	0.39	0.15	0.33	0.39	0.94	0.2	0.81	0.19	0.19	0.31	0.26	0	169.352	1.02517e-38	***
BOPA1_1761.804	54	30	29	69	0.43	0	0.51	0.49	0.02	0	0.03	0.01	0.96	NA	0.93	0.97	0.02	0.44	0.42	0.06	0.44	0.08	0.14	0.18	0.95	0.12	0.68	0.32	0.32	0.44	0.34	0	168.505	1.56889e-38	***
BOPA1_1800.1101	54	30	29	69	0.51	0.26	0.36	0.27	0.02	0.1	0.03	0	0.96	0.62	0.9	1	0.03	0.47	0.49	0.14	0.54	0.19	0.29	0.35	0.89	0.29	0.39	0.61	0.39	0.47	0.36	0	161.541	5.21279e-37	***
BOPA1_1826.229	54	30	29	69	0.41	0.07	0.32	0.51	0	0	0.03	0	1	1	0.89	1	0.01	0.49	0.49	0.16	0.54	0.21	0.33	0.4	0.97	0.32	0.59	0.41	0.41	0.49	0.37	0	177.904	1.39034e-40	***
BOPA1_1847.1745	54	30	29	69	0.42	0.26	0.16	0.4	0	0.1	0.03	0.01	1	0.62	0.79	0.96	0.03	0.5	0.5	0.19	0.56	0.25	0.38	0.44	0.88	0.36	0.54	0.46	0.46	0.5	0.37	0	162.453	3.29476e-37	***
BOPA1_1852.509	54	30	29	69	0.48	0.24	0.5	0.36	0	0	0	0	1	1	1	1	0	0.43	0.44	0.05	0.46	0.07	0.11	0.15	1	0.11	0.69	0.31	0.31	0.43	0.34	0	182	1.77318e-41	***
BOPA1_1857.64	54	30	29	69	0.35	0	0.5	0.47	0	0	0	0.01	1	NA	1	0.97	0.01	0.4	0.38	0.05	0.39	0.06	0.12	0.16	0.99	0.09	0.73	0.27	0.27	0.4	0.32	0	176.985	2.20707e-40	***
BOPA1_1861.2382	54	30	29	69	0.22	0	0.48	0.25	0.02	0	0.03	0	0.91	NA	0.93	1	0.01	0.31	0.35	0.11	0.39	0.15	0.33	0.39	0.94	0.2	0.19	0.81	0.19	0.31	0.26	0	169.352	1.02517e-38	***
BOPA1_1862.765	54	30	29	69	0.51	0.19	0.48	0.42	0	0	0.03	0	1	1	0.93	1	0.01	0.5	0.5	0.1	0.54	0.14	0.21	0.26	0.98	0.23	0.47	0.53	0.47	0.5	0.37	0	178.007	1.31972e-40	***
BOPA1_1863.275	54	30	29	69	0.26	0	0.34	0.5	0	0	0	0	1	NA	1	1	0	0.38	0.33	0.05	0.34	0.07	0.16	0.2	1	0.09	0.25	0.75	0.25	0.38	0.31	0	182	1.77318e-41	***
BOPA1_1866.866	54	30	29	69	0.32	0	0.41	0.29	0.13	0	0	0	0.59	NA	1	1	0.04	0.28	0.27	0.02	0.28	0.02	0.06	0.08	0.87	0.03	0.83	0.17	0.17	0.28	0.24	0	135.279	2.86877e-31	***
BOPA1_1894.2132	54	30	29	69	0.49	0.37	0.43	0.48	0	0.07	0.03	0	1	0.82	0.92	1	0.02	0.5	0.5	0.06	0.52	0.08	0.12	0.15	0.94	0.14	0.5	0.5	0.5	0.5	0.37	0	170.197	6.69948e-39	***
BOPA1_1899.739	54	30	29	69	0.46	0.19	0.46	0.48	0	0	0.03	0	1	1	0.92	1	0.01	0.48	0.46	0.06	0.48	0.08	0.13	0.17	0.98	0.14	0.59	0.41	0.41	0.48	0.37	0	177.888	1.40176e-40	***
BOPA1_1910.1343	54	30	29	69	0.45	0.07	0.25	0.5	0	0	0	0	1	1	1	1	0	0.45	0.39	0.08	0.42	0.1	0.19	0.24	1	0.15	0.34	0.66	0.34	0.45	0.35	0	182	1.77318e-41	***
BOPA1_1917.848	54	30	29	69	0.5	0.07	0.47	0.5	0	0	0	0	1	1	1	1	0	0.46	0.43	0.05	0.45	0.06	0.11	0.14	1	0.1	0.36	0.64	0.36	0.46	0.35	0	182	1.77318e-41	***
BOPA1_1923.265	54	30	29	69	0.39	0	0.43	0.33	0	0	0.03	0	1	NA	0.92	1	0.01	0.5	0.49	0.21	0.56	0.28	0.42	0.49	0.97	0.39	0.51	0.49	0.49	0.5	0.37	0	178.021	1.31084e-40	***
BOPA1_1944.1901	54	30	29	69	0.5	0.07	0.44	0.51	0	0	0	0	1	1	1	1	0	0.47	0.44	0.06	0.46	0.08	0.13	0.17	1	0.12	0.37	0.63	0.37	0.47	0.36	0	182	1.77318e-41	***
BOPA1_1946.698	54	30	29	69	0.36	0.07	0.41	0.49	0.02	0	0	0.01	0.95	1	1	0.97	0.01	0.45	0.46	0.12	0.5	0.16	0.27	0.33	0.98	0.25	0.35	0.65	0.35	0.45	0.35	0	173.271	1.42844e-39	***
BOPA1_1954.1198	54	30	29	69	0.35	0.07	0.13	0.48	0	0	0	0	1	1	1	1	0	0.43	0.36	0.1	0.39	0.13	0.28	0.34	1	0.18	0.69	0.31	0.31	0.43	0.34	0	182	1.77318e-41	***
BOPA1_1969.1322	54	30	29	69	0.45	0.07	0.47	0.49	0.04	0	0	0	0.92	1	1	1	0.01	0.47	0.44	0.07	0.47	0.1	0.16	0.21	0.97	0.15	0.62	0.38	0.38	0.47	0.36	0	173.648	1.18151e-39	***
BOPA1_1997.77	54	30	29	69	0.23	0	0.35	0.27	0.26	0	0.45	0.32	-0.14	NA	-0.27	-0.18	0.27	0.23	0.22	0.01	0.23	0.02	0.05	0.07	-0.21	0.02	0.87	0.13	0.13	0.23	0.21	0	4.404	0.0358558	*
BOPA1_2020.539	54	30	29	69	0.45	0.07	0.1	0.5	0	0	0.03	0.01	1	1	0.66	0.97	0.01	0.41	0.34	0.06	0.36	0.08	0.18	0.22	0.96	0.11	0.71	0.29	0.29	0.41	0.32	0	172.332	2.29019e-39	***
BOPA1_2026.302	54	30	29	69	0.51	0.19	0.36	0.45	0.04	0	0.03	0	0.93	1	0.9	1	0.02	0.5	0.47	0.1	0.5	0.13	0.2	0.25	0.95	0.2	0.54	0.46	0.46	0.5	0.37	0	170.118	6.97102e-39	***
BOPA1_2029.1143	54	30	29	69	0.48	0.19	0.38	0.45	0	0	0.07	0.01	1	1	0.82	0.97	0.02	0.49	0.5	0.13	0.54	0.17	0.25	0.31	0.94	0.27	0.57	0.43	0.43	0.49	0.37	0	169.937	7.63797e-39	***
BOPA1_2036.1027	54	30	29	69	0.44	0.07	0.3	0.08	0.04	0	0	0	0.92	1	1	1	0.01	0.24	0.24	0.02	0.25	0.03	0.09	0.12	0.96	0.04	0.14	0.86	0.14	0.24	0.21	0	166.033	5.44041e-38	***
BOPA1_2047.850	54	30	29	69	0.26	0.07	0.19	0.49	0	0	0	0.01	1	1	1	0.97	0.01	0.35	0.29	0.04	0.3	0.05	0.13	0.16	0.99	0.07	0.22	0.78	0.22	0.35	0.29	0	176.266	3.16799e-40	***
BOPA1_2052.792	54	30	29	69	0.45	0	0.47	0.47	0	0	0	0	1	NA	1	1	0	0.48	0.44	0.1	0.48	0.13	0.21	0.27	1	0.2	0.6	0.4	0.4	0.48	0.36	0	182	1.77318e-41	***
BOPA1_2066.1133	54	30	29	69	0.46	0.21	0.36	0.42	0.02	0.03	0.03	0.04	0.96	0.84	0.9	0.9	0.03	0.5	0.5	0.14	0.55	0.18	0.27	0.33	0.91	0.29	0.51	0.49	0.49	0.5	0.37	0	158.78	2.08991e-36	***
BOPA1_211.259	54	30	29	69	0.37	0.07	0.48	0.42	0	0	0.03	0	1	1	0.93	1	0.01	0.41	0.42	0.09	0.45	0.12	0.21	0.26	0.97	0.18	0.29	0.71	0.29	0.41	0.33	0	177.161	2.02031e-40	***
BOPA1_2128.874	54	30	29	69	0.46	0	0.38	0.45	0.02	0	0	0	0.96	NA	1	1	0.01	0.48	0.43	0.11	0.47	0.14	0.25	0.31	0.99	0.21	0.61	0.39	0.39	0.48	0.36	0	177.832	1.44171e-40	***
BOPA1_2146.2256	54	30	29	69	0.43	0	0.44	0.48	0.02	0	0	0.01	0.96	NA	1	0.97	0.01	0.47	0.43	0.09	0.46	0.12	0.21	0.26	0.98	0.18	0.37	0.63	0.37	0.47	0.36	0	173.554	1.2385e-39	***
BOPA1_2168.111	54	30	29	69	0.22	0	0.46	0.25	0.02	0	0.03	0	0.91	NA	0.92	1	0.01	0.32	0.36	0.13	0.4	0.17	0.36	0.43	0.94	0.22	0.8	0.2	0.2	0.32	0.27	0	169.614	8.98424e-39	***
BOPA1_2176.891	54	30	29	69	0.2	0	0.3	0.35	0	0	0	0.01	1	NA	1	0.96	0.01	0.25	0.22	0.01	0.23	0.01	0.04	0.06	0.98	0.02	0.15	0.85	0.15	0.25	0.22	0	174.05	9.65106e-40	***
BOPA1_2225.2611	54	30	29	69	0.22	0	0.48	0.25	0.02	0	0.03	0	0.91	NA	0.93	1	0.01	0.31	0.35	0.11	0.39	0.15	0.33	0.39	0.94	0.2	0.19	0.81	0.19	0.31	0.26	0	169.352	1.02517e-38	***
BOPA1_2249.1308	54	30	29	69	0.33	0.31	0.41	0.49	0	0.1	0	0	1	0.68	1	1	0.02	0.41	0.39	0.01	0.4	0.01	0.02	0.03	0.94	0.02	0.29	0.71	0.29	0.41	0.33	0	167.677	2.37958e-38	***
BOPA1_2251.643	54	30	29	69	0.17	0	0.5	0.28	0	0	0.03	0.01	1	NA	0.93	0.95	0.01	0.3	0.34	0.1	0.37	0.14	0.3	0.37	0.95	0.18	0.81	0.19	0.19	0.3	0.26	0	169.073	1.17948e-38	***
BOPA1_2268.601	54	30	29	69	0.48	0.07	0.27	0.11	0	0	0.03	0	1	1	0.87	1	0.01	0.43	0.48	0.24	0.56	0.33	0.51	0.59	0.96	0.42	0.32	0.68	0.32	0.43	0.34	0	177.402	1.78902e-40	***
BOPA1_2274.1226	54	30	29	69	0.48	0.07	0.36	0.51	0	0	0.03	0.01	1	1	0.9	0.97	0.01	0.46	0.41	0.06	0.43	0.08	0.14	0.18	0.97	0.12	0.35	0.65	0.35	0.46	0.35	0	173.333	1.38403e-39	***
BOPA1_2277.634	54	30	29	69	0.46	0.07	0.51	0.35	0	0	0	0	1	1	1	1	0	0.5	0.48	0.14	0.53	0.18	0.28	0.34	1	0.28	0.48	0.52	0.48	0.5	0.37	0	182	1.77318e-41	***
BOPA1_2283.2913	54	30	29	69	0.46	0.39	0.44	0.5	0.02	0.17	0	0	0.96	0.57	1	1	0.03	0.46	0.45	0	0.45	0	0	0	0.9	0	0.64	0.36	0.36	0.46	0.35	0	156.805	5.64686e-36	***
BOPA1_2297.1250	54	30	29	69	0.23	0.07	0.41	0.27	0.04	0	0	0	0.84	1	1	1	0.01	0.25	0.26	0.01	0.26	0.01	0.04	0.05	0.96	0.02	0.15	0.85	0.15	0.25	0.22	0	166.514	4.27085e-38	***
BOPA1_2298.1526	54	30	29	69	0.51	0.16	0.16	0.11	0	0.03	0.03	0	1	0.79	0.79	1	0.01	0.45	0.48	0.24	0.56	0.33	0.51	0.58	0.93	0.43	0.66	0.34	0.34	0.45	0.35	0	173.205	1.47668e-39	***
BOPA1_2314.1412	54	30	29	69	0.5	0.48	0.4	0.51	0.09	0.37	0.03	0.01	0.81	0.24	0.91	0.97	0.1	0.5	0.5	0.03	0.51	0.04	0.06	0.08	0.73	0.08	0.5	0.5	0.5	0.5	0.38	0	117.121	2.70094e-27	***
BOPA1_2315.702	54	30	29	69	0.46	0.33	0.46	0.49	0.02	0.07	0.03	0	0.96	0.8	0.92	1	0.02	0.48	0.49	0.05	0.5	0.07	0.1	0.13	0.93	0.12	0.4	0.6	0.4	0.48	0.37	0	165.729	6.33846e-38	***
BOPA1_2328.866	54	30	29	69	0.3	0.07	0.52	0.4	0.02	0	0.03	0	0.94	1	0.93	1	0.01	0.37	0.37	0.05	0.39	0.07	0.14	0.18	0.96	0.1	0.24	0.76	0.24	0.37	0.3	0	171.253	3.93987e-39	***
BOPA1_233.1327	54	30	29	69	0.5	0.19	0.34	0.44	0.02	0	0	0.01	0.96	1	1	0.97	0.01	0.5	0.5	0.13	0.55	0.18	0.27	0.33	0.98	0.28	0.54	0.46	0.46	0.5	0.37	0	174.041	9.69518e-40	***
BOPA1_2352.277	54	30	29	69	0.22	0.07	0	0.4	0.02	0	0	0	0.91	1	NA	1	0.01	0.25	0.19	0.02	0.2	0.03	0.1	0.13	0.97	0.03	0.15	0.85	0.15	0.25	0.22	0	174.05	9.65106e-40	***
BOPA1_2371.950	54	30	29	69	0.26	0.07	0.13	0.03	0	0	0	0	1	1	1	1	0	0.34	0.42	0.3	0.52	0.4	0.71	0.77	1	0.45	0.22	0.78	0.22	0.34	0.28	0	182	1.77318e-41	***
BOPA1_2391.566	54	30	29	69	0.26	0	0.51	0.33	0	0	0.03	0	1	NA	0.93	1	0.01	0.33	0.36	0.08	0.38	0.11	0.23	0.29	0.97	0.15	0.21	0.79	0.21	0.33	0.28	0	176.054	3.5244e-40	***
BOPA1_2421.520	54	30	29	69	0.5	0.07	0.49	0.44	0.04	0	0	0	0.93	1	1	1	0.01	0.5	0.48	0.1	0.51	0.13	0.21	0.26	0.98	0.21	0.54	0.46	0.46	0.5	0.37	0	174.027	9.76547e-40	***
BOPA1_2429.1929	54	30	29	69	0.34	0.07	0.5	0.08	0.02	0	0.07	0	0.95	1	0.86	1	0.02	0.26	0.29	0.04	0.31	0.06	0.15	0.19	0.91	0.08	0.15	0.85	0.15	0.26	0.22	0	159.363	1.55903e-36	***
BOPA1_2444.437	54	30	29	69	0.48	0.19	0.51	0.27	0.06	0	0.03	0	0.88	1	0.93	1	0.02	0.48	0.5	0.14	0.55	0.19	0.28	0.34	0.94	0.29	0.59	0.41	0.41	0.48	0.37	0	165.799	6.12042e-38	***
BOPA1_2447.546	54	30	29	69	0.11	0	0.5	0.43	0	0	0.03	0	1	NA	0.93	1	0.01	0.31	0.31	0.05	0.33	0.07	0.16	0.21	0.97	0.09	0.8	0.2	0.2	0.31	0.26	0	175.687	4.239e-40	***
BOPA1_245.433	54	30	29	69	0.36	0	0.13	0.51	0.02	0	0	0	0.95	NA	1	1	0.01	0.39	0.32	0.06	0.34	0.08	0.2	0.25	0.98	0.11	0.26	0.74	0.26	0.39	0.31	0	176.852	2.35911e-40	***
BOPA1_2459.237	54	30	29	69	0.31	0	0.3	0.5	0	0	0	0	1	NA	1	1	0	0.38	0.33	0.05	0.34	0.07	0.15	0.19	1	0.09	0.74	0.26	0.26	0.38	0.31	0	182	1.77318e-41	***
BOPA1_2462.971	54	30	29	69	0.12	0.5	0.25	0.23	0.02	0.97	0.07	0	0.85	-0.93	0.72	1	0.18	0.29	0.34	0.06	0.36	0.08	0.18	0.23	0.04	0.11	0.18	0.82	0.18	0.29	0.25	0	28.157	1.11838e-07	***
BOPA1_2464.1228	54	30	29	69	0.27	0	0.07	0.48	0.02	0	0	0	0.93	NA	1	1	0.01	0.32	0.25	0.04	0.26	0.06	0.17	0.22	0.98	0.07	0.8	0.2	0.2	0.32	0.27	0	175.816	3.97151e-40	***
BOPA1_2490.1786	54	30	29	69	0.51	0.26	0.49	0.51	0.06	0.1	0	0	0.89	0.62	1	1	0.03	0.5	0.5	0.05	0.51	0.07	0.11	0.14	0.91	0.13	0.54	0.46	0.46	0.5	0.37	0	158.658	2.22285e-36	***
BOPA1_2496.1916	54	30	29	69	0.14	0	0.34	0.28	0	0	0	0.01	1	NA	1	0.95	0.01	0.21	0.2	0.01	0.2	0.01	0.05	0.06	0.98	0.02	0.88	0.12	0.12	0.21	0.19	0	172.527	2.07567e-39	***
BOPA1_2505.850	54	30	29	69	0.3	0.07	0.3	0.49	0.02	0	0	0	0.94	1	1	1	0.01	0.37	0.32	0.03	0.33	0.04	0.1	0.13	0.98	0.06	0.76	0.24	0.24	0.37	0.3	0	176.627	2.64228e-40	***
BOPA1_2528.2111	54	30	29	69	0.42	0.5	0.51	0.35	0.02	0.1	0	0	0.96	0.8	1	1	0.02	0.44	0.47	0.02	0.48	0.03	0.05	0.07	0.93	0.06	0.68	0.32	0.32	0.44	0.34	0	164.2	1.36781e-37	***
BOPA1_2529.2364	54	30	29	69	0.22	0	0.48	0.25	0.02	0	0.03	0	0.91	NA	0.93	1	0.01	0.31	0.35	0.11	0.39	0.15	0.33	0.39	0.94	0.2	0.81	0.19	0.19	0.31	0.26	0	169.352	1.02517e-38	***
BOPA1_2533.773	54	30	29	69	0.44	0.19	0.51	0.37	0.04	0	0.03	0.01	0.92	1	0.93	0.96	0.02	0.39	0.4	0.02	0.4	0.03	0.06	0.07	0.94	0.05	0.27	0.73	0.27	0.39	0.32	0	162.237	3.67216e-37	***
BOPA1_2559.1796	54	30	29	69	0.33	0.07	0.51	0.29	0	0	0.03	0	1	1	0.93	1	0.01	0.34	0.36	0.06	0.38	0.08	0.17	0.22	0.97	0.12	0.78	0.22	0.22	0.34	0.28	0	176.163	3.33649e-40	***
BOPA1_2585.2901	54	30	29	69	0.26	0.07	0.25	0.28	0	0	0	0.01	1	1	1	0.95	0.01	0.23	0.21	0	0.22	0	0.01	0.01	0.98	0	0.13	0.87	0.13	0.23	0.21	0	173.517	1.26195e-39	***
BOPA1_2588.229	54	30	29	69	0.48	0.07	0.44	0.43	0	0	0	0	1	1	1	1	0	0.49	0.46	0.1	0.49	0.14	0.23	0.28	1	0.22	0.57	0.43	0.43	0.49	0.37	0	182	1.77318e-41	***
BOPA1_2594.172	54	30	29	69	0.36	0	0.34	0.48	0.06	0	0	0	0.85	NA	1	1	0.02	0.38	0.33	0.03	0.34	0.04	0.1	0.13	0.95	0.06	0.25	0.75	0.25	0.38	0.3	0	166.352	4.63503e-38	***
BOPA1_2601.171	54	30	29	69	0.47	0	0.22	0.39	0.02	0	0.03	0	0.96	NA	0.84	1	0.01	0.35	0.3	0.03	0.31	0.04	0.11	0.14	0.95	0.06	0.77	0.23	0.23	0.35	0.29	0	170.721	5.14924e-39	***
BOPA1_2611.1846	54	30	29	69	0.23	0.07	0.36	0.39	0	0	0.03	0	1	1	0.9	1	0.01	0.29	0.27	0.01	0.28	0.01	0.04	0.05	0.97	0.02	0.82	0.18	0.18	0.29	0.25	0	175.246	5.28918e-40	***
BOPA1_2614.1522	54	30	29	69	0.41	0	0.41	0.38	0	0	0	0	1	NA	1	1	0	0.34	0.32	0.02	0.33	0.03	0.07	0.09	1	0.04	0.22	0.78	0.22	0.34	0.28	0	182	1.77318e-41	***
BOPA1_2633.498	54	30	29	69	0.46	0.5	0.38	0.51	0.2	1	0.07	0.01	0.55	-1	0.82	0.97	0.24	0.49	0.48	0.02	0.49	0.03	0.05	0.06	0.3	0.05	0.58	0.42	0.42	0.49	0.37	0	46.371	9.78634e-12	***
BOPA1_265.1229	54	30	29	69	0.44	0.07	0.07	0.31	0	0	0	0	1	1	1	1	0	0.29	0.25	0.02	0.25	0.03	0.1	0.12	1	0.04	0.18	0.82	0.18	0.29	0.25	0	182	1.77318e-41	***
BOPA1_2676.256	54	30	29	69	0.46	0.19	0.36	0.42	0.02	0.07	0.03	0.04	0.96	0.64	0.9	0.9	0.04	0.5	0.5	0.14	0.55	0.19	0.29	0.35	0.89	0.3	0.51	0.49	0.49	0.5	0.37	0	155.07	1.35182e-35	***
BOPA1_2751.2205	54	30	29	69	0.32	0	0.27	0.51	0.02	0	0.17	0.22	0.94	NA	0.36	0.57	0.12	0.4	0.34	0.06	0.36	0.08	0.18	0.23	0.63	0.11	0.27	0.73	0.27	0.4	0.32	0	91.393	1.1777e-21	***
BOPA1_2765.406	54	30	29	69	0.17	0	0.3	0.31	0	0	0	0	1	NA	1	1	0	0.22	0.2	0.01	0.2	0.01	0.04	0.05	1	0.01	0.87	0.13	0.13	0.22	0.2	0	182	1.77318e-41	***
BOPA1_2776.637	54	30	29	69	0.48	0.07	0.34	0.5	0.02	0	0	0	0.96	1	1	1	0.01	0.46	0.41	0.06	0.43	0.09	0.16	0.2	0.99	0.13	0.35	0.65	0.35	0.46	0.35	0	177.656	1.57513e-40	***
BOPA1_2792.749	54	30	29	69	0.48	0.07	0.51	0.33	0	0	0.03	0	1	1	0.93	1	0.01	0.41	0.42	0.07	0.44	0.1	0.17	0.22	0.97	0.15	0.28	0.72	0.28	0.41	0.32	0	177.105	2.07778e-40	***
BOPA1_2802.685	54	30	29	69	0.33	0.5	0.03	0.23	0	0.1	0.03	0	1	0.8	0	1	0.02	0.3	0.31	0.04	0.32	0.05	0.12	0.15	0.88	0.07	0.18	0.82	0.18	0.3	0.25	0	156.051	8.25173e-36	***
BOPA1_2809.271	54	30	29	69	0.51	0.13	0.47	0.46	0.02	0	0	0	0.96	1	1	1	0.01	0.5	0.5	0.11	0.54	0.15	0.22	0.27	0.99	0.24	0.52	0.48	0.48	0.5	0.37	0	178.016	1.314e-40	***
BOPA1_283.1432	54	30	29	69	0.36	0	0.5	0.44	0.02	0	0.03	0	0.95	NA	0.93	1	0.01	0.49	0.47	0.15	0.52	0.2	0.31	0.38	0.96	0.29	0.42	0.58	0.42	0.49	0.37	0	173.898	1.04183e-39	***
BOPA1_2832.377	54	30	29	69	0.46	0.07	0.4	0.46	0.02	0	0.03	0.01	0.96	1	0.91	0.97	0.02	0.4	0.37	0.03	0.38	0.03	0.07	0.09	0.95	0.05	0.28	0.72	0.28	0.4	0.32	0	167.344	2.81433e-38	***
BOPA1_2838.663	54	30	29	69	0.3	0.07	0.19	0.2	0.02	0	0	0.01	0.94	1	1	0.93	0.01	0.2	0.19	0	0.19	0	0.01	0.01	0.96	0	0.88	0.12	0.12	0.2	0.18	0	162.933	2.58714e-37	***
BOPA1_2847.485	54	30	29	69	0.37	0.07	0.25	0.48	0	0	0	0	1	1	1	1	0	0.37	0.32	0.03	0.33	0.04	0.09	0.12	1	0.06	0.25	0.75	0.25	0.37	0.3	0	182	1.77318e-41	***
BOPA1_285.2932	54	30	29	69	0.51	0	0.48	0.5	0.04	0	0.03	0	0.93	NA	0.93	1	0.02	0.5	0.49	0.12	0.53	0.16	0.24	0.29	0.95	0.25	0.54	0.46	0.46	0.5	0.37	0	170.118	6.97102e-39	***
BOPA1_2851.848	54	30	29	69	0.45	0.13	0.51	0.33	0.06	0	0	0	0.88	1	1	1	0.02	0.49	0.5	0.15	0.55	0.2	0.3	0.36	0.96	0.31	0.59	0.41	0.41	0.49	0.37	0	169.851	7.97361e-39	***
BOPA1_2867.373	54	30	29	69	0.48	0	0.51	0.51	0.02	0	0.03	0.03	0.96	NA	0.93	0.94	0.02	0.48	0.46	0.09	0.49	0.12	0.19	0.23	0.95	0.18	0.6	0.4	0.4	0.48	0.36	0	165.655	6.57956e-38	***
BOPA1_2878.574	54	30	29	69	0.31	0	0.13	0.21	0	0	0	0	1	NA	1	1	0	0.2	0.17	0.01	0.17	0.01	0.04	0.05	1	0.01	0.11	0.89	0.11	0.2	0.18	0	182	1.77318e-41	***
BOPA1_2881.935	54	30	29	69	0.31	0.07	0.38	0.08	0.04	0	0	0	0.88	1	1	1	0.01	0.2	0.22	0.01	0.23	0.02	0.06	0.07	0.96	0.02	0.88	0.12	0.12	0.2	0.18	0	162.933	2.58714e-37	***
BOPA1_2901.1137	54	30	29	69	0.2	0	0.13	0.49	0	0	0	0	1	NA	1	1	0	0.32	0.26	0.05	0.27	0.06	0.19	0.23	1	0.08	0.2	0.8	0.2	0.32	0.27	0	182	1.77318e-41	***
BOPA1_2906.1177	54	30	29	69	0.41	0	0.48	0.49	0.04	0	0.03	0	0.91	NA	0.93	1	0.02	0.45	0.45	0.1	0.48	0.13	0.23	0.28	0.95	0.21	0.66	0.34	0.34	0.45	0.35	0	168.938	1.2621e-38	***
BOPA1_2924.1189	54	30	29	69	0.5	0.07	0.49	0.33	0.04	0	0	0	0.93	1	1	1	0.01	0.43	0.44	0.09	0.47	0.13	0.21	0.27	0.97	0.19	0.69	0.31	0.31	0.43	0.34	0	172.821	1.79105e-39	***
BOPA1_2947.1245	54	30	29	69	0.46	0.19	0.38	0.48	0	0	0.07	0	1	1	0.82	1	0.01	0.5	0.5	0.12	0.54	0.16	0.24	0.3	0.95	0.26	0.53	0.47	0.47	0.5	0.37	0	174.064	9.58429e-40	***
BOPA1_2955.452	54	30	29	69	0.23	0	0.47	0.14	0.04	0	0	0	0.84	NA	1	1	0.01	0.21	0.24	0.03	0.25	0.04	0.12	0.16	0.96	0.05	0.12	0.88	0.12	0.21	0.19	0	163.666	1.78939e-37	***
BOPA1_2964.382	54	30	29	69	0.42	0.19	0.48	0.27	0.02	0	0.03	0	0.96	1	0.93	1	0.01	0.34	0.35	0.02	0.36	0.02	0.04	0.06	0.96	0.03	0.78	0.22	0.22	0.34	0.28	0	170.523	5.68636e-39	***
BOPA1_2968.1066	54	30	29	69	0.51	0.39	0.52	0.5	0.04	0.17	0.03	0	0.93	0.57	0.93	1	0.04	0.49	0.49	0.01	0.5	0.02	0.03	0.04	0.88	0.04	0.45	0.55	0.45	0.49	0.37	0	151.05	1.022e-34	***
BOPA1_299.163	54	30	29	69	0.44	0.19	0.51	0.42	0	0	0.03	0	1	1	0.93	1	0.01	0.5	0.49	0.1	0.52	0.14	0.21	0.26	0.98	0.22	0.47	0.53	0.47	0.5	0.37	0	178.007	1.31972e-40	***
BOPA1_3026.1011	54	30	29	69	0.26	0.1	0.13	0.51	0	0.03	0	0	1	0.66	1	1	0.01	0.37	0.3	0.05	0.32	0.07	0.18	0.23	0.97	0.1	0.76	0.24	0.24	0.37	0.3	0	176.627	2.64228e-40	***
BOPA1_3038.541	54	30	29	69	0.27	0.07	0.13	0.36	0.02	0	0	0	0.93	1	1	1	0.01	0.26	0.22	0.01	0.22	0.01	0.04	0.05	0.98	0.01	0.15	0.85	0.15	0.26	0.22	0	174.287	8.56724e-40	***
BOPA1_3042.1225	54	30	29	69	0.3	0	0.48	0.51	0.02	0	0.03	0	0.94	NA	0.93	1	0.01	0.46	0.45	0.13	0.49	0.17	0.28	0.34	0.96	0.25	0.65	0.35	0.35	0.46	0.35	0	173.333	1.38403e-39	***
BOPA1_3056.1317	54	30	29	69	0.33	0.07	0.49	0.51	0	0	0	0	1	1	1	1	0	0.43	0.4	0.05	0.42	0.07	0.13	0.16	1	0.1	0.69	0.31	0.31	0.43	0.34	0	182	1.77318e-41	***
BOPA1_3078.2190	54	30	29	69	0.37	0.29	0.5	0.21	0.04	0.07	0	0	0.9	0.77	1	1	0.02	0.36	0.4	0.06	0.42	0.08	0.15	0.19	0.92	0.12	0.76	0.24	0.24	0.36	0.3	0	160.507	8.7659e-37	***
BOPA1_3101.111	54	30	29	69	0.5	0.29	0.46	0.5	0.04	0	0.03	0.01	0.93	1	0.92	0.97	0.02	0.49	0.47	0.03	0.48	0.04	0.07	0.09	0.95	0.08	0.58	0.42	0.42	0.49	0.37	0	165.925	5.74534e-38	***
BOPA1_3107.422	54	30	29	69	0.32	0.19	0.13	0.43	0.02	0	0	0.03	0.94	1	1	0.93	0.02	0.32	0.28	0.01	0.28	0.02	0.04	0.06	0.96	0.02	0.2	0.8	0.2	0.32	0.27	0	163.769	1.69874e-37	***
BOPA1_3122.909	54	30	29	69	0.42	0	0.41	0.43	0.02	0	0	0	0.96	NA	1	1	0.01	0.48	0.43	0.12	0.47	0.16	0.27	0.33	0.99	0.23	0.61	0.39	0.39	0.48	0.36	0	177.832	1.44171e-40	***
BOPA1_3127.273	54	30	29	69	0.4	0	0.4	0.45	0.02	0	0.03	0	0.95	NA	0.91	1	0.01	0.5	0.49	0.18	0.55	0.23	0.36	0.43	0.96	0.34	0.55	0.45	0.45	0.5	0.37	0	174.011	9.84606e-40	***
BOPA1_3131.1029	54	30	29	69	0.14	0	0.51	0.23	0	0	0.03	0	1	NA	0.93	1	0.01	0.27	0.31	0.09	0.34	0.13	0.3	0.36	0.96	0.16	0.16	0.84	0.16	0.27	0.23	0	174.712	6.9215e-40	***
BOPA1_3140.491	54	30	29	69	0.11	0	0.19	0.45	0	0	0	0.01	1	NA	1	0.97	0.01	0.26	0.21	0.03	0.22	0.04	0.13	0.16	0.98	0.04	0.84	0.16	0.16	0.26	0.23	0	174.507	7.6708e-40	***
BOPA1_3147.440	54	30	29	69	0.48	0.07	0.52	0.5	0	0	0	0	1	1	1	1	0	0.48	0.47	0.08	0.5	0.11	0.17	0.21	1	0.17	0.41	0.59	0.41	0.48	0.37	0	182	1.77318e-41	***
BOPA1_3164.1386	54	30	29	69	0.34	0.19	0.49	0.33	0.02	0	0	0	0.95	1	1	1	0.01	0.38	0.41	0.07	0.43	0.1	0.18	0.22	0.99	0.15	0.26	0.74	0.26	0.38	0.31	0	176.781	2.44531e-40	***
BOPA1_3178.1276	54	30	29	69	0.26	0.07	0.19	0.31	0	0	0	0	1	1	1	1	0	0.24	0.21	0	0.21	0	0.01	0.02	1	0	0.14	0.86	0.14	0.24	0.21	0	182	1.77318e-41	***
BOPA1_3180.1771	54	30	29	69	0.46	0.19	0.47	0.34	0	0	0	0.01	1	1	1	0.96	0.01	0.5	0.5	0.14	0.55	0.18	0.27	0.33	0.99	0.29	0.52	0.48	0.48	0.5	0.37	0	178.012	1.31654e-40	***
BOPA1_3186.1560	54	30	29	69	0.49	0.07	0.51	0.5	0.02	0	0.1	0.01	0.96	1	0.8	0.97	0.03	0.49	0.47	0.08	0.5	0.11	0.17	0.22	0.91	0.18	0.58	0.42	0.42	0.49	0.37	0	162.057	4.01922e-37	***
BOPA1_3187.1073	54	30	29	69	0.48	0.1	0.41	0.5	0	0.03	0	0	1	0.66	1	1	0.01	0.47	0.43	0.06	0.45	0.08	0.14	0.18	0.98	0.13	0.38	0.62	0.38	0.47	0.36	0	177.764	1.49122e-40	***
BOPA1_3201.603	54	30	29	69	0.27	0.07	0.38	0.06	0.02	0	0	0	0.93	1	1	1	0.01	0.18	0.21	0.01	0.21	0.02	0.06	0.08	0.98	0.02	0.1	0.9	0.1	0.18	0.17	0	171.214	4.01863e-39	***
BOPA1_3206.670	54	30	29	69	0.46	0.1	0.5	0.42	0	0.03	0.03	0	1	0.66	0.93	1	0.01	0.49	0.47	0.1	0.51	0.14	0.22	0.27	0.95	0.22	0.55	0.45	0.45	0.49	0.37	0	173.992	9.93731e-40	***
BOPA1_3212.2979	54	30	29	69	0.24	0.26	0	0.21	0.02	0.03	0	0	0.92	0.87	NA	1	0.01	0.2	0.18	0	0.18	0.01	0.02	0.03	0.93	0.01	0.11	0.89	0.11	0.2	0.18	0	162.127	3.88028e-37	***
BOPA1_3214.945	54	30	29	69	0.43	0.13	0.52	0.51	0.02	0	0	0	0.96	1	1	1	0.01	0.46	0.45	0.05	0.47	0.07	0.12	0.15	0.99	0.12	0.37	0.63	0.37	0.46	0.36	0	177.713	1.53036e-40	***
BOPA1_3218.1094	54	30	29	69	0.51	0.07	0.47	0.42	0	0	0	0.01	1	1	1	0.97	0.01	0.5	0.48	0.11	0.52	0.15	0.23	0.29	0.99	0.23	0.47	0.53	0.47	0.5	0.37	0	178.007	1.31972e-40	***
BOPA1_3263.2865	54	30	29	69	0.27	0.07	0.5	0.47	0.02	0	0	0	0.93	1	1	1	0.01	0.41	0.41	0.08	0.44	0.11	0.2	0.25	0.99	0.16	0.28	0.72	0.28	0.41	0.32	0	177.105	2.07778e-40	***
BOPA1_3266.570	54	30	29	69	0.41	0.33	0.51	0.46	0	0.07	0.03	0	1	0.8	0.93	1	0.02	0.5	0.49	0.06	0.51	0.09	0.13	0.17	0.94	0.15	0.55	0.45	0.45	0.5	0.37	0	170.096	7.0513e-39	***
BOPA1_3271.1422	54	30	29	69	0.5	0.42	0.38	0.16	0	0.1	0	0	1	0.76	1	1	0.02	0.43	0.47	0.1	0.5	0.14	0.22	0.27	0.93	0.22	0.32	0.68	0.32	0.43	0.34	0	168.383	1.66816e-38	***
BOPA1_3277.446	54	30	29	69	0.34	0	0.13	0.29	0.02	0	0	0	0.95	NA	1	1	0.01	0.24	0.2	0.01	0.21	0.01	0.05	0.07	0.98	0.02	0.14	0.86	0.14	0.24	0.21	0	173.794	1.09768e-39	***
BOPA1_3282.555	54	30	29	69	0.23	0	0.13	0.47	0	0	0	0	1	NA	1	1	0	0.3	0.24	0.03	0.25	0.04	0.14	0.17	1	0.06	0.19	0.81	0.19	0.3	0.26	0	182	1.77318e-41	***
BOPA1_3306.446	54	30	29	69	0.22	0	0.46	0.27	0.02	0	0.03	0	0.91	NA	0.92	1	0.01	0.32	0.36	0.13	0.41	0.17	0.35	0.42	0.94	0.22	0.2	0.8	0.2	0.32	0.27	0	169.861	7.93355e-39	***
BOPA1_3313.1443	54	30	29	69	0.51	0.07	0.27	0.42	0.04	0	0.03	0	0.93	1	0.87	1	0.02	0.5	0.5	0.18	0.56	0.25	0.37	0.44	0.94	0.36	0.45	0.55	0.45	0.5	0.37	0	170.096	7.0513e-39	***
BOPA1_3315.749	54	30	29	69	0.17	0	0.5	0.16	0	0	0	0	1	NA	1	1	0	0.22	0.25	0.05	0.27	0.06	0.18	0.23	1	0.08	0.13	0.87	0.13	0.22	0.2	0	182	1.77318e-41	***
BOPA1_3326.1954	54	30	29	69	0.22	0	0.46	0.25	0.02	0	0.03	0	0.91	NA	0.92	1	0.01	0.32	0.36	0.13	0.4	0.17	0.36	0.43	0.94	0.22	0.8	0.2	0.2	0.32	0.27	0	169.614	8.98424e-39	***
BOPA1_334.1164	54	30	29	69	0.51	0	0.4	0.42	0	0	0.03	0	1	NA	0.91	1	0.01	0.42	0.39	0.06	0.41	0.08	0.16	0.2	0.97	0.12	0.7	0.3	0.3	0.42	0.33	0	177.313	1.87163e-40	***
BOPA1_3340.1042	54	30	29	69	0.35	0	0.47	0.27	0	0	0	0	1	NA	1	1	0	0.45	0.49	0.22	0.57	0.29	0.44	0.52	1	0.4	0.65	0.35	0.35	0.45	0.35	0	182	1.77318e-41	***
BOPA1_3345.247	54	30	29	69	0.24	0.07	0.38	0.42	0.02	0	0	0	0.92	1	1	1	0.01	0.31	0.29	0.01	0.3	0.02	0.05	0.06	0.98	0.03	0.2	0.8	0.2	0.31	0.26	0	175.687	4.239e-40	***
BOPA1_3355.605	54	30	29	69	0.42	0.19	0.07	0.23	0	0	0	0	1	1	1	1	0	0.41	0.45	0.22	0.52	0.3	0.49	0.56	1	0.38	0.71	0.29	0.29	0.41	0.33	0	182	1.77318e-41	***
BOPA1_3362.644	54	30	29	69	0.5	0.07	0.25	0.4	0.02	0	0	0	0.96	1	1	1	0.01	0.49	0.5	0.19	0.56	0.26	0.39	0.46	0.98	0.37	0.59	0.41	0.41	0.49	0.37	0	177.904	1.39034e-40	***
BOPA1_3378.619	54	30	29	69	0.32	0.1	0.46	0.36	0.02	0.03	0.03	0	0.94	0.66	0.92	1	0.02	0.39	0.41	0.1	0.45	0.14	0.25	0.31	0.93	0.2	0.74	0.26	0.26	0.39	0.31	0	166.778	3.74023e-38	***
BOPA1_3379.1037	54	30	29	69	0.49	0.29	0.3	0.35	0	0	0	0	1	1	1	1	0	0.47	0.49	0.13	0.53	0.17	0.27	0.33	1	0.27	0.37	0.63	0.37	0.47	0.36	0	182	1.77318e-41	***
BOPA1_3390.205	54	30	29	69	0.33	0.07	0.13	0.34	0	0	0	0.01	1	1	1	0.96	0.01	0.26	0.23	0.01	0.23	0.01	0.04	0.05	0.98	0.01	0.84	0.16	0.16	0.26	0.23	0	174.507	7.6708e-40	***
BOPA1_3391.2137	54	30	29	69	0.39	0	0.51	0.39	0.04	0	0.03	0	0.91	NA	0.93	1	0.02	0.38	0.37	0.05	0.39	0.06	0.13	0.17	0.94	0.1	0.75	0.25	0.25	0.38	0.3	0	166.352	4.63503e-38	***
BOPA1_34.472	54	30	29	69	0.45	0.33	0.38	0.48	0.04	0	0	0	0.92	1	1	1	0.01	0.48	0.46	0.04	0.47	0.06	0.09	0.12	0.98	0.1	0.6	0.4	0.4	0.48	0.37	0	173.769	1.11155e-39	***
BOPA1_3404.2470	54	30	29	69	0.45	0	0.52	0.27	0	0	0	0	1	NA	1	1	0	0.37	0.38	0.07	0.4	0.09	0.18	0.23	1	0.13	0.76	0.24	0.24	0.37	0.3	0	182	1.77318e-41	***
BOPA1_3416.692	54	30	29	69	0.51	0	0.32	0.11	0.02	0	0.03	0	0.96	NA	0.89	1	0.01	0.47	0.5	0.26	0.58	0.35	0.53	0.6	0.94	0.45	0.63	0.37	0.37	0.47	0.36	0	173.554	1.2385e-39	***
BOPA1_3417.1451	54	30	29	69	0.45	0.28	0.3	0.51	0.06	0.2	0	0.01	0.88	0.3	1	0.97	0.05	0.5	0.5	0.12	0.54	0.15	0.23	0.29	0.82	0.25	0.46	0.54	0.46	0.5	0.37	0	143.921	3.69782e-33	***
BOPA1_3432.290	54	30	29	69	0.42	0	0.46	0.45	0.02	0	0.03	0	0.96	NA	0.92	1	0.01	0.39	0.36	0.03	0.37	0.04	0.09	0.11	0.96	0.06	0.26	0.74	0.26	0.39	0.31	0	171.846	2.92416e-39	***
BOPA1_3450.692	54	30	29	69	0.45	0.33	0.19	0.21	0	0.07	0	0	1	0.8	1	1	0.01	0.41	0.45	0.15	0.5	0.2	0.34	0.41	0.94	0.29	0.71	0.29	0.29	0.41	0.33	0	172.439	2.16976e-39	***
BOPA1_3469.1152	54	30	29	69	0.35	0.07	0.19	0.5	0	0	0	0	1	1	1	1	0	0.39	0.33	0.05	0.34	0.06	0.15	0.19	1	0.09	0.26	0.74	0.26	0.39	0.31	0	182	1.77318e-41	***
BOPA1_3477.1248	54	30	29	69	0.42	0.07	0.07	0.06	0.15	0	0	0	0.65	1	1	1	0.04	0.39	0.44	0.29	0.54	0.39	0.65	0.71	0.76	0.46	0.74	0.26	0.26	0.39	0.31	0	143.133	5.49862e-33	***
BOPA1_3489.854	54	30	29	69	0.36	0	0.51	0.5	0.02	0	0.03	0	0.95	NA	0.93	1	0.01	0.46	0.44	0.1	0.47	0.13	0.22	0.27	0.96	0.19	0.36	0.64	0.36	0.46	0.35	0	173.393	1.34312e-39	***
BOPA1_3507.2859	54	30	29	69	0.35	0	0.19	0.44	0	0	0	0	1	NA	1	1	0	0.32	0.27	0.02	0.28	0.03	0.09	0.12	1	0.04	0.2	0.8	0.2	0.32	0.27	0	182	1.77318e-41	***
BOPA1_3532.1947	54	30	29	69	0.12	0	0.52	0.18	0.02	0	0.03	0	0.85	NA	0.93	1	0.01	0.24	0.28	0.07	0.3	0.1	0.26	0.32	0.94	0.12	0.86	0.14	0.14	0.24	0.21	0	165.513	7.06773e-38	***
BOPA1_3549.743	54	30	29	69	0.33	0	0.38	0.29	0.04	0	0	0	0.89	NA	1	1	0.01	0.28	0.26	0.01	0.27	0.02	0.05	0.06	0.96	0.02	0.16	0.84	0.16	0.28	0.24	0	167.762	2.28044e-38	***
BOPA1_3551.2537	54	30	29	69	0.51	0.37	0.1	0.14	0.02	0	0.03	0	0.96	1	0.66	1	0.01	0.42	0.45	0.17	0.51	0.23	0.38	0.45	0.95	0.32	0.3	0.7	0.3	0.42	0.33	0	172.639	1.96226e-39	***
BOPA1_3576.2715	54	30	29	69	0.26	0	0.51	0.45	0	0	0.03	0	1	NA	0.93	1	0.01	0.39	0.39	0.08	0.42	0.11	0.22	0.27	0.97	0.16	0.74	0.26	0.26	0.39	0.31	0	176.852	2.35911e-40	***
BOPA1_3591.957	54	30	29	69	0.42	0.19	0.41	0.5	0	0	0	0	1	1	1	1	0	0.44	0.41	0.03	0.42	0.03	0.06	0.08	1	0.06	0.68	0.32	0.32	0.44	0.34	0	182	1.77318e-41	***
BOPA1_3608.2133	54	30	29	69	0.42	0.07	0.36	0.49	0.02	0	0.03	0.01	0.96	1	0.9	0.97	0.02	0.41	0.37	0.03	0.38	0.04	0.09	0.11	0.95	0.06	0.72	0.28	0.28	0.41	0.32	0	167.514	2.5826e-38	***
BOPA1_3644.1483	54	30	29	69	0.51	0	0.49	0.38	0	0	0	0	1	NA	1	1	0	0.5	0.49	0.14	0.53	0.19	0.29	0.36	1	0.29	0.5	0.5	0.5	0.5	0.38	0	182	1.77318e-41	***
BOPA1_3646.1984	54	30	29	69	0.45	0	0.44	0.49	0.02	0	0	0.01	0.96	NA	1	0.97	0.01	0.42	0.39	0.04	0.4	0.06	0.11	0.14	0.98	0.09	0.3	0.7	0.3	0.42	0.33	0	172.639	1.96226e-39	***
BOPA1_3658.1310	54	30	29	69	0.44	0.1	0.36	0.47	0	0.03	0.03	0	1	0.66	0.9	1	0.01	0.4	0.36	0.02	0.37	0.03	0.06	0.08	0.95	0.04	0.27	0.73	0.27	0.4	0.32	0	172.101	2.57242e-39	***
BOPA1_3662.381	54	30	29	69	0.51	0	0.36	0.5	0.02	0	0.03	0	0.96	NA	0.9	1	0.01	0.48	0.44	0.1	0.48	0.13	0.23	0.28	0.96	0.2	0.41	0.59	0.41	0.48	0.37	0	173.805	1.09181e-39	***
BOPA1_3674.1352	54	30	29	69	0.23	0.07	0.25	0.2	0	0	0	0.01	1	1	1	0.93	0.01	0.19	0.18	0	0.18	0	0	0	0.98	0	0.89	0.11	0.11	0.19	0.17	0	171.697	3.152e-39	***
BOPA1_3675.2615	54	30	29	69	0.37	0	0.34	0.5	0	0	0	0	1	NA	1	1	0	0.4	0.35	0.05	0.37	0.06	0.14	0.17	1	0.09	0.28	0.72	0.28	0.4	0.32	0	182	1.77318e-41	***
BOPA1_3682.556	54	30	29	69	0.37	0	0.41	0.5	0	0	0	0	1	NA	1	1	0	0.41	0.37	0.05	0.39	0.06	0.13	0.17	1	0.1	0.29	0.71	0.29	0.41	0.33	0	182	1.77318e-41	***
BOPA1_3687.271	54	30	29	69	0.4	0.07	0.4	0.11	0.02	0	0.03	0	0.95	1	0.91	1	0.01	0.25	0.26	0.02	0.27	0.03	0.07	0.1	0.95	0.03	0.15	0.85	0.15	0.25	0.22	0	166.514	4.27085e-38	***
BOPA1_3688.1291	54	30	29	69	0.5	0.07	0.51	0.22	0.02	0	0	0.01	0.96	1	1	0.93	0.01	0.5	0.5	0.18	0.56	0.24	0.35	0.42	0.97	0.35	0.55	0.45	0.45	0.5	0.37	0	174.011	9.84606e-40	***
BOPA1_3692.940	54	30	29	69	0.2	0	0.34	0.46	0	0	0	0	1	NA	1	1	0	0.32	0.28	0.03	0.29	0.04	0.1	0.13	1	0.05	0.8	0.2	0.2	0.32	0.27	0	182	1.77318e-41	***
BOPA1_3696.2238	54	30	29	69	0.32	0	0.34	0.5	0.02	0	0	0	0.94	NA	1	1	0.01	0.38	0.33	0.04	0.35	0.06	0.13	0.16	0.98	0.08	0.74	0.26	0.26	0.38	0.31	0	176.781	2.44531e-40	***
BOPA1_3699.1543	54	30	29	69	0.35	0.19	0.38	0.39	0	0.07	0	0	1	0.64	1	1	0.01	0.48	0.44	0.11	0.48	0.15	0.26	0.32	0.95	0.23	0.6	0.4	0.4	0.48	0.37	0	173.769	1.11155e-39	***
BOPA1_3709.716	54	30	29	69	0.51	0.19	0.49	0.51	0.02	0	0.07	0.03	0.96	1	0.86	0.94	0.03	0.49	0.49	0.07	0.51	0.09	0.14	0.18	0.93	0.16	0.56	0.44	0.44	0.49	0.37	0	162.295	3.56736e-37	***
BOPA1_3743.1988	54	30	29	69	0.35	0.07	0.4	0.49	0	0	0.03	0	1	1	0.91	1	0.01	0.39	0.36	0.03	0.37	0.04	0.08	0.11	0.97	0.06	0.73	0.27	0.27	0.39	0.31	0	176.92	2.27994e-40	***
BOPA1_3759.1385	54	30	29	69	0.48	0.07	0.03	0.08	0	0	0.03	0	1	1	0	1	0.01	0.41	0.46	0.29	0.55	0.39	0.64	0.7	0.95	0.46	0.71	0.29	0.29	0.41	0.33	0	177.161	2.02031e-40	***
BOPA1_3791.1525	54	30	29	69	0.45	0.26	0.4	0.38	0	0.03	0.03	0.01	1	0.87	0.91	0.96	0.02	0.5	0.5	0.13	0.54	0.17	0.25	0.31	0.95	0.27	0.52	0.48	0.48	0.5	0.37	0	170.169	6.79481e-39	***
BOPA1_3813.1629	54	30	29	69	0.42	0.07	0.36	0.51	0.02	0	0.1	0.03	0.96	1	0.71	0.94	0.03	0.48	0.48	0.14	0.53	0.19	0.3	0.36	0.89	0.29	0.41	0.59	0.41	0.48	0.37	0	157.982	3.12365e-36	***
BOPA1_382.2624	54	30	29	69	0.17	0.07	0.3	0.21	0.04	0	0	0	0.78	1	1	1	0.01	0.19	0.19	0	0.19	0	0.01	0.01	0.95	0	0.1	0.9	0.1	0.19	0.17	0	161.238	6.07117e-37	***
BOPA1_3840.348	54	30	29	69	0.51	0.07	0.48	0.31	0	0	0.03	0	1	1	0.93	1	0.01	0.49	0.5	0.16	0.56	0.21	0.32	0.39	0.97	0.33	0.44	0.56	0.44	0.49	0.37	0	177.958	1.35311e-40	***
BOPA1_3845.1089	54	30	29	69	0.34	0	0.44	0.43	0.02	0	0	0	0.95	NA	1	1	0.01	0.35	0.33	0.03	0.34	0.03	0.08	0.1	0.98	0.05	0.23	0.77	0.23	0.35	0.29	0	176.363	3.01633e-40	***
BOPA1_3865.103	54	30	29	69	0.38	0.46	0.19	0.25	0.06	0.13	0	0	0.85	0.71	1	1	0.04	0.32	0.33	0.01	0.33	0.01	0.03	0.04	0.85	0.02	0.8	0.2	0.2	0.32	0.27	0	140.958	1.64309e-32	***
BOPA1_3928.513	54	30	29	69	0.45	0.07	0.36	0.42	0	0	0.03	0	1	1	0.9	1	0.01	0.38	0.35	0.02	0.35	0.03	0.06	0.08	0.97	0.04	0.25	0.75	0.25	0.38	0.3	0	176.706	2.53938e-40	***
BOPA1_3931.1434	54	30	29	69	0.35	0.13	0.49	0.5	0	0	0	0.01	1	1	1	0.97	0.01	0.45	0.42	0.06	0.44	0.07	0.13	0.17	0.99	0.12	0.34	0.66	0.34	0.45	0.35	0	177.592	1.62631e-40	***
BOPA1_3933.1077	54	30	29	69	0.45	0	0.43	0.25	0	0	0.03	0	1	NA	0.92	1	0.01	0.49	0.5	0.21	0.57	0.29	0.43	0.5	0.97	0.4	0.57	0.43	0.43	0.49	0.37	0	177.946	1.36121e-40	***
BOPA1_3949.1560	54	30	29	69	0.51	0	0.4	0.44	0	0	0.03	0	1	NA	0.91	1	0.01	0.47	0.47	0.14	0.52	0.18	0.29	0.35	0.97	0.27	0.62	0.38	0.38	0.47	0.36	0	177.764	1.49122e-40	***
BOPA1_398.1244	54	30	29	69	0.48	0.07	0.4	0.51	0	0	0.03	0	1	1	0.91	1	0.01	0.49	0.46	0.09	0.49	0.12	0.2	0.25	0.98	0.19	0.59	0.41	0.41	0.49	0.37	0	177.904	1.39034e-40	***
BOPA1_3987.1078	54	30	29	69	0.04	0	0.13	0.38	0	0	0	0	1	NA	1	1	0	0.2	0.15	0.02	0.16	0.02	0.11	0.14	1	0.03	0.89	0.11	0.11	0.2	0.18	0	182	1.77318e-41	***
BOPA1_4019.302	54	30	29	69	0.48	0.31	0.5	0.5	0	0.1	0	0	1	0.68	1	1	0.02	0.48	0.47	0.02	0.48	0.03	0.05	0.07	0.94	0.06	0.41	0.59	0.41	0.48	0.37	0	169.804	8.1672e-39	***
BOPA1_4037.916	54	30	29	69	0.42	0.07	0.48	0.49	0.06	0	0.03	0	0.87	1	0.93	1	0.02	0.43	0.4	0.04	0.41	0.05	0.09	0.12	0.94	0.08	0.31	0.69	0.31	0.43	0.34	0	163.707	1.75333e-37	***
BOPA1_4039.1686	54	30	29	69	0.28	0	0.51	0.49	0	0	0.03	0	1	NA	0.93	1	0.01	0.4	0.38	0.06	0.4	0.08	0.15	0.19	0.97	0.11	0.27	0.73	0.27	0.4	0.32	0	176.985	2.20707e-40	***
BOPA1_4049.233	54	30	29	69	0.5	0.07	0.32	0.42	0	0	0.03	0	1	1	0.89	1	0.01	0.49	0.5	0.17	0.56	0.23	0.35	0.41	0.97	0.34	0.43	0.57	0.43	0.49	0.37	0	177.946	1.36121e-40	***
BOPA1_4051.1101	54	30	29	69	0.2	0	0.47	0.48	0	0	0.07	0	1	NA	0.85	1	0.01	0.36	0.34	0.05	0.35	0.06	0.14	0.18	0.94	0.09	0.76	0.24	0.24	0.36	0.3	0	171.085	4.28757e-39	***
BOPA1_4054.1326	54	30	29	69	0.51	0.07	0.51	0.42	0	0	0.07	0	1	1	0.87	1	0.01	0.5	0.49	0.11	0.53	0.15	0.23	0.28	0.95	0.24	0.51	0.49	0.49	0.5	0.37	0	174.084	9.48881e-40	***
BOPA1_4057.2114	54	30	29	69	0.24	0	0.51	0.43	0.02	0	0.03	0	0.92	NA	0.93	1	0.01	0.36	0.35	0.06	0.37	0.07	0.16	0.2	0.96	0.11	0.77	0.23	0.23	0.36	0.29	0	170.908	4.68726e-39	***
BOPA1_407.259	54	30	29	69	0.36	0	0.13	0.48	0.02	0	0	0	0.95	NA	1	1	0.01	0.35	0.28	0.04	0.3	0.05	0.14	0.17	0.98	0.07	0.22	0.78	0.22	0.35	0.29	0	176.266	3.16799e-40	***
BOPA1_4070.386	54	30	29	69	0.44	0	0.44	0.45	0.04	0	0	0	0.92	NA	1	1	0.01	0.39	0.37	0.03	0.38	0.04	0.09	0.11	0.97	0.06	0.27	0.73	0.27	0.39	0.32	0	171.977	2.73834e-39	***
BOPA1_4098.758	54	30	29	69	0.46	0	0.46	0.46	0.02	0	0.03	0	0.96	NA	0.92	1	0.01	0.5	0.49	0.14	0.54	0.19	0.29	0.36	0.96	0.29	0.46	0.54	0.46	0.5	0.37	0	174.027	9.76547e-40	***
BOPA1_4105.1417	54	30	29	69	0.49	0.16	0.49	0.5	0	0.03	0	0	1	0.79	1	1	0.01	0.48	0.46	0.05	0.47	0.06	0.1	0.13	0.98	0.11	0.4	0.6	0.4	0.48	0.36	0	177.851	1.4274e-40	***
BOPA1_4137.798	54	30	29	69	0.48	0	0.4	0.51	0	0	0.03	0	1	NA	0.91	1	0.01	0.46	0.42	0.07	0.44	0.09	0.16	0.21	0.98	0.14	0.65	0.35	0.35	0.46	0.35	0	177.656	1.57513e-40	***
BOPA1_4139.888	54	30	29	69	0.23	0	0.22	0.38	0	0	0.03	0	1	NA	0.84	1	0.01	0.26	0.22	0.01	0.22	0.02	0.05	0.07	0.96	0.02	0.85	0.15	0.15	0.26	0.22	0	174.287	8.56724e-40	***
BOPA1_4146.1154	54	30	29	69	0.49	0.07	0.51	0.36	0.02	0	0.03	0	0.96	1	0.93	1	0.01	0.5	0.5	0.14	0.55	0.19	0.28	0.35	0.96	0.29	0.45	0.55	0.45	0.5	0.37	0	174.011	9.84606e-40	***
BOPA1_4163.1786	54	30	29	69	0.46	0.07	0.4	0.29	0	0	0.03	0	1	1	0.91	1	0.01	0.34	0.33	0.02	0.33	0.03	0.07	0.09	0.97	0.04	0.22	0.78	0.22	0.34	0.28	0	176.163	3.33649e-40	***
BOPA1_4184.393	54	30	29	69	0.23	0	0.25	0.48	0	0	0	0.01	1	NA	1	0.97	0.01	0.33	0.27	0.03	0.29	0.05	0.12	0.16	0.98	0.06	0.79	0.21	0.21	0.33	0.27	0	175.938	3.73482e-40	***
BOPA1_4191.268	54	30	29	69	0.41	0.13	0.44	0.42	0	0	0	0	1	1	1	1	0	0.43	0.45	0.09	0.48	0.13	0.21	0.27	1	0.19	0.31	0.69	0.31	0.43	0.34	0	182	1.77318e-41	***
BOPA1_4240.749	54	30	29	69	0.51	0	0.36	0.4	0	0	0.03	0	1	NA	0.9	1	0.01	0.42	0.38	0.06	0.4	0.08	0.16	0.21	0.97	0.12	0.71	0.29	0.29	0.42	0.33	0	177.214	1.96704e-40	***
BOPA1_4241.445	54	30	29	69	0.43	0.07	0.47	0.46	0.02	0	0	0	0.96	1	1	1	0.01	0.41	0.38	0.03	0.39	0.04	0.07	0.09	0.99	0.06	0.28	0.72	0.28	0.41	0.32	0	177.105	2.07778e-40	***
BOPA1_428.1519	54	30	29	69	0.37	0	0.52	0.29	0.04	0	0	0	0.9	NA	1	1	0.01	0.34	0.35	0.05	0.37	0.07	0.16	0.2	0.97	0.1	0.21	0.79	0.21	0.34	0.28	0	170.315	6.3148e-39	***
BOPA1_4331.1475	54	30	29	69	0.43	0	0.51	0.49	0.02	0	0.03	0	0.96	NA	0.93	1	0.01	0.48	0.45	0.09	0.48	0.12	0.2	0.25	0.96	0.19	0.61	0.39	0.39	0.48	0.36	0	173.691	1.15627e-39	***
BOPA1_4334.482	54	30	29	69	0.51	0.21	0.5	0.4	0.02	0.03	0	0	0.96	0.84	1	1	0.01	0.5	0.49	0.09	0.52	0.11	0.17	0.22	0.97	0.19	0.5	0.5	0.5	0.5	0.38	0	174.088	9.47079e-40	***
BOPA1_4338.133	54	30	29	69	0.2	0	0.07	0.46	0	0	0	0.01	1	NA	1	0.97	0.01	0.29	0.22	0.04	0.23	0.05	0.16	0.2	0.98	0.06	0.17	0.83	0.17	0.29	0.25	0	175.08	5.75097e-40	***
BOPA1_4342.528	54	30	29	69	0.3	0.1	0.3	0.47	0.02	0.03	0	0	0.94	0.66	1	1	0.01	0.35	0.31	0.02	0.32	0.03	0.06	0.08	0.96	0.04	0.23	0.77	0.23	0.35	0.29	0	170.721	5.14924e-39	***
BOPA1_4389.551	54	30	29	69	0.17	0.07	0.46	0.31	0	0	0.03	0	1	1	0.92	1	0.01	0.33	0.37	0.12	0.41	0.16	0.33	0.39	0.97	0.22	0.79	0.21	0.21	0.33	0.28	0	176.054	3.5244e-40	***
BOPA1_4396.567	54	30	29	69	0.38	0.13	0.16	0.21	0.02	0	0.03	0	0.95	1	0.79	1	0.01	0.24	0.23	0.01	0.23	0.01	0.03	0.04	0.94	0.01	0.14	0.86	0.14	0.24	0.21	0	166.033	5.44041e-38	***
BOPA1_4434.804	54	30	29	69	0.16	0.5	0.22	0.3	0.02	1	0.03	0.01	0.88	-1	0.84	0.95	0.18	0.31	0.35	0.05	0.36	0.07	0.15	0.19	0.09	0.1	0.2	0.8	0.2	0.31	0.26	0	32.501	1.19134e-08	***
BOPA1_4453.422	54	30	29	69	0.51	0.48	0.32	0.45	0.02	0.27	0.03	0.01	0.96	0.44	0.89	0.97	0.06	0.5	0.49	0.05	0.51	0.07	0.11	0.14	0.81	0.13	0.49	0.51	0.49	0.5	0.37	0	140.649	1.92014e-32	***
BOPA1_4472.658	54	30	29	69	0.41	0.07	0.48	0.44	0	0	0.03	0	1	1	0.93	1	0.01	0.43	0.44	0.09	0.46	0.11	0.2	0.25	0.98	0.18	0.31	0.69	0.31	0.43	0.34	0	177.359	1.82887e-40	***
BOPA1_4475.478	54	30	29	69	0.5	0	0.22	0.25	0.06	0	0.03	0	0.89	NA	0.84	1	0.02	0.47	0.49	0.25	0.57	0.33	0.5	0.57	0.91	0.43	0.37	0.63	0.37	0.47	0.36	0	165.21	8.23034e-38	***
BOPA1_4488.514	54	30	29	69	0.26	0	0.5	0.21	0	0	0.07	0	1	NA	0.86	1	0.01	0.26	0.28	0.04	0.3	0.06	0.15	0.19	0.93	0.07	0.85	0.15	0.15	0.26	0.23	0	166.961	3.41222e-38	***
BOPA1_4535.1366	54	30	29	69	0.39	0.29	0.46	0.5	0	0.07	0.03	0	1	0.77	0.92	1	0.02	0.46	0.44	0.03	0.45	0.04	0.07	0.09	0.94	0.07	0.36	0.64	0.36	0.46	0.35	0	169.21	1.1006e-38	***
BOPA1_454.1502	54	30	29	69	0.48	0	0.16	0.14	0	0	0.03	0	1	NA	0.79	1	0.01	0.44	0.48	0.28	0.57	0.37	0.59	0.65	0.96	0.46	0.68	0.32	0.32	0.44	0.34	0	177.444	1.75188e-40	***
BOPA1_4544.461	54	30	29	69	0.44	0.07	0.19	0.11	0	0	0	0	1	1	1	1	0	0.24	0.22	0.02	0.23	0.03	0.09	0.12	1	0.03	0.14	0.86	0.14	0.24	0.21	0	182	1.77318e-41	***
BOPA1_4547.1677	54	30	29	69	0.45	0.39	0.19	0.36	0	0.1	0	0	1	0.74	1	1	0.02	0.44	0.46	0.11	0.5	0.15	0.24	0.3	0.93	0.23	0.67	0.33	0.33	0.44	0.34	0	168.622	1.47981e-38	***
BOPA1_4564.604	54	30	29	69	0.5	0.33	0.51	0.44	0.04	0	0	0	0.93	1	1	1	0.01	0.5	0.5	0.05	0.52	0.07	0.11	0.14	0.98	0.13	0.53	0.47	0.47	0.5	0.37	0	174.064	9.58429e-40	***
BOPA1_4565.1583	54	30	29	69	0.3	0.07	0.38	0.49	0.02	0	0	0	0.94	1	1	1	0.01	0.38	0.34	0.03	0.35	0.04	0.1	0.12	0.99	0.06	0.74	0.26	0.26	0.38	0.31	0	176.781	2.44531e-40	***
BOPA1_4570.591	54	30	29	69	0.3	0	0.3	0.18	0.02	0	0	0	0.94	NA	1	1	0.01	0.21	0.2	0.01	0.2	0.01	0.03	0.04	0.98	0.01	0.12	0.88	0.12	0.21	0.19	0	172.527	2.07567e-39	***
BOPA1_4593.2007	54	30	29	69	0.2	0.07	0.3	0.24	0	0	0	0.01	1	1	1	0.94	0.01	0.21	0.2	0	0.2	0	0.01	0.01	0.98	0	0.12	0.88	0.12	0.21	0.19	0	172.527	2.07567e-39	***
BOPA1_4616.503	54	30	29	69	0.4	0	0.51	0.31	0.02	0	0.03	0	0.95	NA	0.93	1	0.01	0.5	0.49	0.18	0.55	0.24	0.37	0.44	0.96	0.35	0.48	0.52	0.48	0.5	0.37	0	174.073	9.54319e-40	***
BOPA1_4618.1559	54	30	29	69	0.26	0.33	0.3	0.23	0	0.07	0	0	1	0.8	1	1	0.01	0.26	0.27	0	0.27	0	-0.01	-0.02	0.94	-0.01	0.15	0.85	0.15	0.26	0.23	0	166.961	3.41222e-38	***
BOPA1_4629.162	54	30	29	69	0.4	0.19	0.43	0.14	0.02	0	0.03	0	0.95	1	0.92	1	0.01	0.28	0.3	0.01	0.31	0.02	0.05	0.06	0.95	0.03	0.83	0.17	0.17	0.28	0.24	0	168.123	1.90205e-38	***
BOPA1_4630.1036	54	30	29	69	0.51	0.07	0.43	0.45	0.02	0	0.03	0	0.96	1	0.92	1	0.01	0.5	0.5	0.14	0.55	0.18	0.27	0.33	0.96	0.29	0.49	0.51	0.49	0.5	0.37	0	174.084	9.48881e-40	***
BOPA1_4643.867	54	30	29	69	0.41	0	0.38	0.4	0	0	0	0	1	NA	1	1	0	0.35	0.32	0.02	0.33	0.03	0.07	0.09	1	0.04	0.23	0.77	0.23	0.35	0.29	0	182	1.77318e-41	***
BOPA1_4644.1363	54	30	29	69	0.48	0.29	0.51	0.49	0	0	0.03	0.04	1	1	0.93	0.91	0.02	0.5	0.5	0.06	0.52	0.08	0.12	0.15	0.96	0.14	0.49	0.51	0.49	0.5	0.37	0	166.344	4.65229e-38	***
BOPA1_4684.775	54	30	29	69	0.45	0.07	0.48	0.47	0.04	0	0.03	0.01	0.92	1	0.93	0.97	0.02	0.45	0.45	0.09	0.48	0.11	0.19	0.24	0.94	0.18	0.35	0.65	0.35	0.45	0.35	0	164.756	1.0343e-37	***
BOPA1_4706.940	54	30	29	69	0.26	0	0.38	0.5	0	0	0	0	1	NA	1	1	0	0.41	0.36	0.07	0.38	0.1	0.2	0.25	1	0.13	0.71	0.29	0.29	0.41	0.32	0	182	1.77318e-41	***
BOPA1_4715.810	54	30	29	69	0.19	0	0.36	0.27	0.02	0	0.1	0	0.9	NA	0.71	1	0.02	0.22	0.21	0.01	0.22	0.01	0.05	0.06	0.85	0.02	0.13	0.87	0.13	0.22	0.2	0	147.572	5.88327e-34	***
BOPA1_4716.1205	54	30	29	69	0.24	0.07	0.38	0.14	0.02	0	0	0	0.92	1	1	1	0.01	0.2	0.21	0.01	0.22	0.01	0.04	0.05	0.98	0.01	0.11	0.89	0.11	0.2	0.18	0	172.133	2.53175e-39	***
BOPA1_4717.386	54	30	29	69	0.47	0.07	0.47	0.49	0.02	0	0	0	0.96	1	1	1	0.01	0.44	0.41	0.04	0.43	0.05	0.09	0.12	0.99	0.08	0.67	0.33	0.33	0.44	0.34	0	177.484	1.71721e-40	***
BOPA1_4721.1335	54	30	29	69	0.35	0.07	0.46	0.35	0	0	0.03	0	1	1	0.92	1	0.01	0.39	0.41	0.11	0.45	0.14	0.26	0.31	0.97	0.2	0.74	0.26	0.26	0.39	0.31	0	176.852	2.35911e-40	***
BOPA1_4737.368	54	30	29	69	0.46	0	0.51	0.5	0	0	0.03	0	1	NA	0.93	1	0.01	0.48	0.47	0.1	0.5	0.13	0.21	0.27	0.98	0.21	0.59	0.41	0.41	0.48	0.37	0	177.888	1.40176e-40	***
BOPA1_4787.1746	54	30	29	69	0.37	0	0.44	0.44	0	0	0	0	1	NA	1	1	0	0.37	0.34	0.03	0.35	0.04	0.08	0.1	1	0.05	0.76	0.24	0.24	0.37	0.3	0	182	1.77318e-41	***
BOPA1_4788.672	54	30	29	69	0.28	0	0.5	0.44	0	0	0.03	0	1	NA	0.93	1	0.01	0.39	0.4	0.09	0.43	0.12	0.23	0.29	0.97	0.18	0.73	0.27	0.27	0.39	0.31	0	176.92	2.27994e-40	***
BOPA1_4793.777	54	30	29	69	0.26	0.31	0.48	0.33	0	0.03	0.03	0	1	0.89	0.93	1	0.01	0.38	0.42	0.07	0.44	0.1	0.18	0.22	0.95	0.15	0.25	0.75	0.25	0.38	0.31	0	171.565	3.36875e-39	***
BOPA1_4795.782	54	30	29	69	0.22	0.07	0.25	0.5	0.02	0	0	0	0.91	1	1	1	0.01	0.35	0.3	0.04	0.31	0.05	0.14	0.18	0.98	0.07	0.23	0.77	0.23	0.35	0.29	0	176.363	3.01633e-40	***
BOPA1_4807.1328	54	30	29	69	0.2	0	0.34	0.29	0	0	0	0	1	NA	1	1	0	0.23	0.22	0.01	0.22	0.01	0.04	0.05	1	0.01	0.13	0.87	0.13	0.23	0.2	0	182	1.77318e-41	***
BOPA1_4833.420	54	30	29	69	0.41	0	0.51	0.48	0	0	0.03	0	1	NA	0.93	1	0.01	0.43	0.42	0.07	0.45	0.09	0.17	0.21	0.98	0.14	0.32	0.68	0.32	0.43	0.34	0	177.402	1.78902e-40	***
BOPA1_4838.494	54	30	29	69	0.41	0.19	0.51	0.35	0.04	0	0.03	0	0.91	1	0.93	1	0.02	0.38	0.39	0.03	0.4	0.04	0.07	0.09	0.95	0.06	0.74	0.26	0.26	0.38	0.31	0	166.57	4.15249e-38	***
BOPA1_4845.123	54	30	29	69	0.44	0	0.51	0.44	0	0	0	0	1	NA	1	1	0	0.49	0.48	0.13	0.52	0.17	0.27	0.33	1	0.26	0.56	0.44	0.44	0.49	0.37	0	182	1.77318e-41	***
BOPA1_4849.1248	54	30	29	69	0.44	0.07	0.36	0.51	0	0	0.03	0.01	1	1	0.9	0.97	0.01	0.48	0.48	0.14	0.53	0.18	0.29	0.35	0.96	0.28	0.6	0.4	0.4	0.48	0.37	0	173.769	1.11155e-39	***
BOPA1_4919.1051	54	30	29	69	0.33	0	0.52	0.36	0	0	0.03	0	1	NA	0.93	1	0.01	0.35	0.36	0.06	0.38	0.08	0.16	0.2	0.97	0.11	0.23	0.77	0.23	0.35	0.29	0	176.363	3.01633e-40	***
BOPA1_4930.1604	54	30	29	69	0.19	0.21	0.13	0.35	0.02	0.03	0	0	0.9	0.84	1	1	0.01	0.24	0.22	0	0.22	0	0.01	0.01	0.94	0	0.14	0.86	0.14	0.24	0.21	0	166.033	5.44041e-38	***
BOPA1_497.386	54	30	29	69	0.45	0	0.51	0.39	0	0	0.03	0	1	NA	0.93	1	0.01	0.5	0.49	0.15	0.54	0.2	0.3	0.37	0.97	0.3	0.53	0.47	0.47	0.5	0.37	0	178.007	1.31972e-40	***
BOPA1_4977.567	54	30	29	69	0.35	0	0.34	0.21	0	0	0	0	1	NA	1	1	0	0.24	0.24	0.01	0.24	0.02	0.05	0.06	1	0.02	0.14	0.86	0.14	0.24	0.21	0	182	1.77318e-41	***
BOPA1_4986.1214	54	30	29	69	0.3	0	0.47	0.45	0.02	0	0	0	0.94	NA	1	1	0.01	0.36	0.34	0.03	0.35	0.04	0.1	0.13	0.98	0.06	0.23	0.77	0.23	0.36	0.29	0	176.456	2.87932e-40	***
BOPA1_5017.407	54	30	29	69	0.51	0.07	0.5	0.5	0.13	0	0.24	0.09	0.74	1	0.52	0.83	0.11	0.48	0.46	0.06	0.48	0.08	0.14	0.18	0.71	0.14	0.4	0.6	0.4	0.48	0.36	0	107.964	2.73645e-25	***
BOPA1_5028.1261	54	30	29	69	0.45	0.07	0.51	0.32	0.02	0	0.03	0.01	0.96	1	0.93	0.95	0.02	0.39	0.41	0.07	0.43	0.09	0.17	0.22	0.95	0.14	0.73	0.27	0.27	0.39	0.31	0	166.976	3.38599e-38	***
BOPA1_5050.1101	54	30	29	69	0.5	0.19	0.48	0.41	0.02	0	0.03	0.04	0.96	1	0.93	0.89	0.03	0.46	0.47	0.07	0.49	0.09	0.15	0.19	0.94	0.16	0.35	0.65	0.35	0.46	0.35	0	160.803	7.55531e-37	***
BOPA1_5058.404	54	30	29	69	0.28	0.07	0.32	0.51	0	0	0.03	0	1	1	0.89	1	0.01	0.39	0.34	0.05	0.36	0.06	0.14	0.18	0.97	0.09	0.27	0.73	0.27	0.39	0.31	0	176.92	2.27994e-40	***
BOPA1_5184.1163	54	30	29	69	0.39	0.07	0.38	0.51	0	0	0	0	1	1	1	1	0	0.43	0.39	0.05	0.4	0.07	0.13	0.17	1	0.1	0.69	0.31	0.31	0.43	0.34	0	182	1.77318e-41	***
BOPA1_5187.752	54	30	29	69	0.51	0.07	0.51	0.33	0	0	0.03	0	1	1	0.93	1	0.01	0.5	0.5	0.14	0.54	0.19	0.29	0.35	0.98	0.29	0.47	0.53	0.47	0.5	0.37	0	178.007	1.31972e-40	***
BOPA1_5194.1118	54	30	29	69	0.28	0.07	0.41	0.51	0	0	0	0.01	1	1	1	0.97	0.01	0.42	0.38	0.06	0.4	0.08	0.16	0.2	0.99	0.12	0.3	0.7	0.3	0.42	0.33	0	177.264	1.91759e-40	***
BOPA1_5211.1755	54	30	29	69	0.36	0	0.3	0.33	0.02	0	0	0	0.95	NA	1	1	0.01	0.29	0.26	0.01	0.26	0.02	0.04	0.06	0.98	0.02	0.83	0.17	0.17	0.29	0.25	0	175.08	5.75097e-40	***
BOPA1_5219.773	54	30	29	69	0.26	0.24	0.41	0.43	0	0.07	0	0	1	0.72	1	1	0.01	0.35	0.34	0.01	0.34	0.01	0.02	0.02	0.95	0.01	0.23	0.77	0.23	0.35	0.29	0	170.721	5.14924e-39	***
BOPA1_5224.1560	54	30	29	69	0.46	0.31	0.51	0.5	0	0.1	0.03	0	1	0.68	0.93	1	0.02	0.49	0.48	0.03	0.49	0.04	0.06	0.08	0.92	0.07	0.42	0.58	0.42	0.49	0.37	0	165.925	5.74534e-38	***
BOPA1_5225.703	54	30	29	69	0.48	0	0.38	0.46	0	0	0	0	1	NA	1	1	0	0.48	0.43	0.1	0.47	0.14	0.24	0.3	1	0.21	0.4	0.6	0.4	0.48	0.36	0	182	1.77318e-41	***
BOPA1_5232.2041	54	30	29	69	0.31	0.07	0.52	0.31	0	0	0.07	0	1	1	0.87	1	0.01	0.34	0.36	0.06	0.38	0.08	0.16	0.2	0.94	0.11	0.79	0.21	0.21	0.34	0.28	0	170.315	6.3148e-39	***
BOPA1_5233.1070	54	30	29	69	0.31	0.51	0.1	0	0	0.1	0.03	0	1	0.8	0.66	NA	0.02	0.24	0.29	0.06	0.3	0.08	0.2	0.25	0.85	0.1	0.14	0.86	0.14	0.24	0.21	0	149.808	1.9092e-34	***
BOPA1_5245.304	54	30	29	69	0.34	0.07	0.07	0.27	0.02	0	0	0	0.95	1	1	1	0.01	0.23	0.2	0.01	0.2	0.01	0.04	0.06	0.98	0.01	0.13	0.87	0.13	0.23	0.21	0	173.517	1.26195e-39	***
BOPA1_5250.214	54	30	29	69	0.14	0	0	0.44	0	0	0	0	1	NA	NA	1	0	0.24	0.18	0.03	0.19	0.04	0.18	0.22	1	0.05	0.14	0.86	0.14	0.24	0.21	0	182	1.77318e-41	***
BOPA1_5251.184	54	30	29	69	0.28	0.07	0.19	0.48	0	0	0	0.01	1	1	1	0.97	0.01	0.34	0.29	0.03	0.3	0.04	0.1	0.13	0.99	0.05	0.78	0.22	0.22	0.34	0.28	0	176.163	3.33649e-40	***
BOPA1_5253.1318	54	30	29	69	0.27	0	0.13	0.4	0.02	0	0	0.03	0.93	NA	1	0.93	0.02	0.27	0.22	0.02	0.23	0.02	0.08	0.1	0.94	0.03	0.16	0.84	0.16	0.27	0.23	0	160.581	8.44537e-37	***
BOPA1_5316.739	54	30	29	69	0.24	0	0.51	0.43	0.02	0	0.03	0	0.92	NA	0.93	1	0.01	0.37	0.37	0.07	0.4	0.1	0.2	0.25	0.96	0.14	0.24	0.76	0.24	0.37	0.3	0	171.253	3.93987e-39	***
BOPA1_5334.1533	54	30	29	69	0.39	0.07	0.51	0.47	0	0	0	0	1	1	1	1	0	0.41	0.4	0.04	0.42	0.06	0.1	0.13	1	0.09	0.71	0.29	0.29	0.41	0.33	0	182	1.77318e-41	***
BOPA1_5336.400	54	30	29	69	0.5	0	0.51	0.5	0.02	0	0	0	0.96	NA	1	1	0.01	0.49	0.46	0.08	0.49	0.11	0.18	0.23	0.99	0.18	0.59	0.41	0.41	0.49	0.37	0	177.904	1.39034e-40	***
BOPA1_5339.487	54	30	29	69	0.51	0.31	0.25	0.48	0.04	0.03	0	0	0.93	0.89	1	1	0.02	0.5	0.5	0.11	0.54	0.15	0.22	0.28	0.95	0.24	0.45	0.55	0.45	0.5	0.37	0	170.096	7.0513e-39	***
BOPA1_5346.1587	54	30	29	69	0.28	0.16	0.34	0.51	0	0.03	0	0	1	0.79	1	1	0.01	0.42	0.37	0.05	0.39	0.07	0.13	0.17	0.97	0.1	0.29	0.71	0.29	0.42	0.33	0	177.214	1.96704e-40	***
BOPA1_5347.585	54	30	29	69	0.51	0	0.5	0.43	0	0	0	0	1	NA	1	1	0	0.5	0.48	0.12	0.52	0.16	0.25	0.31	1	0.25	0.47	0.53	0.47	0.5	0.37	0	182	1.77318e-41	***
BOPA1_5379.595	54	30	29	69	0.43	0	0.41	0.43	0.02	0	0	0	0.96	NA	1	1	0.01	0.48	0.44	0.12	0.48	0.16	0.27	0.33	0.99	0.23	0.4	0.6	0.4	0.48	0.36	0	177.851	1.4274e-40	***
BOPA1_5381.1950	54	30	29	69	0.5	0	0.44	0.47	0	0	0	0	1	NA	1	1	0	0.49	0.46	0.1	0.49	0.13	0.22	0.28	1	0.21	0.58	0.42	0.42	0.49	0.37	0	182	1.77318e-41	***
BOPA1_5385.722	54	30	29	69	0.2	0	0.13	0.42	0	0	0	0.01	1	NA	1	0.97	0.01	0.26	0.21	0.02	0.22	0.03	0.1	0.13	0.98	0.03	0.84	0.16	0.16	0.26	0.23	0	174.507	7.6708e-40	***
BOPA1_5402.929	54	30	29	69	0.44	0.07	0.5	0.51	0	0	0	0	1	1	1	1	0	0.45	0.43	0.05	0.45	0.07	0.12	0.15	1	0.11	0.35	0.65	0.35	0.45	0.35	0	182	1.77318e-41	***
BOPA1_5419.760	54	30	29	69	0.2	0	0.3	0.39	0	0	0	0	1	NA	1	1	0	0.27	0.24	0.01	0.24	0.02	0.06	0.08	1	0.02	0.84	0.16	0.16	0.27	0.23	0	182	1.77318e-41	***
BOPA1_5428.146	54	30	29	69	0.51	0.13	0.19	0.36	0	0	0	0	1	1	1	1	0	0.48	0.49	0.2	0.56	0.26	0.4	0.47	1	0.37	0.4	0.6	0.4	0.48	0.37	0	182	1.77318e-41	***
BOPA1_5440.455	54	30	29	69	0.27	0	0.32	0.47	0.02	0	0.03	0	0.93	NA	0.89	1	0.01	0.34	0.29	0.03	0.3	0.04	0.1	0.12	0.95	0.05	0.21	0.79	0.21	0.34	0.28	0	170.315	6.3148e-39	***
BOPA1_5448.298	54	30	29	69	0.41	0.07	0.49	0.51	0	0	0	0.01	1	1	1	0.97	0.01	0.44	0.42	0.05	0.43	0.07	0.12	0.15	0.99	0.1	0.33	0.67	0.33	0.44	0.35	0	177.522	1.68483e-40	***
BOPA1_5467.1663	54	30	29	69	0.5	0.07	0.5	0.51	0.06	0	0.03	0	0.89	1	0.93	1	0.02	0.49	0.48	0.09	0.51	0.11	0.18	0.22	0.94	0.19	0.42	0.58	0.42	0.49	0.37	0	165.925	5.74534e-38	***
BOPA1_5483.787	54	30	29	69	0.46	0.07	0.43	0.38	0	0	0.03	0	1	1	0.92	1	0.01	0.43	0.45	0.11	0.48	0.15	0.25	0.31	0.97	0.23	0.32	0.68	0.32	0.43	0.34	0	177.402	1.78902e-40	***
BOPA1_5488.1097	54	30	29	69	0.48	0.29	0.51	0.42	0	0.07	0	0.01	1	0.77	1	0.97	0.02	0.49	0.5	0.08	0.53	0.1	0.15	0.19	0.95	0.18	0.56	0.44	0.44	0.49	0.37	0	170.01	7.36355e-39	***
BOPA1_5497.661	54	30	29	69	0.5	0.4	0.5	0.5	0.02	0.07	0.03	0.01	0.96	0.83	0.93	0.97	0.03	0.49	0.49	0.02	0.5	0.03	0.04	0.05	0.93	0.05	0.57	0.43	0.43	0.49	0.37	0	162.186	3.7672e-37	***
BOPA1_5499.1430	54	30	29	69	0.11	0	0.13	0.35	0	0	0	0	1	NA	1	1	0	0.2	0.16	0.01	0.16	0.01	0.06	0.08	1	0.02	0.89	0.11	0.11	0.2	0.18	0	182	1.77318e-41	***
BOPA1_552.188	54	30	29	69	0.42	0	0.38	0.44	0.02	0	0.07	0	0.96	NA	0.82	1	0.02	0.5	0.49	0.18	0.55	0.24	0.37	0.44	0.93	0.35	0.46	0.54	0.46	0.5	0.37	0	170.138	6.90178e-39	***
BOPA1_5537.283	54	30	29	69	0.48	0.07	0.51	0.43	0	0	0.03	0	1	1	0.93	1	0.01	0.49	0.47	0.1	0.51	0.14	0.22	0.27	0.98	0.22	0.45	0.55	0.45	0.49	0.37	0	177.978	1.33916e-40	***
BOPA1_5541.418	54	30	29	69	0.31	0	0.41	0.51	0	0	0	0.01	1	NA	1	0.97	0.01	0.41	0.37	0.06	0.39	0.08	0.16	0.2	0.99	0.11	0.29	0.71	0.29	0.41	0.33	0	177.161	2.02031e-40	***
BOPA1_5554.1971	54	30	29	69	0.42	0.13	0.43	0.42	0.02	0	0.03	0	0.96	1	0.92	1	0.01	0.43	0.45	0.1	0.48	0.13	0.22	0.28	0.96	0.21	0.32	0.68	0.32	0.43	0.34	0	172.905	1.71661e-39	***
BOPA1_5565.1908	54	30	29	69	0.35	0.21	0.4	0.48	0.04	0.03	0.03	0.01	0.89	0.84	0.91	0.97	0.03	0.45	0.47	0.11	0.5	0.14	0.23	0.28	0.92	0.22	0.65	0.35	0.35	0.45	0.35	0	160.655	8.13676e-37	***
BOPA1_557.1297	54	30	29	69	0.42	0.07	0.25	0.25	0.04	0	0	0	0.91	1	1	1	0.01	0.28	0.26	0.01	0.27	0.02	0.05	0.07	0.96	0.02	0.83	0.17	0.17	0.28	0.24	0	168.123	1.90205e-38	***
BOPA1_5571.640	54	30	29	69	0.36	0	0	0.26	0.02	0	0	0.01	0.95	NA	NA	0.94	0.01	0.22	0.17	0.02	0.18	0.02	0.1	0.13	0.95	0.03	0.13	0.87	0.13	0.22	0.2	0	164.335	1.2779e-37	***
BOPA1_5573.1170	54	30	29	69	0.12	0	0.13	0.35	0.02	0	0	0	0.85	NA	1	1	0.01	0.2	0.16	0.01	0.16	0.01	0.06	0.08	0.97	0.02	0.11	0.89	0.11	0.2	0.18	0	172.133	2.53175e-39	***
BOPA1_568.1651	54	30	29	69	0.51	0.18	0.52	0.4	0	0.2	0	0.01	1	-0.09	1	0.96	0.04	0.5	0.5	0.1	0.53	0.13	0.2	0.25	0.87	0.22	0.54	0.46	0.46	0.5	0.37	0	154.944	1.43993e-35	***
BOPA1_5684.601	54	30	29	69	0.26	0.07	0.13	0.31	0	0	0	0	1	1	1	1	0	0.23	0.2	0	0.2	0.01	0.02	0.03	1	0.01	0.87	0.13	0.13	0.23	0.2	0	182	1.77318e-41	***
BOPA1_5695.922	54	30	29	69	0.26	0.07	0.19	0.23	0	0	0	0	1	1	1	1	0	0.2	0.19	0	0.19	0	0	0	1	0	0.12	0.88	0.12	0.2	0.18	0	182	1.77318e-41	***
BOPA1_570.1376	54	30	29	69	0.49	0.29	0.49	0.39	0	0.07	0	0	1	0.77	1	1	0.01	0.5	0.49	0.08	0.52	0.1	0.16	0.2	0.96	0.17	0.51	0.49	0.49	0.5	0.37	0	174.084	9.48881e-40	***
BOPA1_5732.1104	54	30	29	69	0.38	0.07	0.41	0.23	0.06	0	0	0	0.85	1	1	1	0.02	0.29	0.29	0.01	0.29	0.02	0.05	0.06	0.95	0.03	0.17	0.83	0.17	0.29	0.25	0	161.642	4.95265e-37	***
BOPA1_5754.850	54	30	29	69	0.31	0.16	0.3	0.51	0.04	0.03	0	0.01	0.88	0.79	1	0.97	0.02	0.42	0.37	0.05	0.39	0.07	0.14	0.18	0.93	0.1	0.3	0.7	0.3	0.42	0.33	0	163.336	2.11286e-37	***
BOPA1_5757.248	54	30	29	69	0.48	0	0.49	0.33	0.02	0	0	0	0.96	NA	1	1	0.01	0.5	0.5	0.17	0.55	0.23	0.35	0.41	0.99	0.34	0.49	0.51	0.49	0.5	0.37	0	178.019	1.3121e-40	***
BOPA1_5759.478	54	30	29	69	0.44	0.07	0.47	0.51	0	0	0	0	1	1	1	1	0	0.45	0.42	0.05	0.43	0.06	0.11	0.14	1	0.1	0.66	0.34	0.34	0.45	0.35	0	182	1.77318e-41	***
BOPA1_5764.430	54	30	29	69	0.36	0.47	0.51	0.33	0.02	0.17	0	0	0.95	0.64	1	1	0.03	0.45	0.49	0.07	0.51	0.09	0.14	0.18	0.89	0.16	0.66	0.34	0.34	0.45	0.35	0	156.267	7.40047e-36	***
BOPA1_5768.469	54	30	29	69	0.39	0	0.27	0.46	0	0	0.03	0.01	1	NA	0.87	0.97	0.01	0.5	0.49	0.21	0.57	0.29	0.43	0.5	0.96	0.4	0.54	0.46	0.46	0.5	0.37	0	174.041	9.69518e-40	***
BOPA1_5771.91	54	30	29	69	0.33	0.07	0.51	0.11	0	0	0.03	0	1	1	0.93	1	0.01	0.27	0.31	0.05	0.33	0.07	0.18	0.22	0.97	0.1	0.16	0.84	0.16	0.27	0.23	0	174.712	6.9215e-40	***
BOPA1_5772.1176	54	30	29	69	0.48	0.07	0.44	0.29	0.02	0	0	0	0.96	1	1	1	0.01	0.36	0.35	0.03	0.36	0.04	0.08	0.11	0.99	0.06	0.77	0.23	0.23	0.36	0.29	0	176.456	2.87932e-40	***
BOPA1_5784.213	54	30	29	69	0.28	0.29	0	0.18	0	0.07	0	0	1	0.77	NA	1	0.01	0.35	0.4	0.21	0.47	0.28	0.53	0.6	0.91	0.35	0.23	0.77	0.23	0.35	0.29	0	170.721	5.14924e-39	***
BOPA1_5850.2347	54	30	29	69	0.51	0.21	0.46	0.49	0	0.03	0.03	0	1	0.84	0.92	1	0.01	0.5	0.5	0.08	0.53	0.11	0.16	0.21	0.96	0.19	0.5	0.5	0.5	0.5	0.38	0	174.088	9.47079e-40	***
BOPA1_5873.880	54	30	29	69	0.51	0.19	0.4	0.46	0	0	0.03	0.01	1	1	0.91	0.97	0.01	0.44	0.41	0.03	0.42	0.04	0.07	0.09	0.97	0.06	0.32	0.68	0.32	0.44	0.34	0	172.986	1.64857e-39	***
BOPA1_5880.2547	54	30	29	69	0.41	0	0.4	0.48	0	0	0.03	0	1	NA	0.91	1	0.01	0.49	0.48	0.16	0.54	0.22	0.33	0.4	0.97	0.32	0.57	0.43	0.43	0.49	0.37	0	177.946	1.36121e-40	***
BOPA1_5887.615	54	30	29	69	0.31	0.16	0.5	0.21	0	0.03	0	0	1	0.79	1	1	0.01	0.33	0.37	0.08	0.39	0.1	0.21	0.26	0.97	0.14	0.21	0.79	0.21	0.33	0.27	0	175.938	3.73482e-40	***
BOPA1_5945.748	54	30	29	69	0.43	0	0.41	0.5	0.02	0	0	0	0.96	NA	1	1	0.01	0.42	0.38	0.05	0.4	0.06	0.12	0.15	0.99	0.09	0.7	0.3	0.3	0.42	0.33	0	177.313	1.87163e-40	***
BOPA1_5960.1302	54	30	29	69	0.5	0.07	0.51	0.27	0	0	0	0	1	1	1	1	0	0.49	0.5	0.16	0.56	0.22	0.33	0.39	1	0.33	0.43	0.57	0.43	0.49	0.37	0	182	1.77318e-41	***
BOPA1_5965.1387	54	30	29	69	0.3	0	0.34	0.49	0.02	0	0	0	0.94	NA	1	1	0.01	0.36	0.32	0.04	0.33	0.05	0.11	0.15	0.98	0.07	0.76	0.24	0.24	0.36	0.3	0	176.544	2.75516e-40	***
BOPA1_5984.132	54	30	29	69	0.35	0.07	0.07	0.28	0	0	0.07	0.01	1	1	-0.02	0.95	0.02	0.24	0.2	0.01	0.21	0.01	0.05	0.07	0.89	0.02	0.14	0.86	0.14	0.24	0.21	0	157.951	3.17192e-36	***
BOPA1_6019.296	54	30	29	69	0.46	0.29	0.34	0.21	0.02	0.07	0	0	0.96	0.77	1	1	0.02	0.5	0.48	0.16	0.53	0.21	0.33	0.4	0.93	0.31	0.5	0.5	0.5	0.5	0.37	0	170.197	6.69948e-39	***
BOPA1_6023.567	54	30	29	69	0.45	0.07	0.22	0.51	0.04	0	0.03	0.01	0.92	1	0.84	0.97	0.02	0.49	0.5	0.18	0.56	0.24	0.37	0.44	0.93	0.36	0.45	0.55	0.45	0.49	0.37	0	166.165	5.09195e-38	***
BOPA1_6050.1625	54	30	29	69	0.4	0	0.3	0.49	0.02	0	0	0	0.95	NA	1	1	0.01	0.44	0.38	0.08	0.41	0.11	0.22	0.27	0.98	0.16	0.67	0.33	0.33	0.44	0.34	0	177.484	1.71721e-40	***
BOPA1_6069.304	54	30	29	69	0.45	0	0.48	0.4	0.02	0	0.03	0.01	0.96	NA	0.93	0.96	0.02	0.42	0.43	0.1	0.46	0.13	0.23	0.28	0.95	0.19	0.7	0.3	0.3	0.42	0.33	0	167.98	2.04325e-38	***
BOPA1_6081.850	54	30	29	69	0.45	0.24	0.51	0.47	0	0	0.03	0.01	1	1	0.93	0.97	0.01	0.5	0.49	0.07	0.51	0.09	0.14	0.18	0.97	0.16	0.45	0.55	0.45	0.5	0.37	0	174.011	9.84606e-40	***
BOPA1_6093.572	54	30	29	69	0.17	0.07	0.52	0.4	0	0	0.03	0	1	1	0.93	1	0.01	0.34	0.35	0.06	0.37	0.08	0.17	0.22	0.97	0.11	0.78	0.22	0.22	0.34	0.28	0	176.163	3.33649e-40	***
BOPA1_6117.1507	54	30	29	69	0.4	0.07	0.1	0.33	0.02	0	0.03	0	0.95	1	0.66	1	0.01	0.28	0.24	0.02	0.25	0.02	0.07	0.08	0.94	0.03	0.83	0.17	0.17	0.28	0.24	0	168.123	1.90205e-38	***
BOPA1_6208.987	54	30	29	69	0.46	0.07	0.4	0.45	0.02	0	0.03	0	0.96	1	0.91	1	0.01	0.4	0.37	0.02	0.38	0.03	0.07	0.09	0.96	0.05	0.27	0.73	0.27	0.4	0.32	0	172.101	2.57242e-39	***
BOPA1_6250.1056	54	30	29	69	0.28	0.07	0.41	0.11	0.04	0	0	0	0.87	1	1	1	0.01	0.21	0.23	0.01	0.24	0.02	0.06	0.08	0.96	0.02	0.12	0.88	0.12	0.21	0.19	0	163.666	1.78939e-37	***
BOPA1_6260.183	54	30	29	69	0.5	0.39	0.38	0.14	0.02	0.17	0	0	0.96	0.57	1	1	0.03	0.44	0.47	0.12	0.51	0.16	0.26	0.32	0.87	0.25	0.68	0.32	0.32	0.44	0.34	0	155.644	1.0128e-35	***
BOPA1_6280.1098	54	30	29	69	0.33	0.07	0.34	0.08	0.04	0	0	0	0.89	1	1	1	0.01	0.2	0.22	0.01	0.22	0.01	0.05	0.06	0.95	0.02	0.88	0.12	0.12	0.2	0.18	0	162.933	2.58714e-37	***
BOPA1_6302.250	54	30	29	69	0.44	0.24	0.49	0.48	0	0.07	0	0.01	1	0.72	1	0.97	0.02	0.44	0.42	0.01	0.43	0.02	0.03	0.04	0.95	0.03	0.68	0.32	0.32	0.44	0.34	0	168.505	1.56889e-38	***
BOPA1_6338.682	54	30	29	69	0.48	0.13	0.52	0.47	0	0	0	0	1	1	1	1	0	0.49	0.48	0.08	0.51	0.11	0.17	0.22	1	0.19	0.45	0.55	0.45	0.49	0.37	0	182	1.77318e-41	***
BOPA1_6367.453	54	30	29	69	0.36	0.07	0.46	0.51	0.02	0	0.03	0	0.95	1	0.92	1	0.01	0.44	0.4	0.06	0.42	0.07	0.14	0.18	0.96	0.11	0.68	0.32	0.32	0.44	0.34	0	172.986	1.64857e-39	***
BOPA1_6394.944	54	30	29	69	0.51	0.31	0.25	0.51	0	0.1	0	0.01	1	0.68	1	0.97	0.02	0.5	0.5	0.11	0.54	0.15	0.22	0.27	0.93	0.24	0.5	0.5	0.5	0.5	0.38	0	166.352	4.63503e-38	***
BOPA1_6419.1680	54	30	29	69	0.28	0	0.34	0.43	0	0	0	0	1	NA	1	1	0	0.32	0.28	0.02	0.29	0.03	0.07	0.09	1	0.03	0.2	0.8	0.2	0.32	0.27	0	182	1.77318e-41	***
BOPA1_6433.124	54	30	29	69	0.39	0.07	0.41	0.51	0.04	0	0	0	0.91	1	1	1	0.01	0.44	0.4	0.05	0.42	0.07	0.13	0.17	0.97	0.11	0.68	0.32	0.32	0.44	0.34	0	172.986	1.64857e-39	***
BOPA1_6450.755	54	30	29	69	0.24	0	0.07	0.49	0.02	0	0	0	0.92	NA	1	1	0.01	0.33	0.25	0.05	0.27	0.07	0.2	0.25	0.98	0.08	0.21	0.79	0.21	0.33	0.27	0	175.938	3.73482e-40	***
BOPA1_6460.355	54	30	29	69	0.31	0	0.47	0.5	0	0	0	0.01	1	NA	1	0.97	0.01	0.43	0.39	0.07	0.42	0.1	0.19	0.24	0.99	0.15	0.32	0.68	0.32	0.43	0.34	0	177.402	1.78902e-40	***
BOPA1_6464.1115	54	30	29	69	0.41	0	0.5	0.48	0	0	0	0	1	NA	1	1	0	0.44	0.43	0.08	0.46	0.11	0.19	0.24	1	0.17	0.68	0.32	0.32	0.44	0.34	0	182	1.77318e-41	***
BOPA1_6470.1005	54	30	29	69	0.23	0	0.13	0.31	0.04	0	0	0	0.84	NA	1	1	0.01	0.21	0.18	0.01	0.18	0.01	0.04	0.05	0.95	0.01	0.12	0.88	0.12	0.21	0.19	0	163.666	1.78939e-37	***
BOPA1_6487.1315	54	30	29	69	0.35	0.07	0.52	0.33	0	0	0.07	0	1	1	0.87	1	0.01	0.36	0.37	0.05	0.39	0.07	0.15	0.19	0.95	0.11	0.77	0.23	0.23	0.36	0.29	0	170.908	4.68726e-39	***
BOPA1_6489.465	54	30	29	69	0.33	0	0.51	0.42	0	0	0.03	0	1	NA	0.93	1	0.01	0.38	0.38	0.07	0.41	0.09	0.18	0.22	0.97	0.13	0.26	0.74	0.26	0.38	0.31	0	176.781	2.44531e-40	***
BOPA1_6573.369	54	30	29	69	0.42	0.13	0.5	0.51	0	0	0.03	0	1	1	0.93	1	0.01	0.47	0.47	0.08	0.49	0.1	0.16	0.21	0.98	0.17	0.62	0.38	0.38	0.47	0.36	0	177.788	1.47356e-40	***
BOPA1_6628.1302	54	30	29	69	0.48	0.4	0.27	0.5	0.02	0.07	0.03	0	0.96	0.83	0.87	1	0.02	0.5	0.5	0.09	0.53	0.12	0.18	0.22	0.93	0.2	0.51	0.49	0.49	0.5	0.37	0	166.35	4.63934e-38	***
BOPA1_6655.978	54	30	29	69	0.49	0.26	0.4	0.14	0.07	0.17	0.03	0	0.85	0.36	0.91	1	0.05	0.44	0.48	0.16	0.53	0.21	0.33	0.4	0.79	0.31	0.33	0.67	0.33	0.44	0.34	0	139.561	3.31993e-32	***
BOPA1_6736.452	54	30	29	69	0.11	0	0.38	0.33	0	0	0	0	1	NA	1	1	0	0.23	0.22	0.02	0.23	0.02	0.07	0.1	1	0.03	0.87	0.13	0.13	0.23	0.2	0	182	1.77318e-41	***
BOPA1_677.411	54	30	29	69	0.33	0	0.44	0.11	0.15	0	0.07	0	0.55	NA	0.84	1	0.05	0.42	0.48	0.26	0.56	0.34	0.54	0.61	0.75	0.44	0.7	0.3	0.3	0.42	0.33	0	137.232	1.0728e-31	***
BOPA1_678.310	54	30	29	69	0.51	0.07	0.49	0.51	0	0	0	0	1	1	1	1	0	0.49	0.49	0.09	0.52	0.12	0.19	0.24	1	0.2	0.56	0.44	0.44	0.49	0.37	0	182	1.77318e-41	***
BOPA1_6781.1073	54	30	29	69	0.44	0	0.52	0.38	0	0	0	0	1	NA	1	1	0	0.39	0.4	0.06	0.42	0.08	0.16	0.2	1	0.12	0.27	0.73	0.27	0.39	0.32	0	182	1.77318e-41	***
BOPA1_6804.1197	54	30	29	69	0.35	0.07	0.51	0.38	0	0	0	0	1	1	1	1	0	0.36	0.36	0.04	0.38	0.05	0.1	0.13	1	0.07	0.76	0.24	0.24	0.36	0.3	0	182	1.77318e-41	***
BOPA1_6805.1110	54	30	29	69	0.41	0.33	0.51	0.46	0	0.13	0	0.01	1	0.59	1	0.97	0.03	0.43	0.44	0.01	0.44	0.01	0.02	0.03	0.91	0.02	0.32	0.68	0.32	0.43	0.34	0	159.6	1.38378e-36	***
BOPA1_6833.658	54	30	29	69	0.47	0	0.43	0.44	0.07	0	0.03	0	0.84	NA	0.92	1	0.03	0.49	0.45	0.11	0.49	0.15	0.25	0.31	0.92	0.22	0.41	0.59	0.41	0.49	0.37	0	161.985	4.16796e-37	***
BOPA1_6841.637	54	30	29	69	0.47	0.07	0.27	0.17	0.06	0	0.03	0.01	0.88	1	0.87	0.92	0.03	0.29	0.27	0.03	0.28	0.03	0.1	0.12	0.89	0.05	0.83	0.17	0.17	0.29	0.25	0	148.741	3.2669e-34	***
BOPA1_6846.1161	54	30	29	69	0.37	0	0.19	0.36	0	0	0	0	1	NA	1	1	0	0.29	0.25	0.02	0.25	0.02	0.06	0.08	1	0.03	0.18	0.82	0.18	0.29	0.25	0	182	1.77318e-41	***
BOPA1_6851.867	54	30	29	69	0.22	0	0.52	0.44	0.02	0	0.07	0.01	0.91	NA	0.87	0.97	0.02	0.36	0.36	0.07	0.39	0.1	0.2	0.25	0.91	0.13	0.24	0.76	0.24	0.36	0.3	0	160.507	8.7659e-37	***
BOPA1_6871.945	54	30	29	69	0.42	0	0.47	0.47	0.02	0	0	0.01	0.96	NA	1	0.97	0.01	0.44	0.44	0.1	0.48	0.14	0.23	0.29	0.98	0.21	0.33	0.67	0.33	0.44	0.34	0	173.062	1.58627e-39	***
BOPA1_6911.866	54	30	29	69	0.41	0.07	0.47	0.48	0	0	0	0	1	1	1	1	0	0.41	0.39	0.03	0.4	0.04	0.08	0.1	1	0.06	0.71	0.29	0.29	0.41	0.32	0	182	1.77318e-41	***
BOPA1_6949.895	54	30	29	69	0.17	0	0.19	0.38	0	0	0	0.04	1	NA	1	0.89	0.02	0.24	0.2	0.01	0.21	0.02	0.07	0.09	0.94	0.02	0.14	0.86	0.14	0.24	0.21	0	157.951	3.17192e-36	***
BOPA1_6951.875	54	30	29	69	0.35	0.1	0.19	0.49	0	0.03	0	0	1	0.66	1	1	0.01	0.37	0.32	0.03	0.33	0.04	0.1	0.13	0.97	0.06	0.76	0.24	0.24	0.37	0.3	0	176.627	2.64228e-40	***
BOPA1_6975.1101	54	30	29	69	0.38	0.07	0.36	0.37	0.02	0	0.03	0.01	0.95	1	0.9	0.96	0.02	0.42	0.44	0.15	0.49	0.19	0.33	0.4	0.94	0.27	0.71	0.29	0.29	0.42	0.33	0	167.832	2.20098e-38	***
BOPA1_7032.201	54	30	29	69	0.31	0	0.19	0.29	0	0	0	0	1	NA	1	1	0	0.24	0.21	0.01	0.21	0.01	0.03	0.05	1	0.01	0.14	0.86	0.14	0.24	0.21	0	182	1.77318e-41	***
BOPA1_7044.705	54	30	29	69	0.48	0.07	0.48	0.26	0	0	0.03	0.01	1	1	0.93	0.94	0.01	0.48	0.5	0.18	0.56	0.24	0.35	0.42	0.96	0.35	0.39	0.61	0.39	0.48	0.36	0	173.691	1.15627e-39	***
BOPA1_7069.1149	54	30	29	69	0.48	0.07	0.44	0.51	0.04	0	0	0.01	0.92	1	1	0.97	0.02	0.46	0.43	0.05	0.44	0.07	0.12	0.15	0.97	0.11	0.35	0.65	0.35	0.46	0.35	0	169.124	1.14933e-38	***
BOPA1_7090.1260	54	30	29	69	0.24	0	0.41	0.3	0.02	0	0	0.01	0.92	NA	1	0.95	0.01	0.26	0.26	0.02	0.26	0.02	0.06	0.08	0.97	0.03	0.85	0.15	0.15	0.26	0.23	0	166.961	3.41222e-38	***
BOPA1_713.972	54	30	29	69	0.49	0.19	0.44	0.42	0	0	0	0	1	1	1	1	0	0.5	0.5	0.12	0.54	0.15	0.23	0.29	1	0.25	0.52	0.48	0.48	0.5	0.37	0	182	1.77318e-41	***
BOPA1_7140.595	54	30	29	69	0.35	0.07	0.41	0.31	0	0	0	0	1	1	1	1	0	0.3	0.3	0.01	0.3	0.01	0.04	0.05	1	0.02	0.19	0.81	0.19	0.3	0.26	0	182	1.77318e-41	***
BOPA1_7144.973	54	30	29	69	0.46	0	0.38	0.45	0	0	0	0.01	1	NA	1	0.97	0.01	0.48	0.43	0.11	0.47	0.15	0.26	0.31	0.99	0.22	0.6	0.4	0.4	0.48	0.36	0	177.851	1.4274e-40	***
BOPA1_7149.975	54	30	29	69	0.49	0.35	0.36	0.14	0	0.1	0.03	0	1	0.71	0.9	1	0.02	0.43	0.47	0.14	0.51	0.18	0.29	0.35	0.9	0.27	0.69	0.31	0.31	0.43	0.34	0	163.879	1.6076e-37	***
BOPA1_7167.466	54	30	29	69	0.3	0	0.44	0.5	0.02	0	0	0.01	0.94	NA	1	0.97	0.01	0.39	0.35	0.04	0.37	0.06	0.13	0.16	0.97	0.09	0.26	0.74	0.26	0.39	0.31	0	171.846	2.92416e-39	***
BOPA1_7169.713	54	30	29	69	0.39	0	0.51	0.49	0	0	0.03	0	1	NA	0.93	1	0.01	0.42	0.4	0.05	0.42	0.07	0.13	0.17	0.98	0.11	0.7	0.3	0.3	0.42	0.33	0	177.264	1.91759e-40	***
BOPA1_7185.370	54	30	29	69	0.32	0.07	0.47	0.21	0.02	0	0.07	0	0.94	1	0.85	1	0.02	0.33	0.38	0.11	0.41	0.15	0.3	0.36	0.92	0.2	0.21	0.79	0.21	0.33	0.28	0	164.458	1.20164e-37	***
BOPA1_7187.382	54	30	29	69	0.42	0.07	0.38	0.44	0.04	0	0	0	0.91	1	1	1	0.01	0.38	0.35	0.02	0.35	0.03	0.06	0.07	0.97	0.04	0.75	0.25	0.25	0.38	0.31	0	171.565	3.36875e-39	***
BOPA1_7207.696	54	30	29	69	0.49	0.46	0.13	0.38	0.06	0.27	0	0	0.89	0.41	1	1	0.06	0.45	0.46	0.09	0.49	0.12	0.2	0.25	0.78	0.19	0.34	0.66	0.34	0.45	0.35	0	136.154	1.84674e-31	***
BOPA1_7216.297	54	30	29	69	0.51	0.37	0.52	0.5	0.02	0.07	0.03	0	0.96	0.82	0.93	1	0.02	0.5	0.5	0.02	0.51	0.03	0.05	0.06	0.94	0.06	0.52	0.48	0.48	0.5	0.37	0	166.322	4.70458e-38	***
BOPA1_7221.766	54	30	29	69	0.2	0	0.34	0.51	0	0	0	0	1	NA	1	1	0	0.39	0.33	0.07	0.36	0.09	0.21	0.26	1	0.13	0.26	0.74	0.26	0.39	0.31	0	182	1.77318e-41	***
BOPA1_7236.1384	54	30	29	69	0.48	0.07	0.5	0.48	0	0	0	0.01	1	1	1	0.97	0.01	0.44	0.43	0.04	0.44	0.06	0.1	0.13	0.99	0.09	0.33	0.67	0.33	0.44	0.35	0	177.522	1.68483e-40	***
BOPA1_7241.553	54	30	29	69	0.39	0	0.5	0.51	0	0	0	0.01	1	NA	1	0.97	0.01	0.45	0.44	0.09	0.47	0.12	0.21	0.26	0.99	0.19	0.65	0.35	0.35	0.45	0.35	0	177.625	1.59986e-40	***
BOPA1_7276.942	54	30	29	69	0.34	0.21	0.48	0.5	0.02	0.03	0.03	0	0.95	0.84	0.93	1	0.02	0.45	0.46	0.07	0.48	0.1	0.16	0.21	0.94	0.16	0.65	0.35	0.35	0.45	0.35	0	169.034	1.20297e-38	***
BOPA1_7282.1386	54	30	29	69	0.35	0.07	0.52	0.33	0	0	0.07	0	1	1	0.87	1	0.01	0.36	0.37	0.05	0.39	0.07	0.15	0.19	0.95	0.11	0.77	0.23	0.23	0.36	0.29	0	170.908	4.68726e-39	***
BOPA1_7284.710	54	30	29	69	0.45	0.07	0.16	0.51	0	0	0.03	0.01	1	1	0.79	0.97	0.01	0.49	0.49	0.2	0.56	0.26	0.4	0.47	0.96	0.37	0.43	0.57	0.43	0.49	0.37	0	173.925	1.02796e-39	***
BOPA1_7302.240	54	30	29	69	0.17	0.13	0.19	0.23	0.15	0.13	0.21	0.26	0.13	-0.05	-0.1	-0.14	0.2	0.19	0.18	0	0.18	0	0	0	-0.05	0	0.1	0.9	0.1	0.19	0.17	0	0.608	0.435546
BOPA1_7337.388	54	30	29	69	0.42	0	0.51	0.51	0	0	0	0	1	NA	1	1	0	0.45	0.43	0.06	0.45	0.09	0.15	0.19	1	0.14	0.34	0.66	0.34	0.45	0.35	0	182	1.77318e-41	***
BOPA1_7342.535	54	30	29	69	0.43	0	0.52	0.5	0.02	0	0	0.01	0.96	NA	1	0.97	0.01	0.44	0.43	0.06	0.45	0.08	0.15	0.19	0.98	0.13	0.33	0.67	0.33	0.44	0.34	0	173.062	1.58627e-39	***
BOPA1_7356.1241	54	30	29	69	0.44	0.24	0.5	0.51	0.04	0	0	0	0.92	1	1	1	0.01	0.47	0.45	0.03	0.46	0.04	0.07	0.09	0.98	0.07	0.37	0.63	0.37	0.47	0.36	0	173.554	1.2385e-39	***
BOPA1_7361.937	54	30	29	69	0.46	0.13	0.47	0.5	0.02	0	0	0	0.96	1	1	1	0.01	0.47	0.44	0.06	0.46	0.07	0.12	0.16	0.99	0.12	0.62	0.38	0.38	0.47	0.36	0	177.788	1.47356e-40	***
BOPA1_7372.1253	54	30	29	69	0.51	0	0.49	0.46	0	0	0	0.01	1	NA	1	0.97	0.01	0.49	0.47	0.11	0.51	0.14	0.22	0.28	0.99	0.22	0.45	0.55	0.45	0.49	0.37	0	177.978	1.33916e-40	***
BOPA1_7385.763	54	30	29	69	0.51	0.13	0.43	0.26	0	0	0.03	0.01	1	1	0.92	0.94	0.01	0.4	0.39	0.06	0.41	0.08	0.15	0.19	0.96	0.11	0.27	0.73	0.27	0.4	0.32	0	172.101	2.57242e-39	***
BOPA1_7487.390	54	30	29	69	0.31	0.16	0.34	0.46	0	0.03	0	0.01	1	0.79	1	0.97	0.01	0.36	0.33	0.01	0.33	0.01	0.03	0.04	0.96	0.02	0.77	0.23	0.23	0.36	0.29	0	170.908	4.68726e-39	***
BOPA1_7504.485	54	30	29	69	0.49	0.16	0.27	0.5	0	0.03	0.03	0	1	0.79	0.87	1	0.01	0.5	0.5	0.14	0.55	0.19	0.29	0.35	0.95	0.3	0.52	0.48	0.48	0.5	0.37	0	174.079	9.51141e-40	***
BOPA1_7523.440	54	30	29	69	0.39	0.07	0.22	0.47	0	0	0.03	0.01	1	1	0.84	0.97	0.01	0.5	0.5	0.21	0.57	0.28	0.42	0.49	0.96	0.39	0.54	0.46	0.46	0.5	0.37	0	174.041	9.69518e-40	***
BOPA1_7559.350	54	30	29	69	0.22	0	0.48	0.25	0.02	0	0.03	0	0.91	NA	0.93	1	0.01	0.31	0.35	0.11	0.39	0.15	0.33	0.39	0.94	0.2	0.81	0.19	0.19	0.31	0.26	0	169.352	1.02517e-38	***
BOPA1_7560.538	54	30	29	69	0.39	0.29	0.5	0.4	0.04	0.07	0.03	0	0.91	0.77	0.93	1	0.03	0.42	0.44	0.05	0.46	0.06	0.11	0.14	0.91	0.1	0.7	0.3	0.3	0.42	0.33	0	159.174	1.71415e-36	***
BOPA1_7576.818	54	30	29	69	0.48	0.29	0.44	0.5	0	0.07	0	0	1	0.77	1	1	0.01	0.48	0.46	0.03	0.47	0.04	0.06	0.08	0.96	0.06	0.4	0.6	0.4	0.48	0.36	0	173.731	1.133e-39	***
BOPA1_76.1059	54	30	29	69	0.51	0	0.44	0.29	0	0	0	0	1	NA	1	1	0	0.49	0.5	0.19	0.57	0.25	0.38	0.45	1	0.37	0.57	0.43	0.43	0.49	0.37	0	182	1.77318e-41	***
BOPA1_7623.818	54	30	29	69	0.5	0	0.41	0.51	0	0	0	0	1	NA	1	1	0	0.46	0.42	0.07	0.45	0.09	0.16	0.2	1	0.14	0.64	0.36	0.36	0.46	0.36	0	182	1.77318e-41	***
BOPA1_7639.122	54	30	29	69	0.33	0	0.5	0.51	0	0	0.03	0	1	NA	0.93	1	0.01	0.46	0.45	0.11	0.48	0.15	0.25	0.31	0.97	0.22	0.35	0.65	0.35	0.46	0.35	0	177.656	1.57513e-40	***
BOPA1_7655.579	54	30	29	69	0.37	0	0.51	0.42	0	0	0	0	1	NA	1	1	0	0.38	0.37	0.05	0.39	0.06	0.12	0.16	1	0.09	0.25	0.75	0.25	0.38	0.31	0	182	1.77318e-41	***
BOPA1_7660.476	54	30	29	69	0.24	0.07	0.41	0.23	0.02	0	0	0	0.92	1	1	1	0.01	0.24	0.25	0.01	0.25	0.01	0.04	0.06	0.98	0.02	0.14	0.86	0.14	0.24	0.21	0	173.794	1.09768e-39	***
BOPA1_7691.679	54	30	29	69	0.23	0	0.51	0.39	0	0	0.03	0	1	NA	0.93	1	0.01	0.35	0.37	0.08	0.39	0.11	0.23	0.28	0.97	0.16	0.77	0.23	0.23	0.35	0.29	0	176.363	3.01633e-40	***
BOPA1_7706.924	54	30	29	69	0.39	0	0.47	0.44	0	0	0	0	1	NA	1	1	0	0.48	0.44	0.11	0.48	0.15	0.26	0.32	1	0.22	0.39	0.61	0.39	0.48	0.36	0	182	1.77318e-41	***
BOPA1_7712.674	54	30	29	69	0.51	0.07	0.43	0.42	0.04	0	0.03	0.01	0.93	1	0.92	0.97	0.02	0.43	0.4	0.04	0.42	0.06	0.11	0.14	0.94	0.09	0.69	0.31	0.31	0.43	0.34	0	163.707	1.75333e-37	***
BOPA1_7729.565	54	30	29	69	0.42	0.19	0.13	0.49	0.02	0	0	0	0.96	1	1	1	0.01	0.39	0.34	0.03	0.35	0.04	0.09	0.12	0.98	0.06	0.27	0.73	0.27	0.39	0.31	0	176.92	2.27994e-40	***
BOPA1_7747.1056	54	30	29	69	0.35	0	0.52	0.49	0	0	0	0	1	NA	1	1	0	0.47	0.44	0.1	0.48	0.14	0.23	0.29	1	0.21	0.63	0.37	0.37	0.47	0.36	0	182	1.77318e-41	***
BOPA1_7782.410	54	30	29	69	0.38	0	0.44	0.51	0.02	0	0	0	0.95	NA	1	1	0.01	0.42	0.39	0.05	0.4	0.07	0.14	0.17	0.99	0.11	0.3	0.7	0.3	0.42	0.33	0	177.313	1.87163e-40	***
BOPA1_78.1073	54	30	29	69	0.5	0	0.44	0.21	0	0	0	0	1	NA	1	1	0	0.48	0.5	0.21	0.57	0.28	0.42	0.49	1	0.4	0.39	0.61	0.39	0.48	0.36	0	182	1.77318e-41	***
BOPA1_7818.967	54	30	29	69	0.51	0.13	0.25	0.42	0.06	0	0	0	0.89	1	1	1	0.02	0.49	0.5	0.17	0.56	0.23	0.35	0.41	0.96	0.34	0.43	0.57	0.43	0.49	0.37	0	169.937	7.63797e-39	***
BOPA1_7822.1474	54	30	29	69	0.5	0.13	0.4	0.23	0.04	0	0.03	0	0.93	1	0.91	1	0.02	0.48	0.5	0.19	0.56	0.25	0.37	0.44	0.94	0.36	0.41	0.59	0.41	0.48	0.37	0	169.804	8.1672e-39	***
BOPA1_7826.869	54	30	29	69	0.4	0.07	0.46	0.45	0.02	0	0.03	0	0.95	1	0.92	1	0.01	0.48	0.44	0.1	0.47	0.13	0.22	0.27	0.96	0.2	0.61	0.39	0.39	0.48	0.36	0	173.691	1.15627e-39	***
BOPA1_7848.441	54	30	29	69	0.37	0.5	0.25	0.23	0	0.23	0	0	1	0.53	1	1	0.04	0.33	0.36	0.02	0.36	0.03	0.06	0.08	0.83	0.04	0.21	0.79	0.21	0.33	0.28	0	142.451	7.75121e-33	***
BOPA1_788.842	54	30	29	69	0.4	0.07	0.44	0.42	0.02	0	0	0	0.95	1	1	1	0.01	0.48	0.44	0.11	0.48	0.15	0.25	0.31	0.99	0.22	0.4	0.6	0.4	0.48	0.37	0	177.87	1.4141e-40	***
BOPA1_7959.829	54	30	29	69	0.14	0	0.52	0.14	0	0	0.03	0	1	NA	0.93	1	0.01	0.22	0.27	0.07	0.3	0.1	0.27	0.33	0.96	0.12	0.87	0.13	0.13	0.22	0.2	0	173.216	1.46847e-39	***
BOPA1_8005.914	54	30	29	69	0.5	0.07	0.41	0.25	0.02	0	0	0	0.96	1	1	1	0.01	0.5	0.48	0.17	0.54	0.23	0.36	0.43	0.98	0.33	0.5	0.5	0.5	0.5	0.37	0	178.022	1.31021e-40	***
BOPA1_8048.952	54	30	29	69	0.45	0.07	0.41	0.31	0	0	0	0	1	1	1	1	0	0.5	0.46	0.15	0.52	0.2	0.33	0.4	1	0.3	0.46	0.54	0.46	0.5	0.37	0	182	1.77318e-41	***
BOPA1_8097.658	54	30	29	69	0.51	0.26	0.48	0.36	0.04	0.03	0.03	0	0.93	0.87	0.93	1	0.02	0.5	0.49	0.09	0.52	0.12	0.19	0.23	0.93	0.2	0.49	0.51	0.49	0.5	0.37	0	166.344	4.65229e-38	***
BOPA1_810.818	54	30	29	69	0.43	0.4	0.48	0.5	0.02	0.07	0.03	0	0.96	0.83	0.93	1	0.02	0.47	0.46	0	0.46	0	0.01	0.01	0.93	0.01	0.63	0.37	0.37	0.47	0.36	0	165.21	8.23034e-38	***
BOPA1_8122.734	54	30	29	69	0.46	0	0.4	0.16	0.02	0	0.03	0	0.96	NA	0.91	1	0.01	0.29	0.29	0.03	0.3	0.04	0.11	0.14	0.95	0.06	0.18	0.82	0.18	0.29	0.25	0	168.46	1.6052e-38	***
BOPA1_8142.676	54	30	29	69	0.17	0	0.25	0.36	0	0	0	0	1	NA	1	1	0	0.24	0.21	0.01	0.21	0.01	0.05	0.07	1	0.02	0.14	0.86	0.14	0.24	0.21	0	182	1.77318e-41	***
BOPA1_816.265	54	30	29	69	0.51	0.1	0.48	0.41	0.02	0.1	0.03	0.01	0.96	-0.04	0.93	0.96	0.03	0.5	0.49	0.11	0.53	0.15	0.23	0.29	0.89	0.24	0.49	0.51	0.49	0.5	0.37	0	158.789	2.08138e-36	***
BOPA1_8166.525	54	30	29	69	0.39	0	0.41	0.48	0	0	0	0	1	NA	1	1	0	0.39	0.35	0.03	0.36	0.04	0.09	0.12	1	0.06	0.74	0.26	0.26	0.39	0.31	0	182	1.77318e-41	***
BOPA1_8224.561	54	30	29	69	0.49	0.44	0.22	0.42	0.06	0.17	0.03	0.01	0.89	0.63	0.84	0.97	0.05	0.47	0.47	0.08	0.5	0.1	0.16	0.21	0.83	0.17	0.37	0.63	0.37	0.47	0.36	0	141.548	1.22074e-32	***
BOPA1_8258.330	54	30	29	69	0.07	0	0.34	0.4	0	0	0	0	1	NA	1	1	0	0.25	0.23	0.02	0.23	0.03	0.1	0.13	1	0.04	0.85	0.15	0.15	0.25	0.22	0	182	1.77318e-41	***
BOPA1_828.545	54	30	29	69	0.51	0.19	0.46	0.48	0	0	0.03	0.01	1	1	0.92	0.97	0.01	0.46	0.44	0.03	0.45	0.04	0.07	0.09	0.97	0.07	0.35	0.65	0.35	0.46	0.35	0	173.333	1.38403e-39	***
BOPA1_8293.202	54	30	29	69	0.42	0.43	0.43	0.33	0	0.07	0.03	0	1	0.85	0.92	1	0.02	0.44	0.47	0.07	0.49	0.09	0.14	0.18	0.94	0.15	0.67	0.33	0.33	0.44	0.34	0	168.622	1.47981e-38	***
BOPA1_832.1040	54	30	29	69	0.42	0.07	0.47	0.5	0.04	0.07	0	0	0.91	-0.02	1	1	0.02	0.48	0.47	0.11	0.51	0.14	0.23	0.28	0.93	0.23	0.4	0.6	0.4	0.48	0.37	0	165.729	6.33846e-38	***
BOPA1_8344.444	54	30	29	69	0.23	0	0.4	0.31	0	0	0.03	0	1	NA	0.91	1	0.01	0.26	0.25	0.01	0.25	0.02	0.06	0.07	0.96	0.02	0.85	0.15	0.15	0.26	0.22	0	174.287	8.56724e-40	***
BOPA1_8388.578	54	30	29	69	0.5	0.07	0.52	0.36	0.02	0	0	0	0.96	1	1	1	0.01	0.5	0.5	0.14	0.54	0.18	0.27	0.33	0.99	0.28	0.46	0.54	0.46	0.5	0.37	0	178.002	1.32357e-40	***
BOPA1_8486.1964	54	30	29	69	0.39	0.07	0.47	0.47	0	0	0	0	1	1	1	1	0	0.4	0.38	0.03	0.39	0.04	0.07	0.1	1	0.06	0.27	0.73	0.27	0.4	0.32	0	182	1.77318e-41	***
BOPA1_8491.1138	54	30	29	69	0.48	0.21	0.46	0.34	0.04	0.03	0.03	0.01	0.92	0.84	0.92	0.96	0.03	0.49	0.5	0.13	0.54	0.17	0.25	0.31	0.92	0.27	0.55	0.45	0.45	0.49	0.37	0	162.341	3.48445e-37	***
BOPA1_8504.785	54	30	29	69	0.38	0.13	0.43	0.43	0.02	0	0.03	0	0.95	1	0.92	1	0.01	0.37	0.35	0.01	0.36	0.02	0.03	0.04	0.96	0.02	0.75	0.25	0.25	0.37	0.3	0	171.413	3.63585e-39	***
BOPA1_851.804	54	30	29	69	0.14	0.1	0.3	0.24	0	0.03	0	0.01	1	0.66	1	0.94	0.01	0.2	0.19	0	0.2	0	0.01	0.01	0.94	0	0.11	0.89	0.11	0.2	0.18	0	162.127	3.88028e-37	***
BOPA1_8523.316	54	30	29	69	0.28	0	0.34	0.11	0	0	0	0	1	NA	1	1	0	0.19	0.19	0.01	0.2	0.01	0.05	0.07	1	0.02	0.1	0.9	0.1	0.19	0.17	0	182	1.77318e-41	***
BOPA1_8561.968	54	30	29	69	0.46	0.07	0.4	0.43	0.02	0	0.03	0	0.96	1	0.91	1	0.01	0.39	0.36	0.02	0.37	0.03	0.06	0.08	0.96	0.05	0.26	0.74	0.26	0.39	0.31	0	171.846	2.92416e-39	***
BOPA1_8582.772	54	30	29	69	0.2	0	0.52	0.43	0	0	0.03	0	1	NA	0.93	1	0.01	0.35	0.35	0.07	0.38	0.09	0.19	0.24	0.97	0.13	0.77	0.23	0.23	0.35	0.29	0	176.363	3.01633e-40	***
BOPA1_8631.469	54	30	29	69	0.19	0.21	0.13	0.36	0.02	0.03	0	0	0.9	0.84	1	1	0.01	0.25	0.23	0	0.23	0	0.02	0.02	0.94	0.01	0.15	0.85	0.15	0.25	0.22	0	166.514	4.27085e-38	***
BOPA1_8722.512	54	30	29	69	0.36	0.07	0.25	0.12	0.02	0	0	0.01	0.95	1	1	0.88	0.01	0.21	0.21	0.01	0.21	0.01	0.04	0.05	0.96	0.01	0.12	0.88	0.12	0.21	0.19	0	163.666	1.78939e-37	***
BOPA1_8724.1282	54	30	29	69	0.26	0.07	0.38	0.27	0	0	0	0	1	1	1	1	0	0.25	0.25	0.01	0.25	0.01	0.03	0.03	1	0.01	0.15	0.85	0.15	0.25	0.22	0	182	1.77318e-41	***
BOPA1_8743.197	54	30	29	69	0.32	0.07	0.19	0.16	0.02	0	0	0	0.94	1	1	1	0.01	0.2	0.19	0	0.19	0	0.02	0.02	0.97	0.01	0.89	0.11	0.11	0.2	0.18	0	172.133	2.53175e-39	***
BOPA1_8758.564	54	30	29	69	0.51	0.29	0.51	0.36	0.04	0	0.03	0	0.93	1	0.93	1	0.02	0.5	0.5	0.08	0.53	0.11	0.17	0.21	0.96	0.19	0.52	0.48	0.48	0.5	0.37	0	170.169	6.79481e-39	***
BOPA1_8785.443	54	30	29	69	0.44	0.5	0.48	0.43	0.39	0.97	0.66	0.46	0.12	-0.93	-0.35	-0.09	0.55	0.46	0.47	0.01	0.47	0.01	0.01	0.02	-0.33	0.02	0.35	0.65	0.35	0.46	0.35	0	8.236	0.0041057	***
BOPA1_8787.1459	54	30	29	69	0.46	0.07	0.22	0.42	0	0	0.03	0	1	1	0.84	1	0.01	0.36	0.32	0.03	0.33	0.04	0.08	0.11	0.97	0.05	0.76	0.24	0.24	0.36	0.3	0	176.544	2.75516e-40	***
BOPA1_8817.798	54	30	29	69	0.35	0	0.19	0.43	0	0	0	0	1	NA	1	1	0	0.32	0.27	0.02	0.27	0.03	0.08	0.11	1	0.04	0.2	0.8	0.2	0.32	0.27	0	182	1.77318e-41	***
BOPA1_8867.459	54	30	29	69	0.32	0.07	0.38	0.06	0.02	0	0	0	0.94	1	1	1	0.01	0.2	0.22	0.01	0.22	0.02	0.06	0.08	0.98	0.02	0.11	0.89	0.11	0.2	0.18	0	172.133	2.53175e-39	***
BOPA1_8889.842	54	30	29	69	0.49	0.07	0.22	0.14	0.02	0	0.03	0	0.96	1	0.84	1	0.01	0.44	0.48	0.25	0.56	0.33	0.52	0.59	0.94	0.43	0.32	0.68	0.32	0.44	0.34	0	172.986	1.64857e-39	***
BOPA1_8901.1446	54	30	29	69	0.44	0	0.5	0.39	0	0	0	0	1	NA	1	1	0	0.41	0.41	0.08	0.44	0.11	0.19	0.24	1	0.16	0.71	0.29	0.29	0.41	0.32	0	182	1.77318e-41	***
BOPA1_8930.370	54	30	29	69	0.41	0.03	0.4	0.51	0	0.03	0.03	0.01	1	0	0.91	0.97	0.02	0.47	0.47	0.13	0.52	0.18	0.29	0.35	0.94	0.27	0.62	0.38	0.38	0.47	0.36	0	169.512	9.4549e-39	***
BOPA1_9022.543	54	30	29	69	0.46	0	0.44	0.48	0.02	0	0	0	0.96	NA	1	1	0.01	0.42	0.38	0.04	0.4	0.05	0.1	0.13	0.99	0.08	0.29	0.71	0.29	0.42	0.33	0	177.214	1.96704e-40	***
BOPA1_9105.497	54	30	29	69	0.39	0.26	0.13	0.06	0	0.1	0	0	1	0.62	1	1	0.02	0.22	0.22	0.01	0.23	0.02	0.05	0.07	0.88	0.02	0.12	0.88	0.12	0.22	0.19	0	155.363	1.16626e-35	***
BOPA1_9149.1316	54	30	29	69	0.48	0	0.36	0.5	0	0	0.03	0	1	NA	0.9	1	0.01	0.49	0.48	0.15	0.53	0.2	0.3	0.37	0.97	0.29	0.41	0.59	0.41	0.49	0.37	0	177.904	1.39034e-40	***
BOPA1_918.480	54	30	29	69	0.32	0	0.38	0.49	0.02	0	0	0.03	0.94	NA	1	0.94	0.02	0.38	0.34	0.04	0.35	0.05	0.12	0.15	0.96	0.07	0.26	0.74	0.26	0.38	0.31	0	166.57	4.15249e-38	***
BOPA1_9191.263	54	30	29	69	0.5	0.07	0.49	0.5	0	0	0	0	1	1	1	1	0	0.46	0.44	0.05	0.45	0.06	0.11	0.14	1	0.1	0.64	0.36	0.36	0.46	0.35	0	182	1.77318e-41	***
BOPA1_9209.298	54	30	29	69	0.17	0.07	0.07	0.29	0.04	0	0	0	0.78	1	1	1	0.01	0.19	0.15	0	0.16	0.01	0.02	0.03	0.94	0.01	0.1	0.9	0.1	0.19	0.17	0	161.238	6.07117e-37	***
BOPA1_921.414	54	30	29	69	0.12	0	0.52	0.11	0.02	0	0.03	0	0.85	NA	0.93	1	0.01	0.21	0.26	0.08	0.29	0.1	0.29	0.35	0.93	0.13	0.88	0.12	0.12	0.21	0.19	0	163.666	1.78939e-37	***
BOPA1_9291.1322	54	30	29	69	0.48	0	0.48	0.49	0	0	0.03	0	1	NA	0.93	1	0.01	0.44	0.41	0.05	0.43	0.06	0.12	0.15	0.98	0.1	0.68	0.32	0.32	0.44	0.34	0	177.444	1.75188e-40	***
BOPA1_93.413	54	30	29	69	0.19	0.07	0.07	0.27	0.02	0	0	0	0.9	1	1	1	0.01	0.18	0.15	0	0.15	0	0.02	0.02	0.97	0	0.1	0.9	0.1	0.18	0.17	0	171.214	4.01863e-39	***
BOPA1_952.1301	54	30	29	69	0.46	0	0.48	0.44	0.02	0	0.03	0	0.96	NA	0.93	1	0.01	0.5	0.49	0.14	0.54	0.19	0.29	0.36	0.96	0.29	0.46	0.54	0.46	0.5	0.37	0	174.041	9.69518e-40	***
BOPA1_963.386	54	30	29	69	0.5	0.31	0.43	0.4	0.02	0.1	0.03	0	0.96	0.68	0.92	1	0.03	0.5	0.5	0.09	0.53	0.12	0.18	0.23	0.91	0.21	0.54	0.46	0.46	0.5	0.37	0	162.42	3.34877e-37	***
BOPA1_971.682	54	30	29	69	0.14	0	0.34	0.4	0	0	0	0	1	NA	1	1	0	0.27	0.24	0.02	0.25	0.03	0.08	0.1	1	0.03	0.84	0.16	0.16	0.27	0.23	0	182	1.77318e-41	***
BOPA1_9728.1098	54	30	29	69	0.47	0.43	0.4	0.27	0.02	0.2	0.03	0	0.96	0.54	0.91	1	0.04	0.38	0.4	0	0.4	0.01	0.01	0.01	0.84	0.01	0.26	0.74	0.26	0.38	0.31	0	142.632	7.07444e-33	***
BOPA1_9745.628	54	30	29	69	0.23	0	0.52	0.31	0	0	0.07	0	1	NA	0.87	1	0.01	0.3	0.32	0.06	0.34	0.08	0.18	0.23	0.93	0.1	0.19	0.81	0.19	0.3	0.26	0	169.073	1.17948e-38	***
BOPA1_9757.582	54	30	29	69	0.39	0.21	0.4	0.11	0	0.03	0.03	0	1	0.84	0.91	1	0.01	0.27	0.29	0.01	0.29	0.01	0.04	0.05	0.94	0.02	0.16	0.84	0.16	0.27	0.23	0	167.375	2.76967e-38	***
BOPA1_9766.787	54	30	29	69	0.29	0.07	0.41	0.45	0.17	0	0.48	0.32	0.43	1	-0.19	0.29	0.25	0.35	0.33	0.02	0.33	0.03	0.07	0.09	0.2	0.04	0.77	0.23	0.23	0.35	0.29	0	16.129	5.91832e-05	***
BOPA1_9820.455	54	30	29	69	0.41	0	0.41	0.49	0	0	0.07	0.01	1	NA	0.83	0.97	0.02	0.49	0.48	0.15	0.53	0.2	0.31	0.38	0.94	0.3	0.58	0.42	0.42	0.49	0.37	0	169.896	7.79761e-39	***
BOPA1_9864.225	54	30	29	69	0.47	0	0.52	0.49	0.02	0	0	0	0.96	NA	1	1	0.01	0.45	0.44	0.07	0.46	0.09	0.16	0.2	0.99	0.15	0.65	0.35	0.35	0.45	0.35	0	177.625	1.59986e-40	***
BOPA1_9910.427	54	30	29	69	0.37	0.07	0.48	0.49	0	0	0.03	0	1	1	0.93	1	0.01	0.45	0.45	0.09	0.48	0.12	0.21	0.26	0.98	0.19	0.34	0.66	0.34	0.45	0.35	0	177.558	1.65458e-40	***
BOPA1_ABC01247.1.1.92	54	30	29	69	0.48	0.13	0.13	0.38	0	0.07	0	0	1	0.48	1	1	0.01	0.47	0.49	0.2	0.55	0.27	0.42	0.49	0.94	0.38	0.63	0.37	0.37	0.47	0.36	0	173.554	1.2385e-39	***
BOPA1_ABC01334.1.1.55	54	30	29	69	0.48	0.07	0.44	0.51	0	0	0.07	0.01	1	1	0.84	0.97	0.02	0.49	0.49	0.11	0.52	0.15	0.23	0.28	0.94	0.24	0.43	0.57	0.43	0.49	0.37	0	169.975	7.4936e-39	***
BOPA1_ABC01644.1.3.379	54	30	29	69	0.5	0.07	0.5	0.5	0.02	0	0	0	0.96	1	1	1	0.01	0.48	0.46	0.06	0.48	0.09	0.14	0.18	0.99	0.14	0.4	0.6	0.4	0.48	0.36	0	177.851	1.4274e-40	***
BOPA1_ABC01741.1.4.299	54	30	29	69	0.34	0	0.3	0.31	0.02	0	0	0	0.95	NA	1	1	0.01	0.27	0.25	0.01	0.25	0.01	0.04	0.05	0.98	0.02	0.16	0.84	0.16	0.27	0.23	0	174.712	6.9215e-40	***
BOPA1_ABC01899.1.1.301	54	30	29	69	0.45	0	0.38	0.48	0.02	0	0	0	0.96	NA	1	1	0.01	0.46	0.42	0.09	0.45	0.12	0.21	0.26	0.99	0.18	0.63	0.37	0.37	0.46	0.36	0	177.713	1.53036e-40	***
BOPA1_ABC02895.1.4.231	54	30	29	69	0.33	0.16	0.41	0.33	0	0.03	0	0	1	0.79	1	1	0.01	0.31	0.31	0	0.31	0.01	0.01	0.02	0.97	0.01	0.8	0.2	0.2	0.31	0.26	0	175.687	4.239e-40	***
BOPA1_ABC03113.1.1.251	54	30	29	69	0.35	0	0.3	0.51	0.04	0	0	0	0.89	NA	1	1	0.01	0.41	0.35	0.06	0.37	0.08	0.17	0.22	0.97	0.11	0.29	0.71	0.29	0.41	0.32	0	172.332	2.29019e-39	***
BOPA1_ABC03181.1.1.164	54	30	29	69	0.49	0.19	0.1	0.16	0	0	0.03	0	1	1	0.66	1	0.01	0.43	0.46	0.23	0.54	0.3	0.49	0.56	0.96	0.4	0.69	0.31	0.31	0.43	0.34	0	177.359	1.82887e-40	***
BOPA1_ABC03253.1.2.279	54	30	29	69	0.43	0.19	0.46	0.33	0.02	0	0.03	0	0.96	1	0.92	1	0.01	0.36	0.36	0.01	0.36	0.01	0.03	0.04	0.96	0.02	0.76	0.24	0.24	0.36	0.3	0	171.085	4.28757e-39	***
BOPA1_ABC03900.1.2.406	54	30	29	69	0.5	0	0.3	0.48	0.02	0	0	0	0.96	NA	1	1	0.01	0.42	0.38	0.06	0.4	0.07	0.15	0.19	0.99	0.11	0.7	0.3	0.3	0.42	0.33	0	177.313	1.87163e-40	***
BOPA1_ABC04322.1.3.208	54	30	29	69	0.2	0	0.44	0.51	0	0	0	0	1	NA	1	1	0	0.39	0.35	0.06	0.37	0.08	0.18	0.22	1	0.12	0.74	0.26	0.26	0.39	0.31	0	182	1.77318e-41	***
BOPA1_ABC04352.pHv108.01	54	30	29	69	0.36	0	0.47	0.5	0.13	0	0	0	0.64	NA	1	1	0.04	0.45	0.45	0.11	0.48	0.15	0.25	0.31	0.9	0.23	0.34	0.66	0.34	0.45	0.35	0	152.279	5.50669e-35	***
BOPA1_ABC04676.1.1.59	54	30	29	69	0.51	0.19	0.4	0.51	0.06	0	0.03	0.01	0.89	1	0.91	0.97	0.03	0.5	0.5	0.1	0.53	0.13	0.2	0.25	0.93	0.22	0.48	0.52	0.48	0.5	0.37	0	162.503	3.21198e-37	***
BOPA1_ABC04803.1.1.392	54	30	29	69	0.48	0	0.5	0.31	0	0	0.03	0	1	NA	0.93	1	0.01	0.5	0.5	0.18	0.55	0.23	0.35	0.42	0.97	0.34	0.49	0.51	0.49	0.5	0.37	0	178.019	1.3121e-40	***
BOPA1_ABC04861.2.1.334	54	30	29	69	0.5	0.1	0.41	0.14	0.02	0.03	0	0	0.96	0.66	1	1	0.01	0.46	0.49	0.21	0.56	0.27	0.42	0.49	0.96	0.39	0.64	0.36	0.36	0.46	0.36	0	173.45	1.30541e-39	***
BOPA1_ABC05369.1.3.231	54	30	29	69	0.49	0.07	0.48	0.31	0.02	0	0.03	0	0.96	1	0.93	1	0.01	0.38	0.37	0.04	0.38	0.05	0.1	0.13	0.96	0.07	0.75	0.25	0.25	0.38	0.31	0	171.565	3.36875e-39	***
BOPA1_ABC05818.1.2.271	54	30	29	69	0.43	0.07	0.36	0.51	0.02	0	0.03	0.01	0.96	1	0.9	0.97	0.02	0.48	0.48	0.14	0.53	0.18	0.29	0.35	0.95	0.28	0.6	0.4	0.4	0.48	0.36	0	169.698	8.61293e-39	***
BOPA1_ABC06091.1.1.187	54	30	29	69	0.49	0.07	0.47	0.48	0.02	0	0	0	0.96	1	1	1	0.01	0.49	0.46	0.08	0.48	0.11	0.18	0.22	0.99	0.17	0.41	0.59	0.41	0.49	0.37	0	177.904	1.39034e-40	***
BOPA1_ABC06144.pHv86.01	54	30	29	69	0.36	0.07	0.19	0.4	0.02	0	0	0	0.95	1	1	1	0.01	0.31	0.27	0.01	0.28	0.02	0.05	0.07	0.98	0.03	0.2	0.8	0.2	0.31	0.26	0	175.687	4.239e-40	***
BOPA1_ABC06247.1.1.122	54	30	29	69	0.5	0.21	0.34	0.46	0.02	0.03	0	0	0.96	0.84	1	1	0.01	0.49	0.5	0.12	0.54	0.16	0.24	0.3	0.97	0.26	0.55	0.45	0.45	0.49	0.37	0	173.992	9.93731e-40	***
BOPA1_ABC06682.1.1.311	54	30	29	69	0.38	0	0.44	0.5	0.02	0	0	0	0.95	NA	1	1	0.01	0.44	0.4	0.07	0.42	0.09	0.17	0.21	0.99	0.13	0.33	0.67	0.33	0.44	0.34	0	177.484	1.71721e-40	***
BOPA1_ABC07496.pHv1343.02	54	30	29	69	0.39	0.13	0.25	0.18	0.04	0	0	0	0.91	1	1	1	0.01	0.25	0.24	0.01	0.25	0.01	0.03	0.03	0.96	0.01	0.15	0.85	0.15	0.25	0.22	0	166.514	4.27085e-38	***
BOPA1_ABC07631.1.1.83	54	30	29	69	0.45	0	0.49	0.51	0.02	0	0	0.01	0.96	NA	1	0.97	0.01	0.46	0.43	0.06	0.45	0.09	0.15	0.19	0.98	0.13	0.65	0.35	0.35	0.46	0.35	0	173.333	1.38403e-39	***
BOPA1_ABC07987.1.6.270	54	30	29	69	0.26	0.07	0.13	0.35	0	0	0	0.01	1	1	1	0.96	0.01	0.25	0.21	0.01	0.21	0.01	0.03	0.04	0.98	0.01	0.85	0.15	0.15	0.25	0.22	0	174.05	9.65106e-40	***
BOPA1_ABC08009.1.2.304	54	30	29	69	0.49	0.33	0.25	0.43	0.04	0.07	0	0	0.92	0.8	1	1	0.02	0.48	0.5	0.12	0.54	0.16	0.24	0.3	0.93	0.26	0.59	0.41	0.41	0.48	0.37	0	165.799	6.12042e-38	***
BOPA1_ABC08184.2.1.35	54	30	29	69	0.51	0.07	0.41	0.37	0	0	0	0.01	1	1	1	0.96	0.01	0.5	0.47	0.14	0.52	0.18	0.28	0.35	0.99	0.27	0.52	0.48	0.48	0.5	0.37	0	178.012	1.31654e-40	***
BOPA1_ABC08327.1.1.353	54	30	29	69	0.17	0.07	0.07	0.29	0.04	0	0	0	0.78	1	1	1	0.01	0.19	0.15	0	0.16	0.01	0.02	0.03	0.94	0.01	0.1	0.9	0.1	0.19	0.17	0	161.238	6.07117e-37	***
BOPA1_ABC08396.1.4.120	54	30	29	69	0.45	0.13	0.4	0.03	0.02	0	0.03	0	0.96	1	0.91	1	0.01	0.42	0.47	0.22	0.55	0.3	0.47	0.54	0.95	0.4	0.7	0.3	0.3	0.42	0.33	0	172.542	2.06091e-39	***
BOPA1_ABC08402.1.2.97	54	30	29	69	0.36	0.21	0.38	0.45	0.02	0.17	0	0	0.95	0.21	1	1	0.03	0.5	0.5	0.14	0.54	0.19	0.29	0.35	0.87	0.3	0.54	0.46	0.46	0.5	0.37	0	158.658	2.22285e-36	***
BOPA1_ABC08769.1.1.205	54	30	29	69	0.51	0.19	0.34	0.43	0.04	0.07	0	0	0.93	0.64	1	1	0.02	0.5	0.48	0.11	0.51	0.15	0.23	0.29	0.93	0.23	0.47	0.53	0.47	0.5	0.37	0	166.305	4.74427e-38	***
BOPA1_ABC08774.1.1.752	54	30	29	69	0.31	0.13	0.43	0.35	0	0	0.03	0	1	1	0.92	1	0.01	0.31	0.31	0.01	0.31	0.01	0.02	0.03	0.97	0.01	0.8	0.2	0.2	0.31	0.26	0	175.687	4.239e-40	***
BOPA1_ABC08788.1.1.329	54	30	29	69	0.51	0.5	0.48	0.47	0.06	0.03	0.03	0	0.89	0.93	0.93	1	0.03	0.49	0.5	0.01	0.5	0.01	0.02	0.03	0.94	0.03	0.55	0.45	0.45	0.49	0.37	0	162.341	3.48445e-37	***
BOPA1_ABC09016.2.2.348	54	30	29	69	0.14	0	0.52	0.14	0	0	0.03	0	1	NA	0.93	1	0.01	0.22	0.27	0.07	0.3	0.1	0.27	0.33	0.96	0.12	0.13	0.87	0.13	0.22	0.2	0	173.216	1.46847e-39	***
BOPA1_ABC09154.1.1.250	54	30	29	69	0.26	0	0.07	0.38	0	0	0	0.01	1	NA	1	0.96	0.01	0.25	0.2	0.02	0.2	0.02	0.08	0.11	0.98	0.03	0.85	0.15	0.15	0.25	0.22	0	174.05	9.65106e-40	***
BOPA1_ABC09432.1.1.160	54	30	29	69	0.41	0	0.5	0.36	0.04	0	0	0	0.91	NA	1	1	0.01	0.39	0.4	0.08	0.43	0.11	0.2	0.25	0.97	0.16	0.74	0.26	0.26	0.39	0.31	0	171.846	2.92416e-39	***
BOPA1_ABC09559.1.2.143	54	30	29	69	0.19	0	0.25	0.4	0.02	0	0	0.01	0.9	NA	1	0.96	0.01	0.26	0.22	0.01	0.23	0.02	0.07	0.09	0.96	0.02	0.85	0.15	0.15	0.26	0.23	0	166.961	3.41222e-38	***
BOPA1_ABC09941.1.1.100	54	30	29	69	0.48	0.07	0.48	0.51	0	0	0.03	0.01	1	1	0.93	0.97	0.01	0.48	0.48	0.1	0.51	0.13	0.2	0.25	0.97	0.21	0.41	0.59	0.41	0.48	0.37	0	173.838	1.07368e-39	***
BOPA1_ABC10045.1.1.164	54	30	29	69	0.46	0.07	0.47	0.5	0.02	0	0	0	0.96	1	1	1	0.01	0.44	0.42	0.04	0.43	0.06	0.1	0.13	0.99	0.09	0.33	0.67	0.33	0.44	0.35	0	177.522	1.68483e-40	***
BOPA1_ABC10632.1.2.132	54	30	29	69	0.5	0.24	0.5	0.5	0	0.07	0.03	0.01	1	0.72	0.93	0.97	0.02	0.48	0.46	0.03	0.47	0.04	0.06	0.08	0.93	0.06	0.39	0.61	0.39	0.48	0.36	0	165.576	6.84618e-38	***
BOPA1_ABC10636.1.4.285	54	30	29	69	0.35	0	0.4	0.35	0	0	0.03	0	1	NA	0.91	1	0.01	0.31	0.29	0.02	0.3	0.02	0.05	0.07	0.97	0.03	0.81	0.19	0.19	0.31	0.26	0	175.549	4.5429e-40	***
BOPA1_ABC10667.1.1.288	54	30	29	69	0.4	0.07	0.3	0.49	0.02	0	0	0.01	0.95	1	1	0.97	0.01	0.39	0.34	0.03	0.35	0.04	0.09	0.11	0.97	0.06	0.74	0.26	0.26	0.39	0.31	0	171.846	2.92416e-39	***
BOPA1_ABC10705.1.1.263	54	30	29	69	0.32	0.07	0.38	0.51	0.02	0	0	0.01	0.94	1	1	0.97	0.01	0.4	0.36	0.04	0.38	0.06	0.12	0.15	0.97	0.08	0.72	0.28	0.28	0.4	0.32	0	172.219	2.42378e-39	***
BOPA1_ABC10785.1.1.82	54	30	29	69	0.51	0.07	0.51	0.43	0	0	0.03	0	1	1	0.93	1	0.01	0.5	0.5	0.12	0.54	0.16	0.24	0.29	0.98	0.25	0.5	0.5	0.5	0.5	0.37	0	178.022	1.31021e-40	***
BOPA1_ABC11028.1.1.64	54	30	29	69	0.46	0.07	0.41	0.49	0.02	0	0	0.01	0.96	1	1	0.97	0.01	0.42	0.39	0.03	0.4	0.04	0.08	0.11	0.98	0.07	0.7	0.3	0.3	0.42	0.33	0	172.639	1.96226e-39	***
BOPA1_ABC11221.1.3.410	54	30	29	69	0.36	0.07	0.41	0.16	0.02	0	0	0	0.95	1	1	1	0.01	0.26	0.27	0.02	0.27	0.02	0.06	0.07	0.98	0.03	0.15	0.85	0.15	0.26	0.22	0	174.287	8.56724e-40	***
BOPA1_ABC11278.1.1.76	54	30	29	69	0.28	0.33	0.19	0.17	0	0.07	0	0.01	1	0.8	1	0.92	0.02	0.23	0.24	0	0.24	0	0	0	0.92	0	0.13	0.87	0.13	0.23	0.21	0	157.159	4.72603e-36	***
BOPA1_ABC11290.sfp44.06	54	30	29	69	0.32	0.07	0.44	0.16	0.02	0	0	0	0.94	1	1	1	0.01	0.25	0.27	0.02	0.27	0.02	0.07	0.09	0.98	0.03	0.85	0.15	0.15	0.25	0.22	0	174.05	9.65106e-40	***
BOPA1_ABC11529.1.1.295	54	30	29	69	0.37	0	0.48	0.51	0.04	0	0.03	0	0.9	NA	0.93	1	0.02	0.47	0.46	0.12	0.5	0.16	0.26	0.31	0.95	0.24	0.63	0.37	0.37	0.47	0.36	0	169.37	1.01589e-38	***
BOPA1_ABC11913.1.1.104	54	30	29	69	0.36	0.07	0.52	0.35	0.02	0	0	0.01	0.95	1	1	0.96	0.01	0.36	0.37	0.04	0.38	0.06	0.12	0.16	0.97	0.09	0.24	0.76	0.24	0.36	0.3	0	171.085	4.28757e-39	***
BOPA1_ABC11989.1.2.148	54	30	29	69	0.49	0.13	0.44	0.37	0	0	0	0.01	1	1	1	0.96	0.01	0.5	0.48	0.12	0.52	0.16	0.25	0.3	0.99	0.24	0.47	0.53	0.47	0.5	0.37	0	178.007	1.31972e-40	***
BOPA1_ABC12093.1.2.231	54	30	29	69	0.51	0.29	0.5	0.21	0	0.07	0	0	1	0.77	1	1	0.01	0.47	0.5	0.12	0.54	0.16	0.25	0.3	0.96	0.26	0.62	0.38	0.38	0.47	0.36	0	173.648	1.18151e-39	***
BOPA1_ABC12199.1.1.25	54	30	29	69	0.42	0	0.49	0.33	0.33	0	0.14	0.12	0.21	NA	0.72	0.65	0.16	0.39	0.4	0.1	0.44	0.13	0.24	0.29	0.52	0.18	0.74	0.26	0.26	0.39	0.31	0	60.291	8.18226e-15	***
BOPA1_ABC12560.1.1.421	54	30	29	69	0.45	0	0.41	0.44	0.02	0	0	0	0.96	NA	1	1	0.01	0.48	0.44	0.11	0.47	0.15	0.25	0.31	0.99	0.22	0.6	0.4	0.4	0.48	0.36	0	177.851	1.4274e-40	***
BOPA1_ABC12856.1.1.77	54	30	29	69	0.42	0.07	0.47	0.49	0	0	0	0	1	1	1	1	0	0.42	0.4	0.03	0.41	0.04	0.08	0.11	1	0.07	0.3	0.7	0.3	0.42	0.33	0	182	1.77318e-41	***
BOPA1_ABC13045.1.1.226	54	30	29	69	0.26	0.07	0.48	0.38	0	0	0.03	0.01	1	1	0.93	0.96	0.01	0.32	0.32	0.02	0.33	0.03	0.08	0.1	0.96	0.05	0.2	0.8	0.2	0.32	0.27	0	169.861	7.93355e-39	***
BOPA1_ABC13107.1.3.299	54	30	29	69	0.48	0	0.44	0.51	0	0	0	0.01	1	NA	1	0.97	0.01	0.45	0.42	0.06	0.44	0.08	0.15	0.18	0.99	0.13	0.65	0.35	0.35	0.45	0.35	0	177.625	1.59986e-40	***
BOPA1_ABC13569.1.1.107	54	30	29	69	0.5	0.24	0.4	0.33	0	0	0.03	0	1	1	0.91	1	0.01	0.49	0.5	0.13	0.55	0.18	0.27	0.33	0.98	0.28	0.57	0.43	0.43	0.49	0.37	0	177.933	1.3701e-40	***
BOPA1_ABC13652.1.2.156	54	30	29	69	0.5	0.44	0.16	0.5	0	0.17	0.03	0	1	0.63	0.79	1	0.03	0.49	0.49	0.08	0.51	0.11	0.17	0.22	0.88	0.19	0.42	0.58	0.42	0.49	0.37	0	158.248	2.73152e-36	***
BOPA1_ABC13678.1.2.369	54	30	29	69	0.26	0	0.34	0.49	0	0	0	0	1	NA	1	1	0	0.36	0.31	0.04	0.33	0.05	0.13	0.16	1	0.07	0.76	0.24	0.24	0.36	0.3	0	182	1.77318e-41	***
BOPA1_ABC13753.1.2.167	54	30	29	69	0.12	0	0.3	0.38	0.02	0	0	0.01	0.85	NA	1	0.96	0.01	0.24	0.22	0.02	0.22	0.02	0.07	0.09	0.96	0.03	0.86	0.14	0.14	0.24	0.21	0	166.033	5.44041e-38	***
BOPA1_ABC14148.1.1.177	54	30	29	69	0.24	0	0.38	0.31	0.02	0	0	0	0.92	NA	1	1	0.01	0.26	0.25	0.01	0.25	0.02	0.05	0.06	0.98	0.02	0.85	0.15	0.15	0.26	0.22	0	174.287	8.56724e-40	***
BOPA1_ABC14535.1.1.75	54	30	29	69	0.41	0	0.19	0.48	0	0	0	0	1	NA	1	1	0	0.45	0.38	0.11	0.41	0.14	0.28	0.34	1	0.2	0.34	0.66	0.34	0.45	0.35	0	182	1.77318e-41	***
BOPA1_ABC14689.1.9.399	54	30	29	69	0.43	0.07	0.51	0.4	0.02	0	0	0	0.96	1	1	1	0.01	0.41	0.42	0.06	0.44	0.08	0.15	0.19	0.99	0.13	0.71	0.29	0.29	0.41	0.33	0	177.161	2.02031e-40	***
BOPA1_ABC14818.1.1.296	54	30	29	69	0.48	0.19	0.46	0.35	0.04	0	0.03	0.01	0.92	1	0.92	0.96	0.02	0.5	0.5	0.13	0.54	0.17	0.26	0.32	0.94	0.27	0.54	0.46	0.46	0.5	0.37	0	166.233	4.92122e-38	***
BOPA1_ABC14943.1.2.466	54	30	29	69	0.39	0.5	0.52	0.33	0	0.1	0	0	1	0.8	1	1	0.02	0.42	0.46	0.02	0.46	0.03	0.05	0.07	0.94	0.05	0.7	0.3	0.3	0.42	0.33	0	168.121	1.90344e-38	***
BOPA1_ABC14990.1.1.126	54	30	29	69	0.33	0	0.38	0.51	0	0	0	0	1	NA	1	1	0	0.41	0.36	0.06	0.38	0.07	0.15	0.2	1	0.11	0.71	0.29	0.29	0.41	0.32	0	182	1.77318e-41	***
BOPA1_ABC15290.1.3.262	54	30	29	69	0.42	0.33	0.5	0.45	0	0.07	0.07	0	1	0.8	0.86	1	0.02	0.5	0.49	0.07	0.52	0.09	0.14	0.17	0.92	0.16	0.53	0.47	0.47	0.5	0.37	0	166.285	4.79336e-38	***
BOPA1_ABC17073.1.1.298	54	30	29	69	0.2	0	0.38	0.47	0	0	0	0	1	NA	1	1	0	0.33	0.3	0.03	0.31	0.04	0.11	0.14	1	0.06	0.21	0.79	0.21	0.33	0.28	0	182	1.77318e-41	***
BOPA1_ABC17086.1.9.254	54	30	29	69	0.07	0.16	0.07	0.41	0	0.03	0	0.01	1	0.79	1	0.96	0.01	0.24	0.2	0.02	0.2	0.02	0.09	0.12	0.93	0.03	0.14	0.86	0.14	0.24	0.21	0	165.513	7.06773e-38	***
BOPA1_ABC17685.1.4.365	54	30	29	69	0.44	0.07	0.27	0.51	0	0	0.03	0	1	1	0.87	1	0.01	0.49	0.49	0.17	0.55	0.23	0.34	0.41	0.97	0.33	0.57	0.43	0.43	0.49	0.37	0	177.946	1.36121e-40	***
BOPA1_ABC17741.1.2.493	54	30	29	69	0.5	0.29	0.38	0.5	0.06	0	0	0	0.89	1	1	1	0.02	0.5	0.5	0.08	0.53	0.11	0.16	0.21	0.97	0.19	0.49	0.51	0.49	0.5	0.37	0	170.189	6.72789e-39	***
BOPA1_ABC20090.1.1.275	54	30	29	69	0.51	0.33	0.25	0.51	0.02	0	0	0	0.96	1	1	1	0.01	0.48	0.45	0.05	0.46	0.06	0.11	0.14	0.99	0.11	0.61	0.39	0.39	0.48	0.36	0	177.832	1.44171e-40	***
BOPA1_ABC20402.1.3.298	54	30	29	69	0.19	0	0.3	0.35	0.02	0	0	0	0.9	NA	1	1	0.01	0.24	0.22	0.01	0.22	0.01	0.04	0.06	0.98	0.02	0.86	0.14	0.14	0.24	0.21	0	173.794	1.09768e-39	***
BOPA1_ABC22343.1.1.120	54	30	29	69	0.44	0.1	0.49	0.5	0.46	0.03	0.69	0.38	-0.05	0.66	-0.41	0.25	0.4	0.46	0.43	0.05	0.45	0.07	0.11	0.15	-0.02	0.11	0.35	0.65	0.35	0.46	0.35	0	3.191	0.0740378
BOPA1_ABC24906.1.1.279	54	30	29	69	0.23	0	0.13	0.36	0	0	0	0	1	NA	1	1	0	0.24	0.19	0.01	0.2	0.01	0.06	0.07	1	0.02	0.14	0.86	0.14	0.24	0.21	0	182	1.77318e-41	***
BOPA1_ABC36454.pHv2499.01	54	30	29	69	0.4	0.07	0.49	0.49	0.02	0	0.07	0	0.95	1	0.86	1	0.02	0.45	0.45	0.09	0.48	0.11	0.19	0.24	0.94	0.18	0.66	0.34	0.34	0.45	0.35	0	168.938	1.2621e-38	***
BOPA1_ABC38781.pHv2346.01	54	30	29	69	0.43	0.07	0.48	0.5	0.02	0	0.03	0	0.96	1	0.93	1	0.01	0.48	0.47	0.1	0.51	0.14	0.21	0.27	0.96	0.22	0.6	0.4	0.4	0.48	0.37	0	173.769	1.11155e-39	***
BOPA1_ConsensusGBS0019.1	54	30	29	69	0.31	0	0.51	0.45	0.04	0	0.03	0.01	0.88	NA	0.93	0.97	0.02	0.39	0.4	0.08	0.42	0.11	0.2	0.25	0.93	0.16	0.73	0.27	0.27	0.39	0.32	0	162.237	3.67216e-37	***
BOPA1_ConsensusGBS0033.1	54	30	29	69	0.33	0.07	0.38	0.35	0.04	0	0	0	0.89	1	1	1	0.01	0.3	0.29	0.01	0.29	0.01	0.03	0.04	0.97	0.02	0.81	0.19	0.19	0.3	0.26	0	169.073	1.17948e-38	***
BOPA1_ConsensusGBS0038.2	54	30	29	69	0.51	0.07	0.5	0.37	0	0	0	0.01	1	1	1	0.96	0.01	0.5	0.5	0.14	0.55	0.19	0.28	0.34	0.99	0.29	0.45	0.55	0.45	0.5	0.37	0	177.987	1.33327e-40	***
BOPA1_ConsensusGBS0084.1	54	30	29	69	0.42	0.07	0.41	0.51	0.02	0	0	0	0.96	1	1	1	0.01	0.44	0.4	0.05	0.42	0.07	0.12	0.16	0.99	0.1	0.33	0.67	0.33	0.44	0.34	0	177.484	1.71721e-40	***
BOPA1_ConsensusGBS0086.5	54	30	29	69	0.27	0	0.51	0.39	0.02	0	0.07	0	0.93	NA	0.87	1	0.02	0.36	0.37	0.08	0.39	0.1	0.2	0.26	0.93	0.14	0.23	0.77	0.23	0.36	0.29	0	165.625	6.68055e-38	***
BOPA1_ConsensusGBS0194.1	54	30	29	69	0.45	0.13	0.4	0.18	0.02	0.07	0.03	0	0.96	0.48	0.91	1	0.02	0.44	0.48	0.19	0.55	0.26	0.4	0.47	0.9	0.36	0.67	0.33	0.33	0.44	0.34	0	164.349	1.26886e-37	***
BOPA1_ConsensusGBS0241.3	54	30	29	69	0.39	0	0.47	0.44	0	0	0	0	1	NA	1	1	0	0.48	0.44	0.11	0.48	0.15	0.26	0.32	1	0.22	0.61	0.39	0.39	0.48	0.36	0	182	1.77318e-41	***
BOPA1_ConsensusGBS0286.1	54	30	29	69	0.22	0	0.48	0.25	0.02	0	0.03	0	0.91	NA	0.93	1	0.01	0.31	0.35	0.11	0.39	0.15	0.33	0.39	0.94	0.2	0.81	0.19	0.19	0.31	0.26	0	169.352	1.02517e-38	***
BOPA1_ConsensusGBS0304.1	54	30	29	69	0.43	0.19	0.5	0.5	0.02	0	0.07	0	0.96	1	0.86	1	0.02	0.49	0.48	0.07	0.5	0.1	0.15	0.19	0.95	0.16	0.59	0.41	0.41	0.49	0.37	0	169.851	7.97361e-39	***
BOPA1_ConsensusGBS0342.1	54	30	29	69	0.33	0	0.3	0.5	0	0	0	0.01	1	NA	1	0.97	0.01	0.42	0.36	0.07	0.38	0.1	0.2	0.25	0.99	0.13	0.71	0.29	0.29	0.42	0.33	0	177.214	1.96704e-40	***
BOPA1_ConsensusGBS0348.2	54	30	29	69	0.48	0.13	0.47	0.5	0	0.13	0	0.01	1	-0.05	1	0.97	0.03	0.47	0.45	0.05	0.46	0.07	0.12	0.15	0.91	0.11	0.38	0.62	0.38	0.47	0.36	0	161.434	5.49999e-37	***
BOPA1_ConsensusGBS0356.1	54	30	29	69	0.4	0.07	0.25	0.43	0.02	0	0	0	0.95	1	1	1	0.01	0.35	0.3	0.02	0.31	0.02	0.06	0.08	0.98	0.03	0.22	0.78	0.22	0.35	0.29	0	176.266	3.16799e-40	***
BOPA1_ConsensusGBS0369.1	54	30	29	69	0.39	0.07	0.38	0.51	0	0	0	0.01	1	1	1	0.97	0.01	0.42	0.38	0.04	0.4	0.06	0.12	0.15	0.99	0.09	0.7	0.3	0.3	0.42	0.33	0	177.313	1.87163e-40	***
BOPA1_ConsensusGBS0379.1	54	30	29	69	0.35	0.07	0.47	0.51	0	0	0	0	1	1	1	1	0	0.43	0.4	0.05	0.41	0.06	0.12	0.15	1	0.1	0.31	0.69	0.31	0.43	0.34	0	182	1.77318e-41	***
BOPA1_ConsensusGBS0390.11	54	30	29	69	0.35	0	0.4	0.51	0	0	0.03	0	1	NA	0.91	1	0.01	0.47	0.47	0.15	0.52	0.2	0.33	0.39	0.97	0.3	0.62	0.38	0.38	0.47	0.36	0	177.764	1.49122e-40	***
BOPA1_ConsensusGBS0451.1	54	30	29	69	0.39	0	0.3	0.5	0	0	0	0	1	NA	1	1	0	0.4	0.35	0.05	0.36	0.06	0.14	0.17	1	0.09	0.73	0.27	0.27	0.4	0.32	0	182	1.77318e-41	***
BOPA1_ConsensusGBS0461.3	54	30	29	69	0.49	0.24	0.47	0.45	0	0	0	0	1	1	1	1	0	0.5	0.5	0.09	0.53	0.12	0.17	0.22	1	0.2	0.5	0.5	0.5	0.5	0.38	0	182	1.77318e-41	***
BOPA1_ConsensusGBS0471.1	54	30	29	69	0.48	0.07	0.44	0.43	0	0	0	0	1	1	1	1	0	0.49	0.46	0.1	0.49	0.14	0.23	0.28	1	0.22	0.43	0.57	0.43	0.49	0.37	0	182	1.77318e-41	***
BOPA1_ConsensusGBS0508.1	54	30	29	69	0.46	0.07	0.38	0.41	0.02	0	0	0.01	0.96	1	1	0.96	0.01	0.38	0.35	0.02	0.36	0.03	0.06	0.08	0.97	0.04	0.75	0.25	0.25	0.38	0.31	0	171.565	3.36875e-39	***
BOPA1_ConsensusGBS0510.2	54	30	29	69	0.49	0.24	0.51	0.47	0	0	0	0	1	1	1	1	0	0.5	0.49	0.06	0.5	0.08	0.12	0.15	1	0.13	0.46	0.54	0.46	0.5	0.37	0	182	1.77318e-41	***
BOPA1_ConsensusGBS0524.2	54	30	29	69	0.2	0	0.52	0.21	0	0	0.07	0	1	NA	0.87	1	0.01	0.26	0.29	0.06	0.31	0.08	0.21	0.26	0.93	0.11	0.15	0.85	0.15	0.26	0.23	0	166.961	3.41222e-38	***
BOPA1_ConsensusGBS0554.4	54	30	29	69	0.26	0.07	0.3	0.43	0.04	0	0	0	0.86	1	1	1	0.01	0.31	0.28	0.01	0.28	0.02	0.05	0.06	0.96	0.02	0.19	0.81	0.19	0.31	0.26	0	169.352	1.02517e-38	***
BOPA1_ConsensusGBS0589.1	54	30	29	69	0.5	0	0.5	0.48	0.04	0	0.03	0	0.93	NA	0.93	1	0.02	0.5	0.5	0.12	0.54	0.17	0.25	0.31	0.95	0.26	0.51	0.49	0.49	0.5	0.37	0	170.195	6.70893e-39	***
BOPA1_ConsensusGBS0632.3	54	30	29	69	0.37	0	0.44	0.5	0	0	0.07	0	1	NA	0.84	1	0.01	0.46	0.46	0.13	0.5	0.17	0.27	0.34	0.95	0.25	0.64	0.36	0.36	0.46	0.35	0	173.393	1.34312e-39	***
BOPA1_ConsensusGBS0644.2	54	30	29	69	0.12	0	0.19	0.49	0.06	0	0.14	0.23	0.55	NA	0.27	0.52	0.13	0.31	0.25	0.05	0.26	0.06	0.19	0.23	0.47	0.08	0.19	0.81	0.19	0.31	0.26	0	63.075	1.98939e-15	***
BOPA1_ConsensusGBS0704.2	54	30	29	69	0.24	0	0.07	0.49	0.02	0	0	0	0.92	NA	1	1	0.01	0.32	0.25	0.05	0.26	0.06	0.19	0.24	0.98	0.08	0.2	0.8	0.2	0.32	0.27	0	175.816	3.97151e-40	***
BOPA1_ConsensusGBS0705.1	54	30	29	69	0.48	0	0.34	0.21	0	0	0	0	1	NA	1	1	0	0.49	0.5	0.24	0.58	0.33	0.49	0.56	1	0.44	0.43	0.57	0.43	0.49	0.37	0	182	1.77318e-41	***
BOPA2_12_10014	54	30	29	69	0.14	0	0.13	0.31	0	0	0	0	1	NA	1	1	0	0.19	0.15	0.01	0.16	0.01	0.04	0.05	1	0.01	0.1	0.9	0.1	0.19	0.17	0	182	1.77318e-41	***
BOPA2_12_10022	54	30	29	69	0.46	0.21	0.52	0.51	0.07	0.03	0	0	0.84	0.84	1	1	0.03	0.48	0.47	0.05	0.49	0.06	0.1	0.13	0.94	0.11	0.6	0.4	0.4	0.48	0.37	0	161.824	4.51908e-37	***
BOPA2_12_10034	54	30	29	69	0.45	0.16	0.48	0.45	0.04	0.03	0.03	0.01	0.92	0.79	0.93	0.97	0.03	0.45	0.45	0.07	0.48	0.09	0.15	0.2	0.92	0.15	0.34	0.66	0.34	0.45	0.35	0	160.337	9.54813e-37	***
BOPA2_12_10036	54	30	29	69	0.2	0	0.52	0.18	0	0	0.03	0	1	NA	0.93	1	0.01	0.26	0.29	0.07	0.32	0.09	0.23	0.29	0.96	0.12	0.85	0.15	0.15	0.26	0.22	0	174.287	8.56724e-40	***
BOPA2_12_10051	54	30	29	69	0.51	0.29	0.47	0.49	0	0	0	0	1	1	1	1	0	0.49	0.49	0.06	0.51	0.07	0.11	0.15	1	0.13	0.56	0.44	0.44	0.49	0.37	0	182	1.77318e-41	***
BOPA2_12_10063	54	30	29	69	0.36	0	0.48	0.21	0.06	0	0.03	0	0.85	NA	0.93	1	0.02	0.28	0.29	0.03	0.3	0.04	0.11	0.14	0.91	0.06	0.17	0.83	0.17	0.28	0.24	0	154.795	1.55201e-35	***
BOPA2_12_10077	54	30	29	69	0.2	0	0.38	0.49	0	0	0	0.01	1	NA	1	0.97	0.01	0.35	0.31	0.04	0.33	0.06	0.14	0.17	0.99	0.08	0.77	0.23	0.23	0.35	0.29	0	176.363	3.01633e-40	***
BOPA2_12_10088	54	30	29	69	0.37	0	0.13	0.51	0.04	0	0	0	0.9	NA	1	1	0.01	0.39	0.32	0.06	0.34	0.08	0.2	0.25	0.96	0.11	0.26	0.74	0.26	0.39	0.31	0	171.846	2.92416e-39	***
BOPA2_12_10099	54	30	29	69	0.34	0.48	0.03	0.23	0.02	0	0.03	0	0.95	1	0	1	0.01	0.29	0.3	0.03	0.31	0.04	0.09	0.12	0.95	0.05	0.18	0.82	0.18	0.29	0.25	0	168.46	1.6052e-38	***
BOPA2_12_10122	54	30	29	69	0.11	0	0.51	0.11	0	0	0.03	0	1	NA	0.93	1	0.01	0.2	0.25	0.07	0.27	0.09	0.27	0.33	0.95	0.11	0.11	0.89	0.11	0.2	0.18	0	172.133	2.53175e-39	***
BOPA2_12_10125	54	30	29	69	0.28	0.07	0.27	0.42	0	0	0.03	0.01	1	1	0.87	0.97	0.01	0.31	0.27	0.01	0.28	0.02	0.05	0.06	0.95	0.02	0.19	0.81	0.19	0.31	0.26	0	169.352	1.02517e-38	***
BOPA2_12_10134	54	30	29	69	0.27	0	0.13	0.31	0.02	0	0	0	0.93	NA	1	1	0.01	0.22	0.19	0.01	0.19	0.01	0.04	0.05	0.97	0.01	0.13	0.87	0.13	0.22	0.2	0	173.216	1.46847e-39	***
BOPA2_12_10151	54	30	29	69	0.14	0	0.5	0.16	0	0	0.03	0	1	NA	0.93	1	0.01	0.21	0.24	0.04	0.26	0.06	0.18	0.22	0.96	0.07	0.12	0.88	0.12	0.21	0.19	0	172.527	2.07567e-39	***
BOPA2_12_10159	54	30	29	69	0.31	0	0.25	0.48	0	0	0	0	1	NA	1	1	0	0.35	0.3	0.03	0.31	0.05	0.12	0.15	1	0.06	0.77	0.23	0.23	0.35	0.29	0	182	1.77318e-41	***
BOPA2_12_10171	54	30	29	69	0.23	0	0.52	0.21	0	0	0	0	1	NA	1	1	0	0.28	0.31	0.07	0.33	0.1	0.23	0.29	1	0.13	0.16	0.84	0.16	0.28	0.24	0	182	1.77318e-41	***
BOPA2_12_10198	54	30	29	69	0.42	0	0.5	0.5	0	0	0.03	0.01	1	NA	0.93	0.97	0.01	0.48	0.47	0.11	0.5	0.15	0.24	0.3	0.97	0.23	0.4	0.6	0.4	0.48	0.37	0	173.769	1.11155e-39	***
BOPA2_12_10199	54	30	29	69	0.07	0	0.51	0.18	0	0	0.03	0	1	NA	0.93	1	0.01	0.23	0.28	0.09	0.31	0.12	0.31	0.38	0.96	0.15	0.13	0.87	0.13	0.23	0.21	0	173.517	1.26195e-39	***
BOPA2_12_10205	54	30	29	69	0.11	0	0.5	0.27	0	0	0.03	0	1	NA	0.93	1	0.01	0.29	0.33	0.11	0.36	0.14	0.33	0.4	0.96	0.19	0.83	0.17	0.17	0.29	0.25	0	175.08	5.75097e-40	***
BOPA2_12_10206	54	30	29	69	0.28	0	0.16	0.29	0	0	0.03	0	1	NA	0.79	1	0.01	0.22	0.19	0.01	0.19	0.01	0.03	0.04	0.95	0.01	0.13	0.87	0.13	0.22	0.2	0	173.216	1.46847e-39	***
BOPA2_12_10207	54	30	29	69	0.5	0.51	0.47	0.48	0.07	0.1	0	0	0.85	0.81	1	1	0.04	0.5	0.5	0.01	0.51	0.01	0.02	0.03	0.91	0.03	0.53	0.47	0.47	0.5	0.37	0	154.982	1.41283e-35	***
BOPA2_12_10215	54	30	29	69	0.27	0	0.4	0.3	0.02	0	0.03	0.01	0.93	NA	0.91	0.95	0.02	0.26	0.26	0.01	0.26	0.02	0.05	0.07	0.93	0.02	0.16	0.84	0.16	0.26	0.23	0	159.994	1.13499e-36	***
BOPA2_12_10218	54	30	29	69	0.36	0.13	0.49	0.5	0.02	0	0	0.01	0.95	1	1	0.97	0.01	0.46	0.43	0.06	0.45	0.08	0.14	0.18	0.98	0.13	0.36	0.64	0.36	0.46	0.35	0	173.393	1.34312e-39	***
BOPA2_12_10219	54	30	29	69	0.04	0	0.51	0.08	0	0	0.03	0	1	NA	0.93	1	0.01	0.19	0.25	0.1	0.29	0.13	0.38	0.45	0.95	0.15	0.11	0.89	0.11	0.19	0.17	0	171.697	3.152e-39	***
BOPA2_12_10222	54	30	29	69	0.5	0.07	0.49	0.33	0.04	0	0	0	0.93	1	1	1	0.01	0.43	0.44	0.09	0.47	0.13	0.21	0.27	0.97	0.19	0.31	0.69	0.31	0.43	0.34	0	172.821	1.79105e-39	***
BOPA2_12_10228	54	30	29	69	0.24	0	0.51	0.39	0.02	0	0.03	0	0.92	NA	0.93	1	0.01	0.36	0.37	0.08	0.4	0.11	0.22	0.28	0.95	0.15	0.77	0.23	0.23	0.36	0.29	0	170.908	4.68726e-39	***
BOPA2_12_10235	54	30	29	69	0.36	0	0.38	0.47	0.02	0	0	0	0.95	NA	1	1	0.01	0.37	0.33	0.03	0.34	0.04	0.09	0.11	0.98	0.05	0.24	0.76	0.24	0.37	0.3	0	176.627	2.64228e-40	***
BOPA2_12_10271	54	30	29	69	0.51	0.33	0.03	0.39	0	0.07	0.03	0	1	0.8	0	1	0.02	0.47	0.48	0.16	0.53	0.21	0.33	0.4	0.92	0.31	0.63	0.37	0.37	0.47	0.36	0	169.37	1.01589e-38	***
BOPA2_12_10278	54	30	29	69	0.07	0.07	0.1	0.33	0	0	0.03	0	1	1	0.66	1	0.01	0.18	0.15	0.01	0.15	0.01	0.05	0.06	0.94	0.01	0.1	0.9	0.1	0.18	0.17	0	171.214	4.01863e-39	***
BOPA2_12_10284	54	30	29	69	0.14	0	0.5	0.23	0	0	0.03	0	1	NA	0.93	1	0.01	0.28	0.32	0.11	0.36	0.14	0.33	0.4	0.96	0.18	0.17	0.83	0.17	0.28	0.24	0	174.902	6.2892e-40	***
BOPA2_12_10296	54	30	29	69	0.2	0	0.19	0.36	0	0	0	0	1	NA	1	1	0	0.24	0.2	0.01	0.2	0.01	0.05	0.07	1	0.02	0.86	0.14	0.14	0.24	0.21	0	182	1.77318e-41	***
BOPA2_12_10337	54	30	29	69	0.26	0	0.51	0.35	0	0	0.03	0	1	NA	0.93	1	0.01	0.34	0.36	0.08	0.39	0.11	0.23	0.28	0.97	0.15	0.22	0.78	0.22	0.34	0.28	0	176.163	3.33649e-40	***
BOPA2_12_10344	54	30	29	69	0.22	0	0.13	0.29	0.02	0	0	0	0.91	NA	1	1	0.01	0.2	0.17	0.01	0.17	0.01	0.03	0.04	0.97	0.01	0.11	0.89	0.11	0.2	0.18	0	172.133	2.53175e-39	***
BOPA2_12_10347	54	30	29	69	0.27	0.07	0.51	0.22	0.02	0	0	0.01	0.93	1	1	0.93	0.01	0.28	0.31	0.04	0.32	0.06	0.14	0.18	0.97	0.08	0.17	0.83	0.17	0.28	0.24	0	168.123	1.90205e-38	***
BOPA2_12_10378	54	30	29	69	0.11	0	0.19	0.31	0	0	0	0	1	NA	1	1	0	0.19	0.16	0.01	0.16	0.01	0.04	0.05	1	0.01	0.1	0.9	0.1	0.19	0.17	0	182	1.77318e-41	***
BOPA2_12_10406	54	30	29	69	0.23	0.16	0.19	0.24	0	0.03	0	0.01	1	0.79	1	0.94	0.01	0.21	0.2	0	0.2	0	-0.01	-0.02	0.94	0	0.88	0.12	0.12	0.21	0.19	0	163.666	1.78939e-37	***
BOPA2_12_10410	54	30	29	69	0.14	0	0.41	0.31	0	0	0	0	1	NA	1	1	0	0.24	0.23	0.02	0.24	0.02	0.08	0.1	1	0.03	0.14	0.86	0.14	0.24	0.21	0	182	1.77318e-41	***
BOPA2_12_10420	54	30	29	69	0.33	0.29	0.46	0.51	0	0.07	0.03	0.01	1	0.77	0.92	0.97	0.02	0.45	0.42	0.03	0.43	0.04	0.07	0.09	0.93	0.07	0.66	0.34	0.34	0.45	0.35	0	164.492	1.18128e-37	***
BOPA2_12_10447	54	30	29	69	0.28	0	0.34	0.33	0	0	0	0	1	NA	1	1	0	0.27	0.25	0.01	0.25	0.01	0.04	0.05	1	0.02	0.16	0.84	0.16	0.27	0.23	0	182	1.77318e-41	***
BOPA2_12_10485	54	30	29	69	0.24	0.26	0	0.21	0.02	0.03	0	0	0.92	0.87	NA	1	0.01	0.2	0.18	0	0.18	0.01	0.02	0.03	0.93	0.01	0.11	0.89	0.11	0.2	0.18	0	162.127	3.88028e-37	***
BOPA2_12_10487	54	30	29	69	0.51	0.07	0.3	0.31	0.02	0	0	0	0.96	1	1	1	0.01	0.49	0.5	0.2	0.57	0.27	0.41	0.48	0.98	0.39	0.41	0.59	0.41	0.49	0.37	0	177.904	1.39034e-40	***
BOPA2_12_10489	54	30	29	69	0.07	0	0.41	0.23	0	0	0	0	1	NA	1	1	0	0.19	0.2	0.02	0.2	0.03	0.1	0.13	1	0.03	0.9	0.1	0.1	0.19	0.17	0	182	1.77318e-41	***
BOPA2_12_10491	54	30	29	69	0.5	0.07	0.49	0.35	0.02	0	0	0	0.96	1	1	1	0.01	0.5	0.48	0.13	0.53	0.18	0.28	0.34	0.99	0.27	0.49	0.51	0.49	0.5	0.37	0	178.019	1.3121e-40	***
BOPA2_12_10492	54	30	29	69	0.17	0	0.51	0.23	0	0	0.03	0	1	NA	0.93	1	0.01	0.28	0.32	0.09	0.35	0.12	0.29	0.35	0.96	0.16	0.17	0.83	0.17	0.28	0.24	0	174.902	6.2892e-40	***
BOPA2_12_10499	54	30	29	69	0.26	0	0.19	0.31	0	0	0	0	1	NA	1	1	0	0.23	0.2	0.01	0.2	0.01	0.03	0.04	1	0.01	0.13	0.87	0.13	0.23	0.2	0	182	1.77318e-41	***
BOPA2_12_10500	54	30	29	69	0.12	0.13	0.51	0.23	0.02	0	0.03	0	0.85	1	0.93	1	0.01	0.26	0.3	0.05	0.32	0.07	0.17	0.21	0.95	0.09	0.85	0.15	0.15	0.26	0.23	0	166.961	3.41222e-38	***
BOPA2_12_10508	54	30	29	69	0.2	0.31	0.36	0.33	0	0.17	0.03	0	1	0.46	0.9	1	0.03	0.29	0.3	0	0.3	0	-0.01	-0.01	0.83	0	0.18	0.82	0.18	0.29	0.25	0	142.95	6.02814e-33	***
BOPA2_12_10530	54	30	29	69	0.28	0	0.19	0.46	0	0	0	0	1	NA	1	1	0	0.32	0.26	0.03	0.27	0.04	0.1	0.14	1	0.05	0.2	0.8	0.2	0.32	0.27	0	182	1.77318e-41	***
BOPA2_12_10545	54	30	29	69	0.23	0	0.07	0.35	0	0	0	0	1	NA	1	1	0	0.22	0.17	0.01	0.18	0.02	0.07	0.09	1	0.02	0.13	0.87	0.13	0.22	0.2	0	182	1.77318e-41	***
BOPA2_12_10579	54	30	29	69	0.28	0	0.3	0.27	0	0	0	0	1	NA	1	1	0	0.24	0.22	0.01	0.22	0.01	0.03	0.04	1	0.01	0.14	0.86	0.14	0.24	0.21	0	182	1.77318e-41	***
BOPA2_12_10581	54	30	29	69	0.3	0.16	0.1	0.38	0.02	0.17	0.03	0.09	0.94	-0.07	0.66	0.77	0.07	0.28	0.24	0.01	0.24	0.01	0.03	0.04	0.67	0.01	0.17	0.83	0.17	0.28	0.24	0	100.738	1.04971e-23	***
BOPA2_12_10583	54	30	29	69	0.33	0	0.34	0.21	0	0	0	0	1	NA	1	1	0	0.24	0.23	0.01	0.23	0.01	0.04	0.06	1	0.02	0.86	0.14	0.14	0.24	0.21	0	182	1.77318e-41	***
BOPA2_12_10591	54	30	29	69	0.38	0.45	0.03	0.03	0.02	0.1	0.03	0	0.95	0.78	0	1	0.03	0.31	0.37	0.14	0.42	0.19	0.39	0.46	0.83	0.25	0.2	0.8	0.2	0.31	0.26	0	151.548	7.95602e-35	***
BOPA2_12_10596	54	30	29	69	0.26	0	0.5	0.38	0	0	0.03	0	1	NA	0.93	1	0.01	0.36	0.38	0.09	0.41	0.12	0.25	0.31	0.97	0.17	0.23	0.77	0.23	0.36	0.29	0	176.456	2.87932e-40	***
BOPA2_12_10609	54	30	29	69	0.28	0.33	0.34	0.33	0	0.07	0	0	1	0.8	1	1	0.01	0.31	0.31	-0.01	0.31	-0.01	-0.02	-0.02	0.95	-0.01	0.81	0.19	0.19	0.31	0.26	0	169.352	1.02517e-38	***
BOPA2_12_10640	54	30	29	69	0.26	0.13	0.49	0.16	0	0	0	0	1	1	1	1	0	0.25	0.28	0.03	0.29	0.03	0.09	0.12	1	0.05	0.15	0.85	0.15	0.25	0.22	0	182	1.77318e-41	***
BOPA2_12_10649	54	30	29	69	0.35	0.1	0.43	0.5	0	0.03	0.03	0	1	0.66	0.92	1	0.01	0.41	0.38	0.03	0.39	0.04	0.08	0.11	0.95	0.07	0.29	0.71	0.29	0.41	0.32	0	172.332	2.29019e-39	***
BOPA2_12_10662	54	30	29	69	0.36	0.07	0.41	0.37	0.02	0	0	0.01	0.95	1	1	0.96	0.01	0.33	0.32	0.01	0.32	0.02	0.04	0.05	0.97	0.02	0.79	0.21	0.21	0.33	0.28	0	170.095	7.05509e-39	***
BOPA2_12_10666	54	30	29	69	0.38	0.29	0.46	0.5	0.02	0.07	0.03	0	0.95	0.77	0.92	1	0.02	0.46	0.44	0.03	0.45	0.04	0.07	0.09	0.93	0.07	0.64	0.36	0.36	0.46	0.35	0	164.995	9.17199e-38	***
BOPA2_12_10674	54	30	29	69	0.5	0.19	0.52	0.27	0	0	0.03	0	1	1	0.93	1	0.01	0.49	0.5	0.13	0.55	0.18	0.26	0.32	0.98	0.28	0.42	0.58	0.42	0.49	0.37	0	177.919	1.3798e-40	***
BOPA2_12_10677	54	30	29	69	0.46	0.07	0.03	0.03	0.02	0	0.03	0	0.96	1	0	1	0.01	0.39	0.45	0.3	0.55	0.4	0.67	0.73	0.91	0.47	0.73	0.27	0.27	0.39	0.32	0	171.977	2.73834e-39	***
BOPA2_12_10678	54	30	29	69	0.04	0	0.52	0.14	0	0	0.03	0	1	NA	0.93	1	0.01	0.2	0.25	0.08	0.28	0.11	0.32	0.39	0.95	0.13	0.89	0.11	0.11	0.2	0.18	0	172.133	2.53175e-39	***
BOPA2_12_10689	54	30	29	69	0.5	0.07	0.51	0.27	0	0	0	0	1	1	1	1	0	0.49	0.5	0.16	0.56	0.22	0.33	0.39	1	0.33	0.57	0.43	0.43	0.49	0.37	0	182	1.77318e-41	***
BOPA2_12_10696	54	30	29	69	0.31	0	0.34	0.38	0	0	0.07	0	1	NA	0.8	1	0.01	0.3	0.27	0.01	0.27	0.02	0.05	0.06	0.93	0.02	0.18	0.82	0.18	0.3	0.25	0	168.776	1.36926e-38	***
BOPA2_12_10698	54	30	29	69	0.5	0.07	0.43	0.42	0	0	0.03	0.01	1	1	0.92	0.97	0.01	0.41	0.39	0.03	0.4	0.05	0.09	0.11	0.97	0.07	0.71	0.29	0.29	0.41	0.33	0	172.439	2.16976e-39	***
BOPA2_12_10739	54	30	29	69	0.51	0.29	0.43	0.36	0	0.07	0.03	0	1	0.77	0.92	1	0.02	0.49	0.5	0.1	0.54	0.14	0.21	0.26	0.94	0.23	0.57	0.43	0.43	0.49	0.37	0	169.975	7.4936e-39	***
BOPA2_12_10758	54	30	29	69	0.44	0.19	0.36	0.27	0	0	0.03	0	1	1	0.9	1	0.01	0.33	0.32	0.01	0.32	0.01	0.02	0.03	0.97	0.01	0.79	0.21	0.21	0.33	0.27	0	175.938	3.73482e-40	***
BOPA2_12_10769	54	30	29	69	0.33	0	0.44	0.48	0	0	0	0	1	NA	1	1	0	0.43	0.44	0.12	0.48	0.16	0.28	0.34	1	0.24	0.68	0.32	0.32	0.43	0.34	0	182	1.77318e-41	***
BOPA2_12_10803	54	30	29	69	0.27	0	0.51	0.43	0.02	0	0.03	0	0.93	NA	0.93	1	0.01	0.38	0.38	0.08	0.41	0.11	0.21	0.27	0.96	0.16	0.75	0.25	0.25	0.38	0.31	0	171.565	3.36875e-39	***
BOPA2_12_10808	54	30	29	69	0.11	0	0.51	0.27	0	0	0.03	0	1	NA	0.93	1	0.01	0.25	0.27	0.05	0.29	0.07	0.19	0.23	0.96	0.09	0.15	0.85	0.15	0.25	0.22	0	174.05	9.65106e-40	***
BOPA2_12_10824	54	30	29	69	0.23	0.29	0.3	0.25	0	0.07	0	0	1	0.77	1	1	0.01	0.25	0.26	0	0.26	-0.01	-0.02	-0.02	0.94	-0.01	0.15	0.85	0.15	0.25	0.22	0	166.514	4.27085e-38	***
BOPA2_12_10836	54	30	29	69	0.14	0	0.51	0.25	0	0	0.03	0	1	NA	0.93	1	0.01	0.25	0.27	0.05	0.29	0.07	0.18	0.23	0.96	0.08	0.15	0.85	0.15	0.25	0.22	0	174.05	9.65106e-40	***
BOPA2_12_10847	54	30	29	69	0.12	0	0.3	0.27	0.02	0	0	0	0.85	NA	1	1	0.01	0.19	0.18	0.01	0.18	0.01	0.04	0.05	0.97	0.01	0.11	0.89	0.11	0.19	0.17	0	171.697	3.152e-39	***
BOPA2_12_10859	54	30	29	69	0.34	0	0.3	0.47	0.02	0	0	0	0.95	NA	1	1	0.01	0.44	0.38	0.1	0.42	0.14	0.27	0.33	0.98	0.19	0.33	0.67	0.33	0.44	0.35	0	177.522	1.68483e-40	***
BOPA2_12_10860	54	30	29	69	0.42	0.21	0.38	0.49	0.06	0.1	0	0	0.87	0.53	1	1	0.03	0.42	0.39	0.02	0.4	0.02	0.04	0.06	0.9	0.04	0.3	0.7	0.3	0.42	0.33	0	154.659	1.66225e-35	***
BOPA2_12_10864	54	30	29	69	0.23	0	0.51	0.3	0	0	0.03	0.01	1	NA	0.93	0.95	0.01	0.3	0.31	0.05	0.33	0.07	0.17	0.21	0.95	0.1	0.18	0.82	0.18	0.3	0.25	0	168.776	1.36926e-38	***
BOPA2_12_10887	54	30	29	69	0.11	0	0.5	0.25	0	0	0.03	0	1	NA	0.93	1	0.01	0.23	0.26	0.04	0.27	0.06	0.17	0.21	0.96	0.07	0.13	0.87	0.13	0.23	0.21	0	173.517	1.26195e-39	***
BOPA2_12_10905	54	30	29	69	0.41	0.1	0.47	0.5	0	0.03	0	0	1	0.66	1	1	0.01	0.46	0.46	0.09	0.49	0.12	0.2	0.25	0.98	0.19	0.36	0.64	0.36	0.46	0.35	0	177.685	1.552e-40	***
BOPA2_12_10915	54	30	29	69	0.23	0	0.19	0.37	0	0	0	0.01	1	NA	1	0.96	0.01	0.25	0.21	0.01	0.21	0.01	0.05	0.07	0.98	0.02	0.15	0.85	0.15	0.25	0.22	0	174.05	9.65106e-40	***
BOPA2_12_10923	54	30	29	69	0.26	0.07	0.51	0.42	0.04	0	0	0.01	0.86	1	1	0.97	0.02	0.36	0.36	0.04	0.37	0.06	0.12	0.15	0.96	0.08	0.77	0.23	0.23	0.36	0.29	0	165.625	6.68055e-38	***
BOPA2_12_10936	54	30	29	69	0.39	0.07	0.49	0.48	0	0	0.07	0	1	1	0.86	1	0.01	0.47	0.44	0.08	0.47	0.11	0.19	0.24	0.95	0.17	0.62	0.38	0.38	0.47	0.36	0	173.603	1.20886e-39	***
BOPA2_12_10937	54	30	29	69	0.5	0	0.49	0.49	0.48	0	0.52	0.48	0.04	NA	-0.06	0.03	0.41	0.49	0.46	0.09	0.49	0.12	0.19	0.24	0	0.19	0.58	0.42	0.42	0.49	0.37	0	4.901	0.0268393	*
BOPA2_12_10938	54	30	29	69	0.2	0	0.38	0.38	0	0	0	0	1	NA	1	1	0	0.37	0.4	0.16	0.46	0.22	0.41	0.48	1	0.29	0.75	0.25	0.25	0.37	0.3	0	182	1.77318e-41	***
BOPA2_12_10948	54	30	29	69	0.5	0.31	0.52	0.21	0.04	0.03	0	0	0.93	0.89	1	1	0.02	0.48	0.5	0.12	0.54	0.16	0.23	0.29	0.95	0.25	0.39	0.61	0.39	0.48	0.36	0	169.64	8.86843e-39	***
BOPA2_12_10968	54	30	29	69	0.14	0	0.52	0.31	0	0	0.03	0	1	NA	0.93	1	0.01	0.29	0.31	0.07	0.33	0.09	0.22	0.27	0.96	0.12	0.17	0.83	0.17	0.29	0.25	0	175.08	5.75097e-40	***
BOPA2_12_10969	54	30	29	69	0.42	0.07	0.52	0.48	0	0	0.07	0	1	1	0.87	1	0.01	0.48	0.46	0.09	0.49	0.12	0.2	0.25	0.95	0.19	0.59	0.41	0.41	0.48	0.37	0	173.805	1.09181e-39	***
BOPA2_12_10973	54	30	29	69	0.5	0.4	0.49	0.38	0.02	0.07	0	0	0.96	0.83	1	1	0.02	0.5	0.5	0.06	0.52	0.08	0.11	0.15	0.95	0.14	0.48	0.52	0.48	0.5	0.37	0	170.169	6.79481e-39	***
BOPA2_12_11044	54	30	29	69	0.47	0.35	0.03	0.06	0.02	0.1	0.03	0	0.96	0.71	0	1	0.03	0.38	0.42	0.19	0.48	0.26	0.46	0.53	0.83	0.33	0.25	0.75	0.25	0.38	0.3	0	156.31	7.24264e-36	***
BOPA2_12_11047	54	30	29	69	0.14	0	0	0.42	0	0	0	0	1	NA	NA	1	0	0.23	0.17	0.03	0.17	0.03	0.15	0.19	1	0.04	0.87	0.13	0.13	0.23	0.2	0	182	1.77318e-41	***
BOPA2_12_11063	54	30	29	69	0.22	0	0.51	0.43	0.02	0	0.03	0	0.91	NA	0.93	1	0.01	0.36	0.37	0.08	0.39	0.1	0.21	0.26	0.95	0.14	0.24	0.76	0.24	0.36	0.3	0	171.085	4.28757e-39	***
BOPA2_12_11103	54	30	29	69	0.14	0	0.25	0.41	0	0	0	0.01	1	NA	1	0.96	0.01	0.26	0.22	0.02	0.22	0.02	0.08	0.11	0.98	0.03	0.85	0.15	0.15	0.26	0.22	0	174.287	8.56724e-40	***
BOPA2_12_11144	54	30	29	69	0.49	0.07	0.07	0.31	0	0	0	0	1	1	1	1	0	0.46	0.48	0.25	0.56	0.33	0.51	0.58	1	0.43	0.36	0.64	0.36	0.46	0.35	0	182	1.77318e-41	***
BOPA2_12_11154	54	30	29	69	0.46	0.07	0.51	0.5	0.04	0	0.03	0.01	0.92	1	0.93	0.97	0.02	0.48	0.47	0.08	0.5	0.11	0.17	0.22	0.94	0.18	0.41	0.59	0.41	0.48	0.37	0	165.799	6.12042e-38	***
BOPA2_12_11190	54	30	29	69	0.17	0	0.5	0.23	0	0	0	0	1	NA	1	1	0	0.28	0.32	0.1	0.36	0.13	0.3	0.37	1	0.17	0.17	0.83	0.17	0.28	0.24	0	182	1.77318e-41	***
BOPA2_12_11209	54	30	29	69	0.12	0	0.13	0.34	0.02	0	0	0.01	0.85	NA	1	0.96	0.01	0.2	0.16	0.01	0.16	0.01	0.06	0.07	0.94	0.01	0.11	0.89	0.11	0.2	0.18	0	162.127	3.88028e-37	***
BOPA2_12_11233	54	30	29	69	0.23	0.29	0.51	0.31	0	0.07	0.03	0	1	0.77	0.93	1	0.02	0.35	0.39	0.06	0.41	0.08	0.15	0.19	0.92	0.11	0.23	0.77	0.23	0.35	0.29	0	165.356	7.64703e-38	***
BOPA2_12_11252	54	30	29	69	0.36	0	0.47	0.4	0.35	0	0.45	0.32	0.02	NA	0.05	0.21	0.3	0.36	0.34	0.03	0.35	0.04	0.1	0.12	0.09	0.06	0.77	0.23	0.23	0.36	0.29	0	4.912	0.0266685	*
BOPA2_12_11253	54	30	29	69	0.3	0	0.51	0.43	0.02	0	0.03	0	0.94	NA	0.93	1	0.01	0.38	0.39	0.08	0.42	0.11	0.21	0.26	0.96	0.15	0.74	0.26	0.26	0.38	0.31	0	171.709	3.13304e-39	***
BOPA2_12_11254	54	30	29	69	0.48	0.07	0.16	0.08	0.02	0	0.03	0	0.96	1	0.79	1	0.01	0.42	0.47	0.27	0.56	0.36	0.57	0.64	0.93	0.45	0.7	0.3	0.3	0.42	0.33	0	172.639	1.96226e-39	***
BOPA2_12_11255	54	30	29	69	0.49	0.24	0.51	0.51	0.02	0.07	0.03	0.01	0.96	0.72	0.93	0.97	0.03	0.48	0.47	0.03	0.48	0.04	0.07	0.09	0.92	0.07	0.6	0.4	0.4	0.48	0.36	0	161.736	4.72551e-37	***
BOPA2_12_11267	54	30	29	69	0.17	0	0.07	0.44	0	0	0	0	1	NA	1	1	0	0.26	0.2	0.03	0.21	0.04	0.14	0.18	1	0.04	0.15	0.85	0.15	0.26	0.23	0	182	1.77318e-41	***
BOPA2_12_11278	54	30	29	69	0.3	0	0.51	0.3	0.02	0	0.03	0.01	0.94	NA	0.93	0.95	0.02	0.31	0.33	0.05	0.35	0.07	0.15	0.2	0.94	0.09	0.2	0.8	0.2	0.31	0.26	0	163.394	2.0516e-37	***
BOPA2_12_11285	54	30	29	69	0.5	0.16	0.49	0.08	0	0.03	0.07	0	1	0.79	0.86	1	0.02	0.46	0.49	0.19	0.56	0.25	0.38	0.45	0.92	0.36	0.35	0.65	0.35	0.46	0.35	0	169.124	1.14933e-38	***
BOPA2_12_11298	54	30	29	69	0.48	0.07	0.03	0.11	0	0	0.03	0	1	1	0	1	0.01	0.42	0.46	0.29	0.55	0.38	0.62	0.69	0.95	0.46	0.29	0.71	0.29	0.42	0.33	0	177.214	1.96704e-40	***
BOPA2_12_11301	54	30	29	69	0.26	0	0.13	0.33	0	0	0	0	1	NA	1	1	0	0.23	0.19	0.01	0.19	0.01	0.04	0.06	1	0.01	0.87	0.13	0.13	0.23	0.2	0	182	1.77318e-41	***
BOPA2_12_11377	54	30	29	69	0.14	0	0.43	0.35	0	0	0.03	0	1	NA	0.92	1	0.01	0.26	0.25	0.02	0.26	0.03	0.09	0.12	0.96	0.04	0.15	0.85	0.15	0.26	0.22	0	174.287	8.56724e-40	***
BOPA2_12_11385	54	30	29	69	0.35	0.21	0.5	0.33	0.04	0.03	0	0	0.89	0.84	1	1	0.02	0.38	0.41	0.06	0.43	0.08	0.14	0.18	0.95	0.12	0.26	0.74	0.26	0.38	0.31	0	166.57	4.15249e-38	***
BOPA2_12_11386	54	30	29	69	0.14	0	0.48	0.18	0	0	0.03	0	1	NA	0.93	1	0.01	0.21	0.23	0.03	0.25	0.04	0.14	0.18	0.96	0.06	0.12	0.88	0.12	0.21	0.19	0	172.527	2.07567e-39	***
BOPA2_12_11387	54	30	29	69	0.05	0	0.51	0.14	0.02	0	0.03	0	0.66	NA	0.93	1	0.01	0.2	0.24	0.07	0.27	0.09	0.28	0.34	0.92	0.11	0.11	0.89	0.11	0.2	0.18	0	162.127	3.88028e-37	***
BOPA2_12_11414	54	30	29	69	0.5	0.37	0.1	0.24	0	0.13	0.03	0.01	1	0.64	0.66	0.94	0.03	0.43	0.45	0.15	0.5	0.2	0.33	0.4	0.85	0.29	0.31	0.69	0.31	0.43	0.34	0	155.175	1.28226e-35	***
BOPA2_12_11444	54	30	29	69	0.04	0	0.52	0.14	0	0	0.07	0	1	NA	0.87	1	0.01	0.2	0.26	0.09	0.29	0.12	0.34	0.4	0.9	0.14	0.12	0.88	0.12	0.2	0.18	0	162.933	2.58714e-37	***
BOPA2_12_11449	54	30	29	69	0.07	0	0.16	0.36	0	0	0.03	0	1	NA	0.79	1	0.01	0.2	0.16	0.01	0.17	0.02	0.08	0.1	0.94	0.02	0.89	0.11	0.11	0.2	0.18	0	172.133	2.53175e-39	***
BOPA2_12_11454	54	30	29	69	0.28	0.13	0.52	0.25	0.04	0.07	0.03	0	0.87	0.48	0.93	1	0.03	0.31	0.34	0.05	0.36	0.07	0.15	0.18	0.88	0.09	0.2	0.8	0.2	0.31	0.26	0	151.548	7.95602e-35	***
BOPA2_12_11455	54	30	29	69	0.45	0.37	0.07	0.17	0.04	0.07	0.07	0.19	0.92	0.82	-0.02	-0.1	0.1	0.39	0.43	0.16	0.48	0.22	0.38	0.45	0.66	0.29	0.27	0.73	0.27	0.39	0.31	0	97.777	4.68341e-23	***
BOPA2_12_11462	54	30	29	69	0.11	0	0.51	0.21	0	0	0.03	0	1	NA	0.93	1	0.01	0.26	0.3	0.1	0.34	0.13	0.32	0.39	0.96	0.16	0.85	0.15	0.15	0.26	0.22	0	174.287	8.56724e-40	***
BOPA2_12_11463	54	30	29	69	0.07	0	0.51	0.18	0	0	0.03	0	1	NA	0.93	1	0.01	0.21	0.25	0.05	0.26	0.07	0.22	0.28	0.95	0.09	0.12	0.88	0.12	0.21	0.19	0	172.527	2.07567e-39	***
BOPA2_12_11468	54	30	29	69	0.51	0.35	0.16	0.29	0.02	0.1	0.03	0	0.96	0.71	0.79	1	0.03	0.46	0.48	0.15	0.53	0.2	0.31	0.38	0.88	0.3	0.37	0.63	0.37	0.46	0.36	0	161.076	6.5861e-37	***
BOPA2_12_11475	54	30	29	69	0.39	0	0.38	0.51	0	0	0	0.01	1	NA	1	0.97	0.01	0.42	0.37	0.05	0.39	0.07	0.14	0.18	0.99	0.1	0.3	0.7	0.3	0.42	0.33	0	177.264	1.91759e-40	***
BOPA2_12_11477	54	30	29	69	0.28	0.29	0.13	0.06	0.04	0	0	0	0.87	1	1	1	0.01	0.33	0.4	0.21	0.47	0.28	0.53	0.6	0.95	0.35	0.79	0.21	0.21	0.33	0.28	0	170.095	7.05509e-39	***
BOPA2_12_11485	54	30	29	69	0.46	0.4	0.25	0	0.04	0.07	0	0	0.92	0.83	1	NA	0.02	0.37	0.43	0.15	0.48	0.2	0.35	0.42	0.91	0.27	0.25	0.75	0.25	0.37	0.3	0	161.143	6.36739e-37	***
BOPA2_12_11487	54	30	29	69	0.46	0.45	0.51	0.25	0.02	0.1	0.03	0	0.96	0.78	0.93	1	0.03	0.45	0.48	0.07	0.51	0.09	0.14	0.18	0.91	0.15	0.34	0.66	0.34	0.45	0.35	0	160.337	9.54813e-37	***
BOPA2_12_11492	54	30	29	69	0.17	0	0.19	0.29	0	0	0	0	1	NA	1	1	0	0.2	0.17	0	0.17	0.01	0.03	0.04	1	0.01	0.89	0.11	0.11	0.2	0.18	0	182	1.77318e-41	***
BOPA2_12_11508	54	30	29	69	0.05	0	0.5	0.43	0.02	0	0.03	0	0.66	NA	0.93	1	0.01	0.3	0.3	0.05	0.32	0.07	0.18	0.23	0.95	0.1	0.19	0.81	0.19	0.3	0.26	0	169.073	1.17948e-38	***
BOPA2_12_11511	54	30	29	69	0.04	0	0.52	0.14	0	0	0.03	0	1	NA	0.93	1	0.01	0.2	0.25	0.08	0.28	0.11	0.32	0.39	0.95	0.13	0.11	0.89	0.11	0.2	0.18	0	172.133	2.53175e-39	***
BOPA2_12_11512	54	30	29	69	0.2	0	0	0.3	0	0	0	0.01	1	NA	NA	0.95	0.01	0.18	0.14	0.01	0.14	0.01	0.07	0.09	0.97	0.01	0.1	0.9	0.1	0.18	0.17	0	171.214	4.01863e-39	***
BOPA2_12_11517	54	30	29	69	0.11	0	0.51	0.33	0	0	0.03	0	1	NA	0.93	1	0.01	0.28	0.3	0.06	0.32	0.08	0.2	0.25	0.96	0.11	0.17	0.83	0.17	0.28	0.24	0	174.902	6.2892e-40	***
BOPA2_12_11529	54	30	29	69	0.17	0.07	0.03	0.31	0	0	0.03	0	1	1	0	1	0.01	0.19	0.15	0.01	0.16	0.01	0.04	0.05	0.94	0.01	0.89	0.11	0.11	0.19	0.17	0	171.697	3.152e-39	***
BOPA2_12_20006	54	30	29	69	0.16	0	0.51	0.18	0.06	0	0.03	0	0.64	NA	0.93	1	0.02	0.26	0.31	0.1	0.34	0.13	0.31	0.38	0.89	0.16	0.15	0.85	0.15	0.26	0.23	0	152.57	4.7569e-35	***
BOPA2_12_20031	54	30	29	69	0.11	0	0.51	0.11	0	0	0.07	0	1	NA	0.87	1	0.01	0.2	0.24	0.06	0.26	0.08	0.25	0.31	0.91	0.1	0.11	0.89	0.11	0.2	0.18	0	162.127	3.88028e-37	***
BOPA2_12_20045	54	30	29	69	0.45	0.07	0.38	0.21	0	0	0	0	1	1	1	1	0	0.45	0.49	0.21	0.56	0.28	0.43	0.5	1	0.39	0.66	0.34	0.34	0.45	0.35	0	182	1.77318e-41	***
BOPA2_12_20108	54	30	29	69	0.22	0	0.51	0.25	0.02	0	0.03	0	0.91	NA	0.93	1	0.01	0.3	0.33	0.09	0.36	0.12	0.27	0.33	0.95	0.16	0.18	0.82	0.18	0.3	0.25	0	168.776	1.36926e-38	***
BOPA2_12_20144	54	30	29	69	0.14	0	0.51	0.23	0	0	0.03	0	1	NA	0.93	1	0.01	0.26	0.3	0.08	0.33	0.11	0.27	0.33	0.96	0.14	0.16	0.84	0.16	0.26	0.23	0	174.507	7.6708e-40	***
BOPA2_12_20156	54	30	29	69	0.32	0	0.25	0.42	0.02	0	0	0	0.94	NA	1	1	0.01	0.45	0.39	0.14	0.43	0.19	0.36	0.43	0.98	0.25	0.35	0.65	0.35	0.45	0.35	0	177.625	1.59986e-40	***
BOPA2_12_20201	54	30	29	69	0.31	0.16	0.51	0.26	0	0.03	0	0.01	1	0.79	1	0.94	0.01	0.32	0.34	0.03	0.35	0.04	0.1	0.12	0.96	0.06	0.2	0.8	0.2	0.32	0.27	0	169.614	8.98424e-39	***
BOPA2_12_20237	54	30	29	69	0.11	0	0.51	0.14	0	0	0	0	1	NA	1	1	0	0.2	0.25	0.06	0.27	0.08	0.24	0.3	1	0.1	0.12	0.88	0.12	0.2	0.18	0	182	1.77318e-41	***
BOPA2_12_20240	54	30	29	69	0.48	0.07	0.13	0.29	0	0	0	0	1	1	1	1	0	0.45	0.48	0.24	0.56	0.32	0.49	0.57	1	0.42	0.65	0.35	0.35	0.45	0.35	0	182	1.77318e-41	***
BOPA2_12_20257	54	30	29	69	0.14	0.16	0.4	0.29	0.04	0.17	0.03	0	0.73	-0.07	0.91	1	0.04	0.24	0.25	0.01	0.26	0.01	0.03	0.04	0.76	0.01	0.86	0.14	0.14	0.24	0.21	0	122.53	1.7673e-28	***
BOPA2_12_20326	54	30	29	69	0.11	0	0.49	0.16	0	0	0.07	0	1	NA	0.86	1	0.01	0.2	0.23	0.04	0.24	0.05	0.17	0.22	0.91	0.07	0.11	0.89	0.11	0.2	0.18	0	162.127	3.88028e-37	***
BOPA2_12_20335	54	30	29	69	0.11	0	0.38	0.35	0	0	0	0	1	NA	1	1	0	0.24	0.23	0.02	0.23	0.02	0.08	0.1	1	0.03	0.14	0.86	0.14	0.24	0.21	0	182	1.77318e-41	***
BOPA2_12_20350	54	30	29	69	0.51	0.16	0.5	0.29	0.02	0.03	0	0	0.96	0.79	1	1	0.01	0.5	0.5	0.13	0.54	0.18	0.27	0.33	0.96	0.28	0.46	0.54	0.46	0.5	0.37	0	174.027	9.76547e-40	***
BOPA2_12_20407	54	30	29	69	0.24	0.24	0.51	0.35	0.02	0.07	0.03	0	0.92	0.72	0.93	1	0.02	0.34	0.36	0.02	0.36	0.03	0.06	0.08	0.91	0.05	0.21	0.79	0.21	0.34	0.28	0	159.018	1.85467e-36	***
BOPA2_12_20416	54	30	29	69	0.5	0.07	0.51	0.21	0	0	0	0	1	1	1	1	0	0.49	0.5	0.18	0.56	0.24	0.36	0.43	1	0.35	0.58	0.42	0.42	0.49	0.37	0	182	1.77318e-41	***
BOPA2_12_20448	54	30	29	69	0.23	0	0.52	0.18	0	0	0.03	0	1	NA	0.93	1	0.01	0.26	0.3	0.07	0.32	0.09	0.22	0.28	0.96	0.12	0.16	0.84	0.16	0.26	0.23	0	174.507	7.6708e-40	***
BOPA2_12_20574	54	30	29	69	0.26	0	0.46	0.31	0	0	0.03	0	1	NA	0.92	1	0.01	0.35	0.38	0.12	0.42	0.16	0.32	0.39	0.97	0.22	0.78	0.22	0.22	0.35	0.29	0	176.266	3.16799e-40	***
BOPA2_12_20593	54	30	29	69	0.45	0.07	0.46	0.18	0	0	0.03	0	1	1	0.92	1	0.01	0.45	0.49	0.2	0.56	0.27	0.41	0.48	0.97	0.38	0.35	0.65	0.35	0.45	0.35	0	177.625	1.59986e-40	***
BOPA2_12_20618	54	30	29	69	0.45	0.07	0.29	0.12	0	0	0.07	0.01	1	1	0.77	0.88	0.02	0.43	0.47	0.24	0.55	0.32	0.51	0.58	0.91	0.42	0.31	0.69	0.31	0.43	0.34	0	168.255	1.7791e-38	***
BOPA2_12_20648	54	30	29	69	0.28	0	0.36	0.27	0	0	0.03	0	1	NA	0.9	1	0.01	0.36	0.4	0.17	0.46	0.23	0.43	0.5	0.96	0.3	0.23	0.77	0.23	0.36	0.29	0	176.456	2.87932e-40	***
BOPA2_12_20684	54	30	29	69	0.3	0	0.38	0.35	0.02	0	0	0	0.94	NA	1	1	0.01	0.29	0.27	0.01	0.27	0.02	0.05	0.06	0.98	0.02	0.83	0.17	0.17	0.29	0.25	0	175.08	5.75097e-40	***
BOPA2_12_20775	54	30	29	69	0.26	0.07	0.4	0.3	0.04	0	0.03	0.01	0.86	1	0.91	0.95	0.02	0.27	0.26	0.01	0.27	0.01	0.03	0.04	0.92	0.02	0.84	0.16	0.16	0.27	0.23	0	153.363	3.19067e-35	***
BOPA2_12_20831	54	30	29	69	0.14	0	0.49	0.23	0	0	0.07	0	1	NA	0.86	1	0.01	0.28	0.33	0.11	0.37	0.15	0.35	0.42	0.92	0.19	0.83	0.17	0.17	0.28	0.24	0	168.123	1.90205e-38	***
BOPA2_12_20867	54	30	29	69	0.45	0.5	0.1	0.08	0.15	1	0.03	0	0.67	-1	0.66	1	0.21	0.33	0.36	0.07	0.38	0.1	0.2	0.25	-0.04	0.14	0.21	0.79	0.21	0.33	0.27	0	21.669	3.23973e-06	***
BOPA2_12_20878	54	30	29	69	0.11	0	0.52	0.14	0	0	0.03	0	1	NA	0.93	1	0.01	0.22	0.27	0.08	0.29	0.1	0.29	0.35	0.95	0.13	0.88	0.12	0.12	0.22	0.19	0	172.887	1.73234e-39	***
BOPA2_12_20917	54	30	29	69	0.2	0.4	0.13	0.08	0.04	0	0	0	0.82	1	1	1	0.01	0.19	0.22	0.01	0.22	0.01	0.05	0.07	0.95	0.02	0.9	0.1	0.1	0.19	0.17	0	161.238	6.07117e-37	***
BOPA2_12_20985	54	30	29	69	0.26	0.07	0.52	0.18	0.04	0	0.1	0	0.86	1	0.8	1	0.03	0.28	0.32	0.06	0.34	0.08	0.19	0.24	0.86	0.11	0.17	0.83	0.17	0.28	0.24	0	147.922	4.93373e-34	***
BOPA2_12_21003	54	30	29	69	0.44	0.31	0.51	0.34	0.04	0.1	0.03	0.01	0.92	0.68	0.93	0.96	0.04	0.48	0.5	0.1	0.53	0.13	0.2	0.25	0.88	0.22	0.61	0.39	0.39	0.48	0.36	0	153.835	2.51583e-35	***
BOPA2_12_21049	54	30	29	69	0.09	0	0.48	0.16	0.02	0	0.03	0	0.79	NA	0.93	1	0.01	0.19	0.22	0.04	0.23	0.05	0.17	0.21	0.93	0.06	0.1	0.9	0.1	0.19	0.17	0	161.238	6.07117e-37	***
BOPA2_12_21064	54	30	29	69	0.04	0	0.52	0.14	0	0	0.03	0	1	NA	0.93	1	0.01	0.2	0.25	0.08	0.28	0.11	0.32	0.39	0.95	0.13	0.11	0.89	0.11	0.2	0.18	0	172.133	2.53175e-39	***
BOPA2_12_21081	54	30	29	69	0.42	0	0.41	0.29	0	0	0	0	1	NA	1	1	0	0.32	0.31	0.02	0.31	0.03	0.07	0.09	1	0.04	0.8	0.2	0.2	0.32	0.27	0	182	1.77318e-41	***
BOPA2_12_21128	54	30	29	69	0.17	0	0.49	0.42	0	0	0	0	1	NA	1	1	0	0.36	0.38	0.11	0.41	0.14	0.29	0.35	1	0.2	0.24	0.76	0.24	0.36	0.3	0	182	1.77318e-41	***
BOPA2_12_21135	54	30	29	69	0.11	0	0.38	0.33	0	0	0	0	1	NA	1	1	0	0.23	0.22	0.02	0.23	0.02	0.07	0.1	1	0.03	0.87	0.13	0.13	0.23	0.2	0	182	1.77318e-41	***
BOPA2_12_21157	54	30	29	69	0.39	0	0.39	0.39	0.44	0	0.17	0.46	-0.15	NA	0.56	-0.2	0.34	0.42	0.43	0.14	0.48	0.19	0.32	0.39	0.08	0.26	0.71	0.29	0.29	0.42	0.33	0	6.748	0.00938574	**
BOPA2_12_21172	54	30	29	69	0.16	0	0.51	0.31	0.02	0	0.07	0	0.88	NA	0.87	1	0.02	0.28	0.3	0.05	0.31	0.07	0.18	0.22	0.91	0.09	0.17	0.83	0.17	0.28	0.24	0	161.13	6.40959e-37	***
BOPA2_12_21290	54	30	29	69	0.46	0	0.03	0.08	0	0	0.03	0	1	NA	0	1	0.01	0.41	0.46	0.31	0.56	0.41	0.68	0.74	0.94	0.49	0.29	0.71	0.29	0.41	0.33	0	177.161	2.02031e-40	***
BOPA2_12_21337	54	30	29	69	0.11	0	0.52	0.14	0	0	0.03	0	1	NA	0.93	1	0.01	0.22	0.27	0.08	0.29	0.1	0.29	0.35	0.95	0.13	0.88	0.12	0.12	0.22	0.19	0	172.887	1.73234e-39	***
BOPA2_12_21442	54	30	29	69	0.17	0	0.5	0.23	0	0	0.03	0	1	NA	0.93	1	0.01	0.29	0.33	0.11	0.36	0.14	0.32	0.39	0.96	0.18	0.83	0.17	0.17	0.29	0.25	0	175.08	5.75097e-40	***
BOPA2_12_21464	54	30	29	69	0.51	0.39	0.46	0.23	0.33	0.03	0.28	0.14	0.34	0.91	0.4	0.37	0.2	0.47	0.49	0.1	0.52	0.13	0.2	0.25	0.5	0.21	0.62	0.38	0.38	0.47	0.36	0	58.497	2.03617e-14	***
BOPA2_12_21471	54	30	29	69	0.27	0	0.41	0.31	0.02	0	0	0	0.93	NA	1	1	0.01	0.27	0.26	0.02	0.27	0.02	0.06	0.08	0.98	0.03	0.84	0.16	0.16	0.27	0.23	0	174.712	6.9215e-40	***
BOPA2_12_21476	54	30	29	69	0.39	0.19	0	0	0	0	0	0	1	1	NA	NA	0	0.35	0.41	0.27	0.5	0.36	0.65	0.71	1	0.42	0.23	0.77	0.23	0.35	0.29	0	182	1.77318e-41	***
BOPA2_12_21479	54	30	29	69	0.48	0.29	0.16	0.08	0	0	0.03	0	1	1	0.79	1	0.01	0.4	0.45	0.19	0.51	0.26	0.43	0.51	0.97	0.35	0.72	0.28	0.28	0.4	0.32	0	177.046	2.13987e-40	***
BOPA2_12_21482	54	30	29	69	0.46	0.29	0.46	0.48	0	0.07	0.03	0.01	1	0.77	0.92	0.97	0.02	0.47	0.48	0.06	0.5	0.08	0.12	0.15	0.93	0.13	0.38	0.62	0.38	0.47	0.36	0	165.492	7.14109e-38	***
BOPA2_12_21496	54	30	29	69	0.39	0.33	0.22	0.23	0	0.13	0.03	0	1	0.59	0.84	1	0.03	0.4	0.44	0.15	0.49	0.2	0.34	0.41	0.86	0.28	0.72	0.28	0.28	0.4	0.32	0	157.914	3.23099e-36	***
BOPA2_12_21497	54	30	29	69	0.3	0	0.47	0.29	0.02	0	0.07	0	0.94	NA	0.85	1	0.02	0.29	0.29	0.02	0.3	0.03	0.09	0.11	0.92	0.05	0.83	0.17	0.17	0.29	0.25	0	161.642	4.95265e-37	***
BOPA2_12_21522	54	30	29	69	0.5	0.33	0.5	0.39	0.04	0.07	0	0	0.93	0.8	1	1	0.02	0.5	0.5	0.07	0.53	0.1	0.14	0.18	0.94	0.17	0.45	0.55	0.45	0.5	0.37	0	166.201	5.00094e-38	***
BOPA2_12_30011	54	30	29	69	0.48	0.16	0.22	0.29	0	0.03	0.03	0	1	0.79	0.84	1	0.01	0.46	0.48	0.19	0.55	0.26	0.4	0.47	0.94	0.36	0.35	0.65	0.35	0.46	0.35	0	173.333	1.38403e-39	***
BOPA2_12_30014	54	30	29	69	0.31	0.26	0.36	0.5	0	0.03	0.03	0	1	0.87	0.9	1	0.01	0.4	0.38	0.02	0.38	0.02	0.05	0.06	0.95	0.04	0.28	0.72	0.28	0.4	0.32	0	172.219	2.42378e-39	***
BOPA2_12_30021	54	30	29	69	0.34	0.07	0.3	0.47	0.02	0	0	0	0.95	1	1	1	0.01	0.36	0.32	0.02	0.32	0.03	0.07	0.09	0.98	0.04	0.23	0.77	0.23	0.36	0.29	0	176.456	2.87932e-40	***
BOPA2_12_30025	54	30	29	69	0.44	0.13	0.5	0.49	0	0	0.03	0	1	1	0.93	1	0.01	0.44	0.42	0.03	0.43	0.04	0.08	0.1	0.98	0.07	0.67	0.33	0.33	0.44	0.34	0	177.484	1.71721e-40	***
BOPA2_12_30026	54	30	29	69	0.14	0	0.13	0.35	0	0	0	0	1	NA	1	1	0	0.2	0.16	0.01	0.17	0.01	0.06	0.08	1	0.02	0.12	0.88	0.12	0.2	0.18	0	182	1.77318e-41	***
BOPA2_12_30032	54	30	29	69	0.33	0	0.51	0.25	0.04	0	0.03	0	0.89	NA	0.93	1	0.02	0.31	0.33	0.05	0.34	0.07	0.16	0.2	0.93	0.1	0.19	0.81	0.19	0.31	0.26	0	162.996	2.50662e-37	***
BOPA2_12_30040	54	30	29	69	0.44	0	0.49	0.39	0	0	0	0	1	NA	1	1	0	0.49	0.46	0.13	0.51	0.18	0.28	0.35	1	0.26	0.57	0.43	0.43	0.49	0.37	0	182	1.77318e-41	***
BOPA2_12_30041	54	30	29	69	0.2	0	0.47	0.25	0	0	0	0	1	NA	1	1	0	0.24	0.26	0.03	0.27	0.04	0.1	0.13	1	0.05	0.14	0.86	0.14	0.24	0.21	0	182	1.77318e-41	***
BOPA2_12_30043	54	30	29	69	0.42	0.07	0.43	0.42	0.02	0	0.03	0.01	0.96	1	0.92	0.97	0.02	0.38	0.35	0.02	0.36	0.03	0.05	0.07	0.95	0.04	0.25	0.75	0.25	0.38	0.3	0	166.352	4.63503e-38	***
BOPA2_12_30056	54	30	29	69	0.28	0.07	0.22	0.47	0	0.07	0.03	0.01	1	-0.02	0.84	0.97	0.02	0.34	0.29	0.03	0.3	0.03	0.09	0.12	0.89	0.05	0.79	0.21	0.21	0.34	0.28	0	159.018	1.85467e-36	***
BOPA2_12_30060	54	30	29	69	0.36	0	0.13	0.51	0.02	0	0	0	0.95	NA	1	1	0.01	0.39	0.32	0.06	0.34	0.08	0.2	0.25	0.98	0.11	0.26	0.74	0.26	0.39	0.31	0	176.852	2.35911e-40	***
BOPA2_12_30062	54	30	29	69	0.5	0.33	0.16	0.47	0.04	0.13	0.03	0.01	0.93	0.59	0.79	0.97	0.04	0.5	0.5	0.13	0.54	0.17	0.26	0.32	0.85	0.27	0.45	0.55	0.45	0.5	0.37	0	151.118	9.87427e-35	***
BOPA2_12_30064	54	30	29	69	0.31	0	0.51	0.38	0	0	0.03	0	1	NA	0.93	1	0.01	0.36	0.38	0.08	0.4	0.1	0.21	0.26	0.97	0.15	0.76	0.24	0.24	0.36	0.3	0	176.544	2.75516e-40	***
BOPA2_12_30065	54	30	29	69	0.49	0.07	0.51	0.5	0.02	0	0.03	0.03	0.96	1	0.93	0.94	0.02	0.46	0.44	0.05	0.46	0.07	0.12	0.15	0.95	0.11	0.36	0.64	0.36	0.46	0.36	0	165.105	8.67602e-38	***
BOPA2_12_30067	54	30	29	69	0.34	0	0.47	0.46	0.02	0	0	0	0.95	NA	1	1	0.01	0.46	0.42	0.11	0.46	0.14	0.25	0.31	0.99	0.21	0.37	0.63	0.37	0.46	0.36	0	177.713	1.53036e-40	***
BOPA2_12_30068	54	30	29	69	0.27	0.51	0.07	0	0.02	0.1	0	0	0.93	0.81	1	NA	0.02	0.23	0.28	0.07	0.3	0.09	0.24	0.3	0.86	0.12	0.13	0.87	0.13	0.23	0.2	0	148.736	3.27513e-34	***
BOPA2_12_30080	54	30	29	69	0.49	0.49	0.36	0.5	0.02	0.17	0.03	0	0.96	0.66	0.9	1	0.04	0.49	0.48	0.02	0.49	0.03	0.04	0.06	0.88	0.05	0.57	0.43	0.43	0.49	0.37	0	154.58	1.7295e-35	***
BOPA2_12_30090	54	30	29	69	0.11	0	0.51	0.21	0	0	0.03	0	1	NA	0.93	1	0.01	0.26	0.3	0.1	0.34	0.13	0.32	0.39	0.96	0.16	0.15	0.85	0.15	0.26	0.22	0	174.287	8.56724e-40	***
BOPA2_12_30092	54	30	29	69	0.37	0	0.52	0.4	0	0	0.03	0	1	NA	0.93	1	0.01	0.38	0.38	0.06	0.4	0.08	0.15	0.19	0.97	0.11	0.26	0.74	0.26	0.38	0.31	0	176.781	2.44531e-40	***
BOPA2_12_30098	54	30	29	69	0.26	0	0.44	0.36	0	0	0.07	0	1	NA	0.84	1	0.01	0.3	0.29	0.02	0.29	0.03	0.08	0.1	0.94	0.04	0.18	0.82	0.18	0.3	0.25	0	168.776	1.36926e-38	***
BOPA2_12_30106	54	30	29	69	0.11	0	0.25	0.45	0	0	0	0.01	1	NA	1	0.97	0.01	0.27	0.23	0.03	0.24	0.04	0.12	0.15	0.98	0.04	0.16	0.84	0.16	0.27	0.23	0	174.712	6.9215e-40	***
BOPA2_12_30108	54	30	29	69	0.11	0	0.5	0.25	0	0	0.03	0	1	NA	0.93	1	0.01	0.23	0.26	0.04	0.27	0.06	0.17	0.21	0.96	0.07	0.13	0.87	0.13	0.23	0.21	0	173.517	1.26195e-39	***
BOPA2_12_30110	54	30	29	69	0.24	0.07	0.38	0.14	0.02	0	0	0	0.92	1	1	1	0.01	0.2	0.21	0.01	0.22	0.01	0.04	0.05	0.98	0.01	0.11	0.89	0.11	0.2	0.18	0	172.133	2.53175e-39	***
BOPA2_12_30111	54	30	29	69	0.22	0	0.51	0.23	0.02	0	0.03	0	0.91	NA	0.93	1	0.01	0.28	0.32	0.08	0.34	0.1	0.24	0.3	0.94	0.14	0.17	0.83	0.17	0.28	0.24	0	168.123	1.90205e-38	***
BOPA2_12_30115	54	30	29	69	0.49	0.07	0.41	0.5	0	0	0	0	1	1	1	1	0	0.49	0.49	0.12	0.53	0.16	0.25	0.3	1	0.26	0.55	0.45	0.45	0.49	0.37	0	182	1.77318e-41	***
BOPA2_12_30120	54	30	29	69	0.2	0.07	0.51	0.31	0	0	0.03	0	1	1	0.93	1	0.01	0.31	0.34	0.07	0.36	0.09	0.2	0.25	0.97	0.13	0.8	0.2	0.2	0.31	0.26	0	175.687	4.239e-40	***
BOPA2_12_30125	54	30	29	69	0.3	0	0.38	0.4	0.02	0	0	0	0.94	NA	1	1	0.01	0.31	0.29	0.02	0.29	0.02	0.06	0.08	0.98	0.03	0.2	0.8	0.2	0.31	0.26	0	175.687	4.239e-40	***
BOPA2_12_30141	54	30	29	69	0.35	0	0.51	0.4	0	0	0.03	0	1	NA	0.93	1	0.01	0.38	0.38	0.07	0.41	0.09	0.17	0.22	0.97	0.13	0.26	0.74	0.26	0.38	0.31	0	176.781	2.44531e-40	***
BOPA2_12_30143	54	30	29	69	0.48	0.07	0.38	0.5	0	0	0	0	1	1	1	1	0	0.43	0.4	0.04	0.41	0.05	0.1	0.13	1	0.08	0.32	0.68	0.32	0.43	0.34	0	182	1.77318e-41	***
BOPA2_12_30144	54	30	29	69	0.37	0.42	0.38	0.42	0	0.1	0	0.01	1	0.76	1	0.97	0.02	0.39	0.39	-0.01	0.39	-0.01	-0.02	-0.02	0.93	-0.01	0.27	0.73	0.27	0.39	0.32	0	162.237	3.67216e-37	***
BOPA2_12_30147	54	30	29	69	0.44	0.07	0.3	0.14	0.04	0	0	0	0.92	1	1	1	0.01	0.26	0.25	0.02	0.26	0.03	0.08	0.1	0.96	0.03	0.15	0.85	0.15	0.26	0.23	0	166.961	3.41222e-38	***
BOPA2_12_30150	54	30	29	69	0.51	0.13	0.46	0.51	0.02	0	0.03	0.01	0.96	1	0.92	0.97	0.02	0.48	0.46	0.05	0.47	0.07	0.12	0.15	0.96	0.12	0.6	0.4	0.4	0.48	0.36	0	169.698	8.61293e-39	***
BOPA2_12_30151	54	30	29	69	0.47	0	0.5	0.48	0.15	0	0.03	0.01	0.69	NA	0.93	0.97	0.05	0.43	0.41	0.05	0.43	0.07	0.12	0.15	0.86	0.1	0.32	0.68	0.32	0.43	0.34	0	138.857	4.73326e-32	***
BOPA2_12_30152	54	30	29	69	0.49	0.16	0.46	0.35	0.04	0.03	0.03	0	0.92	0.79	0.92	1	0.02	0.48	0.5	0.14	0.55	0.18	0.27	0.34	0.93	0.29	0.59	0.41	0.41	0.48	0.37	0	165.799	6.12042e-38	***
BOPA2_12_30155	54	30	29	69	0.51	0.42	0.27	0.25	0.04	0.1	0.03	0	0.93	0.76	0.87	1	0.03	0.45	0.47	0.11	0.51	0.15	0.23	0.29	0.88	0.23	0.35	0.65	0.35	0.45	0.35	0	156.456	6.73167e-36	***
BOPA2_12_30158	54	30	29	69	0.45	0.07	0.38	0.48	0	0	0	0	1	1	1	1	0	0.47	0.43	0.08	0.46	0.11	0.19	0.24	1	0.17	0.62	0.38	0.38	0.47	0.36	0	182	1.77318e-41	***
BOPA2_12_30162	54	30	29	69	0.11	0	0.38	0.39	0	0	0	0	1	NA	1	1	0	0.26	0.24	0.02	0.25	0.03	0.09	0.12	1	0.04	0.85	0.15	0.15	0.26	0.23	0	182	1.77318e-41	***
BOPA2_12_30165	54	30	29	69	0.42	0	0.46	0.41	0	0	0.03	0.01	1	NA	0.92	0.96	0.01	0.5	0.49	0.17	0.54	0.22	0.34	0.41	0.96	0.33	0.47	0.53	0.47	0.5	0.37	0	174.054	9.63488e-40	***
BOPA2_12_30166	54	30	29	69	0.51	0.26	0.1	0.07	0	0.1	0.03	0.01	1	0.62	0.66	0.8	0.03	0.42	0.46	0.22	0.53	0.3	0.49	0.56	0.84	0.39	0.7	0.3	0.3	0.42	0.33	0	159.174	1.71415e-36	***
BOPA2_12_30167	54	30	29	69	0.33	0.07	0.19	0.48	0	0	0	0.01	1	1	1	0.97	0.01	0.35	0.3	0.03	0.31	0.04	0.1	0.13	0.99	0.05	0.77	0.23	0.23	0.35	0.29	0	176.363	3.01633e-40	***
BOPA2_12_30170	54	30	29	69	0.31	0	0.38	0.5	0	0	0	0.01	1	NA	1	0.97	0.01	0.42	0.37	0.08	0.4	0.1	0.2	0.25	0.99	0.14	0.3	0.7	0.3	0.42	0.33	0	177.313	1.87163e-40	***
BOPA2_12_30182	54	30	29	69	0.45	0.07	0.49	0.46	0.3	0	0.48	0.26	0.34	1	0.02	0.43	0.26	0.49	0.48	0.11	0.52	0.15	0.24	0.29	0.29	0.24	0.45	0.55	0.45	0.49	0.37	0	39.536	3.22075e-10	***
BOPA2_12_30186	54	30	29	69	0.31	0.24	0.3	0.25	0	0	0	0	1	1	1	1	0	0.27	0.27	0	0.27	-0.01	-0.02	-0.02	1	-0.01	0.16	0.84	0.16	0.27	0.23	0	182	1.77318e-41	***
BOPA2_12_30191	54	30	29	69	0.51	0.07	0.52	0.43	0.02	0	0	0	0.96	1	1	1	0.01	0.5	0.49	0.11	0.53	0.15	0.22	0.28	0.99	0.23	0.49	0.51	0.49	0.5	0.37	0	178.019	1.3121e-40	***
BOPA2_12_30199	54	30	29	69	0.28	0.07	0.25	0.31	0	0	0	0.03	1	1	1	0.91	0.01	0.25	0.23	0	0.23	0	0.01	0.02	0.97	0	0.85	0.15	0.15	0.25	0.22	0	166.514	4.27085e-38	***
BOPA2_12_30205	54	30	29	69	0.42	0.24	0	0	0.02	0	0	0	0.96	1	NA	NA	0.01	0.35	0.41	0.25	0.49	0.33	0.6	0.67	0.97	0.39	0.77	0.23	0.23	0.35	0.29	0	176.363	3.01633e-40	***
BOPA2_12_30206	54	30	29	69	0.11	0	0.51	0.14	0	0	0.1	0	1	NA	0.8	1	0.02	0.21	0.25	0.07	0.28	0.09	0.26	0.32	0.86	0.11	0.88	0.12	0.12	0.21	0.19	0	154.342	1.94989e-35	***
BOPA2_12_30214	54	30	29	69	0.44	0	0.3	0.47	0.04	0	0	0.01	0.92	NA	1	0.97	0.02	0.39	0.34	0.04	0.35	0.05	0.1	0.13	0.96	0.07	0.26	0.74	0.26	0.39	0.31	0	166.778	3.74023e-38	***
BOPA2_12_30222	54	30	29	69	0.51	0.07	0.16	0.16	0.02	0	0.03	0	0.96	1	0.79	1	0.01	0.45	0.48	0.26	0.57	0.34	0.53	0.6	0.94	0.44	0.35	0.65	0.35	0.45	0.35	0	173.271	1.42844e-39	***
BOPA2_12_30229	54	30	29	69	0.09	0	0.5	0.33	0.02	0	0.03	0	0.79	NA	0.93	1	0.01	0.26	0.27	0.04	0.29	0.06	0.16	0.2	0.94	0.08	0.85	0.15	0.15	0.26	0.23	0	166.961	3.41222e-38	***
BOPA2_12_30231	54	30	29	69	0.36	0	0.4	0.48	0.02	0	0.03	0	0.95	NA	0.91	1	0.01	0.38	0.34	0.03	0.35	0.04	0.09	0.12	0.96	0.06	0.25	0.75	0.25	0.38	0.31	0	171.565	3.36875e-39	***
BOPA2_12_30239	54	30	29	69	0.35	0	0.41	0.27	0.04	0	0	0	0.89	NA	1	1	0.01	0.28	0.28	0.02	0.28	0.02	0.06	0.08	0.96	0.03	0.83	0.17	0.17	0.28	0.24	0	168.123	1.90205e-38	***
BOPA2_12_30250	54	30	29	69	0.11	0	0.51	0.18	0	0	0.07	0	1	NA	0.87	1	0.01	0.22	0.26	0.06	0.28	0.08	0.22	0.28	0.91	0.1	0.13	0.87	0.13	0.22	0.2	0	164.335	1.2779e-37	***
BOPA2_12_30251	54	30	29	69	0.49	0	0.48	0.51	0.02	0	0.03	0	0.96	NA	0.93	1	0.01	0.48	0.47	0.1	0.51	0.14	0.22	0.27	0.96	0.22	0.4	0.6	0.4	0.48	0.37	0	173.769	1.11155e-39	***
BOPA2_12_30259	54	30	29	69	0.34	0.07	0.07	0.21	0.02	0	0	0	0.95	1	1	1	0.01	0.21	0.18	0.01	0.18	0.01	0.04	0.06	0.97	0.01	0.12	0.88	0.12	0.21	0.19	0	172.527	2.07567e-39	***
BOPA2_12_30265	54	30	29	69	0.5	0.07	0.47	0.5	0	0	0	0	1	1	1	1	0	0.46	0.43	0.05	0.45	0.06	0.11	0.14	1	0.1	0.64	0.36	0.36	0.46	0.35	0	182	1.77318e-41	***
BOPA2_12_30275	54	30	29	69	0.41	0.03	0.37	0.43	0.19	0.03	0.28	0.23	0.55	0	0.26	0.46	0.19	0.36	0.33	0.02	0.34	0.03	0.07	0.09	0.42	0.04	0.24	0.76	0.24	0.36	0.3	0	40.435	2.03305e-10	***
BOPA2_12_30276	54	30	29	69	0.45	0.07	0.51	0.48	0	0	0	0	1	1	1	1	0	0.49	0.48	0.1	0.51	0.13	0.21	0.26	1	0.21	0.57	0.43	0.43	0.49	0.37	0	182	1.77318e-41	***
BOPA2_12_30278	54	30	29	69	0.41	0.07	0.44	0.5	0	0	0	0	1	1	1	1	0	0.43	0.4	0.04	0.41	0.05	0.1	0.13	1	0.08	0.31	0.69	0.31	0.43	0.34	0	182	1.77318e-41	***
BOPA2_12_30290	54	30	29	69	0.26	0	0.3	0.49	0	0	0	0	1	NA	1	1	0	0.35	0.3	0.04	0.31	0.05	0.12	0.16	1	0.07	0.23	0.77	0.23	0.35	0.29	0	182	1.77318e-41	***
BOPA2_12_30295	54	30	29	69	0.22	0	0.51	0.35	0.02	0	0.03	0	0.91	NA	0.93	1	0.01	0.33	0.35	0.09	0.38	0.11	0.24	0.3	0.95	0.15	0.79	0.21	0.21	0.33	0.28	0	170.095	7.05509e-39	***
BOPA2_12_30297	54	30	29	69	0.47	0.07	0.46	0.5	0.02	0	0.03	0.01	0.96	1	0.92	0.97	0.02	0.47	0.44	0.07	0.46	0.09	0.15	0.19	0.95	0.14	0.38	0.62	0.38	0.47	0.36	0	169.512	9.4549e-39	***
BOPA2_12_30298	54	30	29	69	0.44	0	0.4	0.36	0	0	0.03	0	1	NA	0.91	1	0.01	0.5	0.5	0.2	0.56	0.26	0.4	0.47	0.97	0.38	0.5	0.5	0.5	0.5	0.37	0	178.022	1.31021e-40	***
BOPA2_12_30305	54	30	29	69	0.41	0.29	0.51	0.35	0	0.07	0.03	0	1	0.77	0.93	1	0.02	0.41	0.43	0.04	0.44	0.06	0.1	0.13	0.93	0.09	0.28	0.72	0.28	0.41	0.32	0	167.514	2.5826e-38	***
BOPA2_12_30310	54	30	29	69	0.2	0	0.46	0.25	0	0	0.03	0	1	NA	0.92	1	0.01	0.24	0.25	0.02	0.26	0.03	0.09	0.12	0.96	0.04	0.86	0.14	0.14	0.24	0.21	0	173.794	1.09768e-39	***
BOPA2_12_30311	54	30	29	69	0.17	0.1	0.19	0.31	0	0.03	0	0	1	0.66	1	1	0.01	0.22	0.19	0	0.2	0	0.01	0.01	0.96	0	0.12	0.88	0.12	0.22	0.19	0	172.887	1.73234e-39	***
BOPA2_12_30314	54	30	29	69	0.31	0	0.51	0.36	0	0	0.03	0	1	NA	0.93	1	0.01	0.36	0.37	0.08	0.4	0.11	0.21	0.26	0.97	0.15	0.23	0.77	0.23	0.36	0.29	0	176.456	2.87932e-40	***
BOPA2_12_30316	54	30	29	69	0.37	0.13	0.44	0.42	0	0	0	0	1	1	1	1	0	0.42	0.44	0.1	0.47	0.13	0.22	0.28	1	0.2	0.7	0.3	0.3	0.42	0.33	0	182	1.77318e-41	***
BOPA2_12_30317	54	30	29	69	0.42	0.13	0.44	0.42	0	0	0	0	1	1	1	1	0	0.43	0.45	0.09	0.48	0.13	0.21	0.26	1	0.19	0.68	0.32	0.32	0.43	0.34	0	182	1.77318e-41	***
BOPA2_12_30325	54	30	29	69	0.47	0	0.51	0.51	0.02	0	0.03	0	0.96	NA	0.93	1	0.01	0.47	0.44	0.07	0.46	0.09	0.16	0.2	0.96	0.15	0.37	0.63	0.37	0.47	0.36	0	173.503	1.27061e-39	***
BOPA2_12_30336	54	30	29	69	0.45	0.07	0.5	0.47	0.02	0	0.03	0	0.96	1	0.93	1	0.01	0.49	0.48	0.11	0.52	0.15	0.23	0.29	0.96	0.24	0.56	0.44	0.44	0.49	0.37	0	173.972	1.00396e-39	***
BOPA2_12_30337	54	30	29	69	0.22	0	0.48	0.26	0.02	0	0.03	0.01	0.91	NA	0.93	0.94	0.02	0.31	0.35	0.11	0.39	0.15	0.32	0.39	0.93	0.2	0.8	0.2	0.2	0.31	0.26	0	163.394	2.0516e-37	***
BOPA2_12_30341	54	30	29	69	0.23	0	0.38	0.42	0	0	0	0	1	NA	1	1	0	0.3	0.28	0.02	0.28	0.03	0.07	0.09	1	0.04	0.81	0.19	0.19	0.3	0.26	0	182	1.77318e-41	***
BOPA2_12_30343	54	30	29	69	0.11	0	0.03	0.42	0	0	0.03	0	1	NA	0	1	0.01	0.22	0.17	0.02	0.17	0.03	0.15	0.19	0.94	0.04	0.87	0.13	0.13	0.22	0.2	0	173.216	1.46847e-39	***
BOPA2_12_30346	54	30	29	69	0.35	0.16	0.41	0.16	0	0.03	0	0	1	0.79	1	1	0.01	0.26	0.28	0.01	0.28	0.01	0.03	0.04	0.97	0.02	0.84	0.16	0.16	0.26	0.23	0	174.507	7.6708e-40	***
BOPA2_12_30348	54	30	29	69	0.26	0	0.38	0.33	0	0	0	0	1	NA	1	1	0	0.27	0.25	0.01	0.26	0.02	0.05	0.06	1	0.02	0.84	0.16	0.16	0.27	0.23	0	182	1.77318e-41	***
BOPA2_12_30350	54	30	29	69	0.51	0.31	0.5	0.46	0.02	0.03	0	0	0.96	0.89	1	1	0.01	0.5	0.5	0.05	0.51	0.07	0.1	0.13	0.97	0.12	0.51	0.49	0.49	0.5	0.37	0	174.087	9.47529e-40	***
BOPA2_12_30352	54	30	29	69	0.49	0.07	0.52	0.48	0	0	0.03	0	1	1	0.93	1	0.01	0.49	0.48	0.09	0.51	0.12	0.19	0.24	0.98	0.2	0.44	0.56	0.44	0.49	0.37	0	177.969	1.34577e-40	***
BOPA2_12_30354	54	30	29	69	0.33	0.07	0.51	0.39	0.04	0	0.03	0	0.89	1	0.93	1	0.02	0.36	0.36	0.03	0.37	0.05	0.1	0.12	0.94	0.07	0.23	0.77	0.23	0.36	0.29	0	165.625	6.68055e-38	***
BOPA2_12_30355	54	30	29	69	0.5	0.29	0.47	0.49	0	0	0	0	1	1	1	1	0	0.48	0.49	0.05	0.5	0.07	0.11	0.14	1	0.12	0.41	0.59	0.41	0.48	0.37	0	182	1.77318e-41	***
BOPA2_12_30358	54	30	29	69	0.31	0.24	0.44	0.23	0.07	0	0.28	0.06	0.76	1	0.37	0.75	0.09	0.29	0.31	0.01	0.31	0.01	0.02	0.03	0.66	0.01	0.18	0.82	0.18	0.29	0.25	0	88.333	5.53216e-21	***
BOPA2_12_30361	54	30	29	69	0.48	0.07	0.52	0.49	0.02	0	0.1	0.07	0.96	1	0.8	0.85	0.05	0.49	0.47	0.08	0.5	0.11	0.17	0.22	0.88	0.18	0.42	0.58	0.42	0.49	0.37	0	146.936	8.103e-34	***
BOPA2_12_30371	54	30	29	69	0.33	0	0.47	0.48	0	0	0.07	0.01	1	NA	0.85	0.97	0.02	0.45	0.41	0.09	0.45	0.13	0.23	0.28	0.93	0.19	0.65	0.35	0.35	0.45	0.35	0	169.034	1.20297e-38	***
BOPA2_12_30375	54	30	29	69	0.33	0.07	0.3	0.49	0.04	0	0	0.01	0.89	1	1	0.97	0.02	0.37	0.32	0.03	0.33	0.04	0.09	0.11	0.96	0.05	0.76	0.24	0.24	0.37	0.3	0	166.122	5.20326e-38	***
BOPA2_12_30377	54	30	29	69	0.3	0.07	0.13	0.21	0.02	0	0	0	0.94	1	1	1	0.01	0.2	0.18	0	0.18	0	0.01	0.02	0.97	0	0.11	0.89	0.11	0.2	0.18	0	172.133	2.53175e-39	***
BOPA2_12_30385	54	30	29	69	0.46	0.29	0.44	0.45	0.02	0.07	0	0	0.96	0.77	1	1	0.02	0.49	0.47	0.06	0.49	0.08	0.13	0.16	0.95	0.13	0.57	0.43	0.43	0.49	0.37	0	169.975	7.4936e-39	***
BOPA2_12_30389	54	30	29	69	0.48	0.07	0.51	0.33	0	0	0.03	0	1	1	0.93	1	0.01	0.41	0.42	0.07	0.44	0.1	0.17	0.22	0.97	0.15	0.28	0.72	0.28	0.41	0.32	0	177.105	2.07778e-40	***
BOPA2_12_30395	54	30	29	69	0.23	0	0.34	0.27	0	0	0	0	1	NA	1	1	0	0.23	0.22	0.01	0.22	0.01	0.04	0.05	1	0.01	0.13	0.87	0.13	0.23	0.2	0	182	1.77318e-41	***
BOPA2_12_30396	54	30	29	69	0.17	0	0.3	0.31	0	0	0	0	1	NA	1	1	0	0.22	0.2	0.01	0.2	0.01	0.04	0.05	1	0.01	0.13	0.87	0.13	0.22	0.2	0	182	1.77318e-41	***
BOPA2_12_30399	54	30	29	69	0.45	0.33	0.4	0.5	0.02	0.07	0.03	0	0.96	0.8	0.91	1	0.02	0.48	0.49	0.07	0.52	0.1	0.15	0.19	0.93	0.17	0.41	0.59	0.41	0.48	0.37	0	165.864	5.92333e-38	***
BOPA2_12_30400	54	30	29	69	0.49	0.07	0.38	0.5	0	0	0	0	1	1	1	1	0	0.47	0.43	0.07	0.46	0.09	0.16	0.21	1	0.15	0.38	0.62	0.38	0.47	0.36	0	182	1.77318e-41	***
BOPA2_12_30403	54	30	29	69	0.31	0	0.43	0.38	0	0	0.03	0	1	NA	0.92	1	0.01	0.39	0.41	0.13	0.45	0.17	0.32	0.38	0.97	0.24	0.74	0.26	0.26	0.39	0.31	0	176.852	2.35911e-40	***
BOPA2_12_30404	54	30	29	69	0.23	0	0.41	0.29	0	0	0	0	1	NA	1	1	0	0.25	0.25	0.02	0.25	0.02	0.06	0.08	1	0.03	0.85	0.15	0.15	0.25	0.22	0	182	1.77318e-41	***
BOPA2_12_30410	54	30	29	69	0.17	0	0.13	0.43	0	0	0	0	1	NA	1	1	0	0.26	0.21	0.02	0.21	0.03	0.11	0.14	1	0.04	0.85	0.15	0.15	0.26	0.23	0	182	1.77318e-41	***
BOPA2_12_30411	54	30	29	69	0.48	0.07	0.51	0.31	0	0	0.03	0	1	1	0.93	1	0.01	0.4	0.41	0.07	0.44	0.1	0.18	0.22	0.97	0.15	0.72	0.28	0.28	0.4	0.32	0	177.046	2.13987e-40	***
BOPA2_12_30420	54	30	29	69	0.51	0.19	0.46	0.45	0.02	0	0.03	0	0.96	1	0.92	1	0.01	0.5	0.5	0.1	0.54	0.13	0.2	0.25	0.97	0.22	0.53	0.47	0.47	0.5	0.37	0	174.064	9.58429e-40	***
BOPA2_12_30423	54	30	29	69	0.38	0	0.44	0.44	0.02	0	0	0.01	0.95	NA	1	0.97	0.01	0.37	0.34	0.03	0.35	0.04	0.08	0.1	0.97	0.05	0.24	0.76	0.24	0.37	0.3	0	171.253	3.93987e-39	***
BOPA2_12_30424	54	30	29	69	0.48	0	0.27	0.29	0	0	0.03	0	1	NA	0.87	1	0.01	0.49	0.5	0.24	0.58	0.32	0.48	0.55	0.97	0.43	0.44	0.56	0.44	0.49	0.37	0	177.958	1.35311e-40	***
BOPA2_12_30438	54	30	29	69	0.31	0	0.25	0.48	0	0	0	0	1	NA	1	1	0	0.35	0.3	0.03	0.31	0.05	0.12	0.15	1	0.06	0.23	0.77	0.23	0.35	0.29	0	182	1.77318e-41	***
BOPA2_12_30444	54	30	29	69	0.09	0	0	0.39	0.02	0	0	0	0.79	NA	NA	1	0.01	0.2	0.14	0.02	0.15	0.03	0.15	0.19	0.96	0.03	0.11	0.89	0.11	0.2	0.18	0	172.133	2.53175e-39	***
BOPA2_12_30449	54	30	29	69	0.48	0.21	0.46	0.35	0.04	0.03	0.03	0.01	0.92	0.84	0.92	0.96	0.03	0.5	0.5	0.12	0.54	0.16	0.24	0.3	0.92	0.26	0.45	0.55	0.45	0.5	0.37	0	162.383	3.41182e-37	***
BOPA2_12_30455	54	30	29	69	0.39	0	0.38	0.25	0.04	0	0.07	0	0.91	NA	0.82	1	0.02	0.28	0.27	0.02	0.28	0.02	0.06	0.08	0.9	0.03	0.17	0.83	0.17	0.28	0.24	0	154.795	1.55201e-35	***
BOPA2_12_30456	54	30	29	69	0.48	0	0.47	0.51	0	0	0.07	0	1	NA	0.85	1	0.01	0.48	0.48	0.11	0.51	0.15	0.24	0.29	0.95	0.24	0.59	0.41	0.41	0.48	0.37	0	173.838	1.07368e-39	***
BOPA2_12_30465	54	30	29	69	0.44	0.1	0.3	0.48	0	0.03	0	0.03	1	0.66	1	0.94	0.02	0.4	0.35	0.03	0.36	0.03	0.07	0.1	0.95	0.05	0.27	0.73	0.27	0.4	0.32	0	167.164	3.07999e-38	***
BOPA2_12_30467	54	30	29	69	0.36	0.13	0.51	0.25	0.02	0	0	0	0.95	1	1	1	0.01	0.35	0.38	0.06	0.4	0.08	0.17	0.21	0.99	0.12	0.78	0.22	0.22	0.35	0.29	0	176.266	3.16799e-40	***
BOPA2_12_30475	54	30	29	69	0.49	0.24	0.1	0.5	0	0.07	0.03	0	1	0.72	0.66	1	0.02	0.5	0.5	0.17	0.56	0.22	0.33	0.4	0.92	0.34	0.49	0.51	0.49	0.5	0.37	0	170.195	6.70893e-39	***
BOPA2_12_30476	54	30	29	69	0.45	0.07	0.22	0.44	0.02	0	0.03	0	0.96	1	0.84	1	0.01	0.46	0.48	0.18	0.54	0.24	0.38	0.45	0.96	0.35	0.64	0.36	0.36	0.46	0.36	0	173.45	1.30541e-39	***
BOPA2_12_30477	54	30	29	69	0.51	0.39	0.27	0.42	0.02	0.1	0.03	0	0.96	0.74	0.87	1	0.03	0.48	0.49	0.09	0.52	0.12	0.19	0.24	0.9	0.2	0.4	0.6	0.4	0.48	0.36	0	161.736	4.72551e-37	***
BOPA2_12_30478	54	30	29	69	0.42	0.07	0.41	0.18	0	0	0	0	1	1	1	1	0	0.29	0.29	0.02	0.3	0.03	0.07	0.09	1	0.04	0.82	0.18	0.18	0.29	0.25	0	182	1.77318e-41	***
BOPA2_12_30481	54	30	29	69	0.45	0.07	0.34	0.25	0	0	0.07	0	1	1	0.8	1	0.01	0.31	0.3	0.02	0.3	0.02	0.06	0.08	0.94	0.03	0.19	0.81	0.19	0.31	0.26	0	169.352	1.02517e-38	***
BOPA2_12_30482	54	30	29	69	0.29	0	0.38	0.48	0.24	0	0.21	0.75	0.18	NA	0.45	-0.58	0.39	0.36	0.32	0.04	0.34	0.05	0.11	0.15	-0.05	0.07	0.24	0.76	0.24	0.36	0.3	0	0.954	0.328639
BOPA2_12_30486	54	30	29	69	0.5	0.07	0.49	0.33	0.04	0	0	0	0.93	1	1	1	0.01	0.43	0.44	0.09	0.47	0.13	0.21	0.27	0.97	0.19	0.69	0.31	0.31	0.43	0.34	0	172.821	1.79105e-39	***
BOPA2_12_30487	54	30	29	69	0.07	0	0.51	0.11	0	0	0.03	0	1	NA	0.93	1	0.01	0.18	0.23	0.06	0.25	0.08	0.25	0.31	0.95	0.09	0.1	0.9	0.1	0.18	0.17	0	171.214	4.01863e-39	***
BOPA2_12_30492	54	30	29	69	0.48	0.24	0.48	0.35	0	0	0.03	0	1	1	0.93	1	0.01	0.5	0.49	0.1	0.52	0.14	0.21	0.26	0.98	0.22	0.51	0.49	0.49	0.5	0.37	0	178.019	1.3121e-40	***
BOPA2_12_30494	54	30	29	69	0.24	0.07	0.41	0.34	0.02	0	0.07	0.12	0.92	1	0.83	0.66	0.06	0.29	0.28	0.01	0.28	0.02	0.04	0.06	0.81	0.02	0.83	0.17	0.17	0.29	0.25	0	113.256	1.89609e-26	***
BOPA2_12_30496	54	30	29	69	0.49	0.07	0.34	0.42	0	0	0	0.01	1	1	1	0.97	0.01	0.4	0.36	0.03	0.37	0.04	0.09	0.11	0.99	0.06	0.73	0.27	0.27	0.4	0.32	0	176.985	2.20707e-40	***
BOPA2_12_30503	54	30	29	69	0.17	0	0.51	0.23	0	0	0.03	0	1	NA	0.93	1	0.01	0.27	0.31	0.08	0.33	0.11	0.26	0.32	0.96	0.14	0.84	0.16	0.16	0.27	0.23	0	174.712	6.9215e-40	***
BOPA2_12_30505	54	30	29	69	0.44	0	0.36	0.29	0	0	0.03	0	1	NA	0.9	1	0.01	0.5	0.5	0.23	0.58	0.3	0.45	0.53	0.97	0.42	0.47	0.53	0.47	0.5	0.37	0	178.007	1.31972e-40	***
BOPA2_12_30508	54	30	29	69	0.31	0.07	0.52	0.31	0	0	0.07	0	1	1	0.87	1	0.01	0.34	0.36	0.06	0.38	0.08	0.16	0.2	0.94	0.11	0.21	0.79	0.21	0.34	0.28	0	170.315	6.3148e-39	***
BOPA2_12_30510	54	30	29	69	0.47	0.19	0.19	0.06	0.02	0	0	0	0.96	1	1	1	0.01	0.41	0.46	0.23	0.53	0.31	0.5	0.57	0.98	0.39	0.72	0.28	0.28	0.41	0.32	0	177.105	2.07778e-40	***
BOPA2_12_30516	54	30	29	69	0.44	0.07	0.41	0.45	0	0	0	0.01	1	1	1	0.97	0.01	0.48	0.44	0.1	0.47	0.13	0.22	0.28	0.99	0.2	0.4	0.6	0.4	0.48	0.36	0	177.851	1.4274e-40	***
BOPA2_12_30524	54	30	29	69	0.27	0.07	0.5	0.18	0.02	0	0.03	0	0.93	1	0.93	1	0.01	0.26	0.29	0.03	0.3	0.04	0.11	0.15	0.95	0.06	0.85	0.15	0.15	0.26	0.23	0	166.961	3.41222e-38	***
BOPA2_12_30538	54	30	29	69	0.43	0.07	0.44	0.49	0.02	0	0	0	0.96	1	1	1	0.01	0.42	0.39	0.03	0.41	0.05	0.09	0.11	0.99	0.07	0.3	0.7	0.3	0.42	0.33	0	177.313	1.87163e-40	***
BOPA2_12_30543	54	30	29	69	0.33	0	0.48	0.51	0	0	0.03	0	1	NA	0.93	1	0.01	0.45	0.44	0.11	0.48	0.15	0.26	0.32	0.97	0.23	0.34	0.66	0.34	0.45	0.35	0	177.592	1.62631e-40	***
BOPA2_12_30545	54	30	29	69	0.51	0.5	0.34	0.5	0.04	0.2	0.07	0	0.93	0.6	0.8	1	0.05	0.49	0.49	0.03	0.5	0.04	0.06	0.07	0.84	0.07	0.44	0.56	0.44	0.49	0.37	0	143.67	4.19439e-33	***
BOPA2_12_30546	54	30	29	69	0.31	0.35	0.19	0.51	0	0.03	0	0	1	0.9	1	1	0.01	0.42	0.38	0.04	0.4	0.06	0.11	0.15	0.98	0.09	0.7	0.3	0.3	0.42	0.33	0	177.313	1.87163e-40	***
BOPA2_12_30550	54	30	29	69	0.48	0.07	0.51	0.31	0	0	0.03	0	1	1	0.93	1	0.01	0.4	0.41	0.07	0.44	0.1	0.18	0.22	0.97	0.15	0.72	0.28	0.28	0.4	0.32	0	177.046	2.13987e-40	***
BOPA2_12_30554	54	30	29	69	0.42	0.29	0.38	0.46	0.02	0.07	0	0	0.96	0.77	1	1	0.02	0.41	0.39	0	0.39	0	0	0.01	0.94	0	0.72	0.28	0.28	0.41	0.32	0	167.514	2.5826e-38	***
BOPA2_12_30555	54	30	29	69	0.48	0.24	0.49	0.38	0	0	0	0	1	1	1	1	0	0.5	0.49	0.09	0.52	0.12	0.19	0.24	1	0.2	0.48	0.52	0.48	0.5	0.37	0	182	1.77318e-41	***
BOPA2_12_30556	54	30	29	69	0.51	0	0.34	0.36	0	0	0	0	1	NA	1	1	0	0.5	0.46	0.16	0.52	0.22	0.35	0.41	1	0.31	0.53	0.47	0.47	0.5	0.37	0	182	1.77318e-41	***
BOPA2_12_30557	54	30	29	69	0.09	0	0.51	0.11	0.02	0	0.03	0	0.79	NA	0.93	1	0.01	0.19	0.23	0.06	0.25	0.08	0.24	0.3	0.92	0.09	0.1	0.9	0.1	0.19	0.17	0	161.238	6.07117e-37	***
BOPA2_12_30561	54	30	29	69	0.42	0.5	0.51	0.35	0	0.1	0	0	1	0.8	1	1	0.02	0.44	0.47	0.02	0.48	0.03	0.05	0.07	0.94	0.06	0.67	0.33	0.33	0.44	0.34	0	168.622	1.47981e-38	***
BOPA2_12_30562	54	30	29	69	0.44	0.07	0.49	0.5	0	0	0	0.01	1	1	1	0.97	0.01	0.46	0.46	0.08	0.49	0.11	0.18	0.23	0.99	0.18	0.37	0.63	0.37	0.46	0.36	0	177.713	1.53036e-40	***
BOPA2_12_30564	54	30	29	69	0.12	0	0.13	0.35	0.02	0	0	0	0.85	NA	1	1	0.01	0.2	0.16	0.01	0.16	0.01	0.06	0.08	0.97	0.02	0.11	0.89	0.11	0.2	0.18	0	172.133	2.53175e-39	***
BOPA2_12_30567	54	30	29	69	0.26	0	0.5	0.21	0	0	0.07	0	1	NA	0.86	1	0.01	0.26	0.28	0.04	0.3	0.06	0.15	0.19	0.93	0.07	0.15	0.85	0.15	0.26	0.23	0	166.961	3.41222e-38	***
BOPA2_12_30571	54	30	29	69	0.33	0.07	0.41	0.49	0	0	0	0.01	1	1	1	0.97	0.01	0.39	0.36	0.03	0.37	0.04	0.09	0.11	0.99	0.06	0.73	0.27	0.27	0.39	0.31	0	176.92	2.27994e-40	***
BOPA2_12_30573	54	30	29	69	0.48	0.16	0.52	0.5	0	0.03	0	0	1	0.79	1	1	0.01	0.47	0.46	0.05	0.48	0.06	0.1	0.13	0.98	0.11	0.38	0.62	0.38	0.47	0.36	0	177.788	1.47356e-40	***
BOPA2_12_30575	54	30	29	69	0.47	0.5	0.38	0.51	0.15	0.9	0	0.01	0.69	-0.81	1	0.97	0.2	0.5	0.5	0.03	0.51	0.04	0.07	0.09	0.43	0.08	0.49	0.51	0.49	0.5	0.37	0	66.473	3.54718e-16	***
BOPA2_12_30582	54	30	29	69	0.42	0.5	0.51	0.35	0.02	0.1	0	0	0.96	0.8	1	1	0.02	0.44	0.47	0.02	0.48	0.03	0.05	0.07	0.93	0.06	0.68	0.32	0.32	0.44	0.34	0	164.2	1.36781e-37	***
BOPA2_12_30583	54	30	29	69	0.07	0	0.52	0.23	0	0	0.03	0	1	NA	0.93	1	0.01	0.24	0.28	0.07	0.3	0.1	0.27	0.33	0.96	0.13	0.86	0.14	0.14	0.24	0.21	0	173.794	1.09768e-39	***
BOPA2_12_30584	54	30	29	69	0.41	0.26	0.36	0.43	0	0.03	0.03	0	1	0.87	0.9	1	0.01	0.45	0.47	0.11	0.51	0.14	0.22	0.28	0.95	0.22	0.65	0.35	0.35	0.45	0.35	0	173.271	1.42844e-39	***
BOPA2_12_30591	54	30	29	69	0.51	0.24	0.3	0.35	0.04	0	0	0	0.93	1	1	1	0.01	0.5	0.48	0.13	0.52	0.17	0.27	0.33	0.97	0.27	0.52	0.48	0.48	0.5	0.37	0	174.079	9.51141e-40	***
BOPA2_12_30593	54	30	29	69	0.43	0.07	0.41	0.49	0.02	0	0	0	0.96	1	1	1	0.01	0.46	0.42	0.07	0.45	0.1	0.17	0.22	0.99	0.15	0.37	0.63	0.37	0.46	0.36	0	177.713	1.53036e-40	***
BOPA2_12_30597	54	30	29	69	0.17	0	0.38	0.36	0	0	0	0	1	NA	1	1	0	0.26	0.24	0.02	0.25	0.02	0.07	0.09	1	0.03	0.85	0.15	0.15	0.26	0.23	0	182	1.77318e-41	***
BOPA2_12_30600	54	30	29	69	0.51	0.07	0.22	0.23	0.06	0.07	0.03	0	0.89	-0.02	0.84	1	0.03	0.35	0.32	0.06	0.34	0.08	0.2	0.25	0.85	0.11	0.23	0.77	0.23	0.35	0.29	0	149.245	2.53548e-34	***
BOPA2_12_30605	54	30	29	69	0.45	0	0.44	0.23	0	0	0	0	1	NA	1	1	0	0.32	0.31	0.03	0.32	0.04	0.1	0.13	1	0.06	0.8	0.2	0.2	0.32	0.27	0	182	1.77318e-41	***
BOPA2_12_30616	54	30	29	69	0.28	0	0.46	0.5	0	0	0.03	0.01	1	NA	0.92	0.97	0.01	0.44	0.44	0.13	0.48	0.17	0.29	0.35	0.96	0.25	0.68	0.32	0.32	0.44	0.34	0	172.986	1.64857e-39	***
BOPA2_12_30620	54	30	29	69	0.42	0.03	0.46	0.31	0.04	0.03	0.03	0	0.91	0	0.92	1	0.02	0.34	0.33	0.02	0.34	0.03	0.07	0.09	0.91	0.05	0.79	0.21	0.21	0.34	0.28	0	159.018	1.85467e-36	***
BOPA2_12_30621	54	30	29	69	0.48	0.07	0.51	0.33	0	0	0.03	0	1	1	0.93	1	0.01	0.41	0.42	0.07	0.44	0.1	0.17	0.22	0.97	0.15	0.72	0.28	0.28	0.41	0.32	0	177.105	2.07778e-40	***
BOPA2_12_30625	54	30	29	69	0.17	0	0.51	0.23	0	0	0.03	0	1	NA	0.93	1	0.01	0.28	0.32	0.09	0.35	0.12	0.29	0.35	0.96	0.16	0.17	0.83	0.17	0.28	0.24	0	174.902	6.2892e-40	***
BOPA2_12_30631	54	30	29	69	0.45	0.37	0.36	0.47	0	0.07	0.03	0	1	0.82	0.9	1	0.02	0.5	0.5	0.09	0.53	0.12	0.18	0.22	0.94	0.2	0.5	0.5	0.5	0.5	0.37	0	170.197	6.69948e-39	***
BOPA2_12_30635	54	30	29	69	0.4	0	0.4	0.48	0.02	0	0.03	0	0.95	NA	0.91	1	0.01	0.45	0.45	0.14	0.5	0.18	0.3	0.36	0.96	0.27	0.34	0.66	0.34	0.45	0.35	0	173.205	1.47668e-39	***
BOPA2_12_30636	54	30	29	69	0.46	0.16	0.13	0.5	0.06	0.03	0	0	0.88	0.79	1	1	0.02	0.49	0.5	0.18	0.56	0.24	0.37	0.44	0.93	0.36	0.56	0.44	0.44	0.49	0.37	0	166.125	5.19497e-38	***
BOPA2_12_30637	54	30	29	69	0.5	0.07	0.34	0.25	0.02	0	0	0	0.96	1	1	1	0.01	0.5	0.47	0.18	0.53	0.24	0.39	0.46	0.98	0.34	0.51	0.49	0.49	0.5	0.37	0	178.019	1.3121e-40	***
BOPA2_12_30640	54	30	29	69	0.23	0.21	0.07	0.4	0	0.1	0	0.01	1	0.53	1	0.96	0.02	0.28	0.24	0.01	0.24	0.01	0.04	0.06	0.87	0.02	0.16	0.84	0.16	0.28	0.24	0	154.104	2.19835e-35	***
BOPA2_12_30642	54	30	29	69	0.39	0	0.3	0.39	0	0	0	0	1	NA	1	1	0	0.32	0.29	0.02	0.29	0.02	0.06	0.08	1	0.03	0.8	0.2	0.2	0.32	0.27	0	182	1.77318e-41	***
BOPA2_12_30646	54	30	29	69	0.11	0	0.5	0.21	0	0	0.07	0	1	NA	0.86	1	0.01	0.22	0.25	0.05	0.27	0.06	0.19	0.24	0.92	0.08	0.87	0.13	0.13	0.22	0.2	0	164.335	1.2779e-37	***
BOPA2_12_30649	54	30	29	69	0.17	0	0.51	0.38	0	0	0.03	0	1	NA	0.93	1	0.01	0.33	0.34	0.08	0.37	0.1	0.22	0.28	0.97	0.14	0.79	0.21	0.21	0.33	0.27	0	175.938	3.73482e-40	***
BOPA2_12_30654	54	30	29	69	0.33	0	0.19	0.49	0.04	0	0	0	0.89	NA	1	1	0.01	0.36	0.29	0.04	0.31	0.05	0.14	0.17	0.96	0.07	0.23	0.77	0.23	0.36	0.29	0	170.908	4.68726e-39	***
BOPA2_12_30655	54	30	29	69	0.24	0.19	0.36	0.51	0.02	0	0.03	0	0.92	1	0.9	1	0.01	0.41	0.37	0.04	0.38	0.06	0.12	0.16	0.96	0.09	0.29	0.71	0.29	0.41	0.32	0	172.332	2.29019e-39	***
BOPA2_12_30656	54	30	29	69	0.28	0.07	0.36	0.27	0	0	0.03	0	1	1	0.9	1	0.01	0.26	0.25	0.01	0.25	0.01	0.02	0.03	0.96	0.01	0.15	0.85	0.15	0.26	0.22	0	174.287	8.56724e-40	***
BOPA2_12_30657	54	30	29	69	0.45	0	0.49	0.48	0	0	0.07	0	1	NA	0.86	1	0.01	0.49	0.48	0.12	0.52	0.17	0.26	0.32	0.95	0.26	0.43	0.57	0.43	0.49	0.37	0	173.949	1.01536e-39	***
BOPA2_12_30658	54	30	29	69	0.33	0.13	0.27	0.23	0	0	0.03	0	1	1	0.87	1	0.01	0.25	0.24	0	0.24	0	0	0	0.96	0	0.15	0.85	0.15	0.25	0.22	0	174.05	9.65106e-40	***
BOPA2_12_30677	54	30	29	69	0.47	0.13	0.3	0.2	0.02	0	0	0.01	0.96	1	1	0.93	0.01	0.3	0.29	0.02	0.3	0.03	0.07	0.09	0.97	0.04	0.19	0.81	0.19	0.3	0.26	0	169.073	1.17948e-38	***
BOPA2_12_30680	54	30	29	69	0.33	0	0.51	0.5	0.04	0	0.03	0.01	0.89	NA	0.93	0.97	0.02	0.43	0.42	0.08	0.45	0.11	0.2	0.25	0.94	0.17	0.32	0.68	0.32	0.43	0.34	0	164.044	1.47998e-37	***
BOPA2_12_30690	54	30	29	69	0.36	0	0.19	0.5	0.02	0	0	0	0.95	NA	1	1	0.01	0.38	0.32	0.05	0.33	0.07	0.16	0.2	0.98	0.09	0.26	0.74	0.26	0.38	0.31	0	176.781	2.44531e-40	***
BOPA2_12_30694	54	30	29	69	0.24	0.07	0.38	0.14	0.02	0	0	0	0.92	1	1	1	0.01	0.2	0.21	0.01	0.22	0.01	0.04	0.05	0.98	0.01	0.11	0.89	0.11	0.2	0.18	0	172.133	2.53175e-39	***
BOPA2_12_30696	54	30	29	69	0.33	0.07	0.5	0.47	0.04	0	0.03	0	0.89	1	0.93	1	0.02	0.39	0.38	0.04	0.39	0.05	0.09	0.12	0.95	0.07	0.27	0.73	0.27	0.39	0.31	0	166.976	3.38599e-38	***
BOPA2_12_30698	54	30	29	69	0.34	0	0.38	0.51	0.02	0	0	0	0.95	NA	1	1	0.01	0.41	0.36	0.06	0.38	0.07	0.15	0.19	0.98	0.11	0.29	0.71	0.29	0.41	0.33	0	177.161	2.02031e-40	***
BOPA2_12_30700	54	30	29	69	0.49	0	0.44	0.51	0.02	0	0	0	0.96	NA	1	1	0.01	0.45	0.42	0.06	0.44	0.08	0.14	0.18	0.99	0.12	0.35	0.65	0.35	0.45	0.35	0	177.625	1.59986e-40	***
BOPA2_12_30703	54	30	29	69	0.33	0.16	0.46	0.43	0	0.03	0.03	0	1	0.79	0.92	1	0.01	0.42	0.43	0.09	0.46	0.12	0.21	0.26	0.95	0.18	0.3	0.7	0.3	0.42	0.33	0	172.542	2.06091e-39	***
BOPA2_12_30714	54	30	29	69	0.3	0.07	0.34	0.5	0.02	0	0.07	0	0.94	1	0.8	1	0.02	0.47	0.48	0.17	0.53	0.23	0.36	0.43	0.93	0.33	0.61	0.39	0.39	0.47	0.36	0	169.578	9.14832e-39	***
BOPA2_12_30715	54	30	29	69	0.23	0	0.1	0.46	0	0	0.03	0	1	NA	0.66	1	0.01	0.29	0.23	0.03	0.24	0.04	0.14	0.17	0.96	0.05	0.18	0.82	0.18	0.29	0.25	0	175.246	5.28918e-40	***
BOPA2_12_30724	54	30	29	69	0.27	0	0.51	0.31	0.02	0	0.03	0	0.93	NA	0.93	1	0.01	0.31	0.33	0.05	0.34	0.07	0.16	0.2	0.95	0.09	0.19	0.81	0.19	0.31	0.26	0	169.352	1.02517e-38	***
BOPA2_12_30728	54	30	29	69	0.28	0.21	0.25	0.39	0.04	0.03	0	0	0.87	0.84	1	1	0.02	0.31	0.28	0	0.28	0	0	0	0.94	0	0.81	0.19	0.19	0.31	0.26	0	162.996	2.50662e-37	***
BOPA2_12_30729	54	30	29	69	0.19	0.21	0.13	0.35	0.02	0.03	0	0	0.9	0.84	1	1	0.01	0.24	0.22	0	0.22	0	0.01	0.01	0.94	0	0.14	0.86	0.14	0.24	0.21	0	166.033	5.44041e-38	***
BOPA2_12_30734	54	30	29	69	0.34	0	0.49	0.5	0.02	0	0	0	0.95	NA	1	1	0.01	0.42	0.39	0.06	0.41	0.08	0.14	0.18	0.99	0.11	0.3	0.7	0.3	0.42	0.33	0	177.264	1.91759e-40	***
BOPA2_12_30736	54	30	29	69	0.5	0	0.5	0.43	0.46	0	0.24	0.13	0.08	NA	0.52	0.7	0.23	0.5	0.48	0.12	0.52	0.16	0.25	0.31	0.42	0.25	0.53	0.47	0.47	0.5	0.37	0	54.615	1.46599e-13	***
BOPA2_12_30737	54	30	29	69	0.42	0.46	0.5	0.42	0.02	0.13	0	0	0.96	0.71	1	1	0.03	0.45	0.47	0.02	0.48	0.03	0.05	0.06	0.92	0.05	0.66	0.34	0.34	0.45	0.35	0	160.5	8.79669e-37	***
BOPA2_12_30742	54	30	29	69	0.37	0	0.46	0.43	0	0	0.03	0	1	NA	0.92	1	0.01	0.49	0.48	0.17	0.54	0.22	0.35	0.41	0.97	0.33	0.44	0.56	0.44	0.49	0.37	0	177.969	1.34577e-40	***
BOPA2_12_30743	54	30	29	69	0.26	0.33	0.3	0.23	0	0.07	0	0	1	0.8	1	1	0.01	0.26	0.27	0	0.27	0	-0.01	-0.02	0.94	-0.01	0.85	0.15	0.15	0.26	0.23	0	166.961	3.41222e-38	***
BOPA2_12_30745	54	30	29	69	0.28	0.1	0.25	0.51	0	0.03	0	0	1	0.66	1	1	0.01	0.39	0.34	0.05	0.35	0.07	0.15	0.19	0.97	0.1	0.27	0.73	0.27	0.39	0.31	0	176.92	2.27994e-40	***
BOPA2_12_30748	54	30	29	69	0.23	0	0.5	0.36	0	0	0.03	0	1	NA	0.93	1	0.01	0.35	0.37	0.1	0.4	0.13	0.26	0.32	0.97	0.18	0.22	0.78	0.22	0.35	0.29	0	176.266	3.16799e-40	***
BOPA2_12_30749	54	30	29	69	0.2	0.07	0.3	0.22	0	0	0	0.01	1	1	1	0.93	0.01	0.2	0.2	0	0.2	0	0.01	0.01	0.98	0	0.89	0.11	0.11	0.2	0.18	0	172.133	2.53175e-39	***
BOPA2_12_30750	54	30	29	69	0.3	0.07	0.19	0.16	0.02	0	0	0	0.94	1	1	1	0.01	0.19	0.18	0	0.18	0	0.01	0.01	0.97	0	0.11	0.89	0.11	0.19	0.17	0	171.697	3.152e-39	***
BOPA2_12_30755	54	30	29	69	0.46	0.13	0.49	0.45	0.02	0	0	0	0.96	1	1	1	0.01	0.49	0.47	0.08	0.49	0.11	0.18	0.22	0.99	0.18	0.43	0.57	0.43	0.49	0.37	0	177.933	1.3701e-40	***
BOPA2_12_30760	54	30	29	69	0.49	0.07	0.43	0.42	0	0	0.03	0.01	1	1	0.92	0.97	0.01	0.41	0.38	0.03	0.4	0.04	0.08	0.11	0.97	0.06	0.29	0.71	0.29	0.41	0.32	0	172.332	2.29019e-39	***
BOPA2_12_30761	54	30	29	69	0.39	0.24	0.25	0.5	0	0.07	0	0	1	0.72	1	1	0.01	0.42	0.38	0.03	0.39	0.04	0.08	0.1	0.95	0.06	0.3	0.7	0.3	0.42	0.33	0	172.542	2.06091e-39	***
BOPA2_12_30764	54	30	29	69	0.4	0.16	0.5	0.51	0.02	0.03	0	0	0.95	0.79	1	1	0.01	0.46	0.44	0.04	0.45	0.06	0.1	0.13	0.97	0.1	0.35	0.65	0.35	0.46	0.35	0	173.333	1.38403e-39	***
BOPA2_12_30767	54	30	29	69	0.39	0.07	0.52	0.48	0	0	0.03	0	1	1	0.93	1	0.01	0.48	0.46	0.09	0.49	0.12	0.2	0.25	0.98	0.19	0.61	0.39	0.39	0.48	0.36	0	177.832	1.44171e-40	***
BOPA2_12_30768	54	30	29	69	0.22	0	0.46	0.25	0.02	0	0.03	0	0.91	NA	0.92	1	0.01	0.32	0.36	0.13	0.4	0.17	0.36	0.43	0.94	0.22	0.8	0.2	0.2	0.32	0.27	0	169.614	8.98424e-39	***
BOPA2_12_30777	54	30	29	69	0.37	0.07	0.4	0.51	0	0	0.03	0	1	1	0.91	1	0.01	0.47	0.47	0.13	0.51	0.18	0.28	0.35	0.97	0.27	0.62	0.38	0.38	0.47	0.36	0	177.764	1.49122e-40	***
BOPA2_12_30780	54	30	29	69	0.31	0	0.25	0.26	0	0	0	0.01	1	NA	1	0.94	0.01	0.23	0.21	0.01	0.21	0.01	0.03	0.04	0.98	0.01	0.13	0.87	0.13	0.23	0.21	0	173.517	1.26195e-39	***
BOPA2_12_30782	54	30	29	69	0.37	0	0.19	0.49	0	0	0	0	1	NA	1	1	0	0.37	0.31	0.04	0.33	0.06	0.14	0.18	1	0.08	0.25	0.75	0.25	0.37	0.3	0	182	1.77318e-41	***
BOPA2_12_30783	54	30	29	69	0.42	0.37	0	0	0	0.07	0	0	1	0.82	NA	NA	0.01	0.34	0.39	0.19	0.46	0.26	0.49	0.56	0.92	0.32	0.79	0.21	0.21	0.34	0.28	0	170.315	6.3148e-39	***
BOPA2_12_30786	54	30	29	69	0.3	0.07	0.19	0.28	0.02	0	0	0.01	0.94	1	1	0.95	0.01	0.24	0.21	0	0.21	0	0.01	0.02	0.96	0	0.14	0.86	0.14	0.24	0.21	0	165.513	7.06773e-38	***
BOPA2_12_30788	54	30	29	69	0.33	0	0.46	0.51	0	0	0.03	0.01	1	NA	0.92	0.97	0.01	0.46	0.45	0.13	0.49	0.17	0.28	0.34	0.96	0.25	0.35	0.65	0.35	0.46	0.35	0	173.333	1.38403e-39	***
BOPA2_12_30794	54	30	29	69	0.51	0.07	0.41	0.41	0.04	0	0.07	0.01	0.93	1	0.83	0.96	0.03	0.42	0.39	0.04	0.41	0.06	0.11	0.14	0.91	0.09	0.3	0.7	0.3	0.42	0.33	0	158.946	1.92299e-36	***
BOPA2_12_30802	54	30	29	69	0.16	0.07	0.25	0.29	0.02	0	0	0	0.88	1	1	1	0.01	0.21	0.19	0	0.19	0	0.01	0.01	0.98	0	0.88	0.12	0.12	0.21	0.19	0	172.527	2.07567e-39	***
BOPA2_12_30804	54	30	29	69	0.35	0.07	0.34	0.44	0	0	0	0	1	1	1	1	0	0.35	0.32	0.02	0.32	0.02	0.05	0.06	1	0.03	0.23	0.77	0.23	0.35	0.29	0	182	1.77318e-41	***
BOPA2_12_30809	54	30	29	69	0.26	0	0.46	0.31	0	0	0.03	0	1	NA	0.92	1	0.01	0.35	0.38	0.12	0.42	0.16	0.32	0.39	0.97	0.22	0.78	0.22	0.22	0.35	0.29	0	176.266	3.16799e-40	***
BOPA2_12_30824	54	30	29	69	0.43	0.19	0.07	0.33	0.02	0.07	0	0	0.96	0.64	1	1	0.02	0.31	0.27	0.02	0.28	0.02	0.06	0.08	0.92	0.03	0.19	0.81	0.19	0.31	0.26	0	162.996	2.50662e-37	***
BOPA2_12_30826	54	30	29	69	0.28	0	0.5	0.45	0	0	0.03	0.03	1	NA	0.93	0.94	0.02	0.4	0.4	0.09	0.43	0.12	0.23	0.29	0.95	0.18	0.27	0.73	0.27	0.4	0.32	0	167.164	3.07999e-38	***
BOPA2_12_30827	54	30	29	69	0.2	0.16	0.34	0.42	0	0.03	0	0.03	1	0.79	1	0.93	0.02	0.31	0.29	0.01	0.29	0.01	0.03	0.04	0.94	0.02	0.19	0.81	0.19	0.31	0.26	0	162.996	2.50662e-37	***
BOPA2_12_30835	54	30	29	69	0.48	0.24	0.46	0.38	0	0	0.03	0	1	1	0.92	1	0.01	0.5	0.48	0.09	0.51	0.13	0.2	0.24	0.98	0.2	0.47	0.53	0.47	0.5	0.37	0	178.007	1.31972e-40	***
BOPA2_12_30837	54	30	29	69	0.35	0.07	0.52	0.33	0	0	0.07	0	1	1	0.87	1	0.01	0.36	0.37	0.05	0.39	0.07	0.15	0.19	0.95	0.11	0.23	0.77	0.23	0.36	0.29	0	170.908	4.68726e-39	***
BOPA2_12_30845	54	30	29	69	0.33	0	0.43	0.21	0	0	0.03	0	1	NA	0.92	1	0.01	0.26	0.26	0.02	0.27	0.03	0.07	0.09	0.96	0.03	0.85	0.15	0.15	0.26	0.22	0	174.287	8.56724e-40	***
BOPA2_12_30848	54	30	29	69	0.11	0.07	0.32	0.25	0	0	0.03	0	1	1	0.89	1	0.01	0.19	0.19	0	0.19	0.01	0.02	0.03	0.95	0.01	0.11	0.89	0.11	0.19	0.17	0	171.697	3.152e-39	***
BOPA2_12_30850	54	30	29	69	0.11	0	0.19	0.46	0	0	0.07	0.01	1	NA	0.64	0.97	0.02	0.28	0.23	0.03	0.24	0.04	0.15	0.19	0.89	0.06	0.17	0.83	0.17	0.28	0.24	0	161.13	6.40959e-37	***
BOPA2_12_30857	54	30	29	69	0.37	0.16	0.3	0.5	0	0.03	0	0.01	1	0.79	1	0.97	0.01	0.4	0.36	0.03	0.37	0.04	0.08	0.1	0.96	0.06	0.28	0.72	0.28	0.4	0.32	0	172.219	2.42378e-39	***
BOPA2_12_30861	54	30	29	69	0.41	0.5	0.07	0.06	0.15	0.97	0	0	0.64	-0.93	1	1	0.2	0.29	0.33	0.07	0.35	0.09	0.21	0.26	-0.08	0.12	0.18	0.82	0.18	0.29	0.25	0	17.156	3.44332e-05	***
BOPA2_12_30863	54	30	29	69	0.38	0	0.41	0.41	0.02	0	0	0.01	0.95	NA	1	0.96	0.01	0.48	0.43	0.13	0.47	0.17	0.3	0.36	0.97	0.24	0.39	0.61	0.39	0.48	0.36	0	173.691	1.15627e-39	***
BOPA2_12_30865	54	30	29	69	0.38	0	0.41	0.41	0.02	0	0	0.01	0.95	NA	1	0.96	0.01	0.48	0.43	0.13	0.47	0.17	0.3	0.36	0.97	0.24	0.39	0.61	0.39	0.48	0.36	0	173.691	1.15627e-39	***
BOPA2_12_30866	54	30	29	69	0.24	0	0	0.48	0.02	0	0	0	0.92	NA	NA	1	0.01	0.31	0.23	0.05	0.25	0.06	0.21	0.26	0.97	0.08	0.19	0.81	0.19	0.31	0.26	0	175.549	4.5429e-40	***
BOPA2_12_30867	54	30	29	69	0.07	0.16	0.27	0.43	0	0.03	0.03	0	1	0.79	0.87	1	0.01	0.28	0.25	0.02	0.25	0.02	0.07	0.08	0.93	0.03	0.16	0.84	0.16	0.28	0.24	0	167.762	2.28044e-38	***
BOPA2_12_30869	54	30	29	69	0.37	0	0	0.29	0	0	0	0	1	NA	NA	1	0	0.24	0.19	0.02	0.19	0.03	0.1	0.13	1	0.03	0.86	0.14	0.14	0.24	0.21	0	182	1.77318e-41	***
BOPA2_12_30871	54	30	29	69	0.49	0.13	0.19	0.43	0	0	0	0	1	1	1	1	0	0.5	0.5	0.19	0.56	0.25	0.38	0.45	1	0.37	0.46	0.54	0.46	0.5	0.37	0	182	1.77318e-41	***
BOPA2_12_30872	54	30	29	69	0.49	0.13	0.19	0.43	0	0	0	0	1	1	1	1	0	0.5	0.5	0.19	0.56	0.25	0.38	0.45	1	0.37	0.54	0.46	0.46	0.5	0.37	0	182	1.77318e-41	***
BOPA2_12_30873	54	30	29	69	0.51	0.13	0.4	0.46	0.02	0	0.03	0	0.96	1	0.91	1	0.01	0.48	0.49	0.11	0.52	0.15	0.23	0.29	0.96	0.24	0.59	0.41	0.41	0.48	0.37	0	173.805	1.09181e-39	***
BOPA2_12_30876	54	30	29	69	0.38	0.19	0.07	0.12	0.02	0	0	0.01	0.95	1	1	0.88	0.01	0.21	0.2	0.01	0.2	0.01	0.05	0.07	0.96	0.02	0.88	0.12	0.12	0.21	0.19	0	163.666	1.78939e-37	***
BOPA2_12_30877	54	30	29	69	0.49	0.24	0.51	0.35	0.02	0	0	0.01	0.96	1	1	0.96	0.01	0.49	0.5	0.1	0.54	0.14	0.21	0.26	0.98	0.23	0.42	0.58	0.42	0.49	0.37	0	173.869	1.05704e-39	***
BOPA2_12_30880	54	30	29	69	0.33	0	0.5	0.5	0	0	0.07	0	1	NA	0.86	1	0.01	0.45	0.42	0.09	0.45	0.11	0.2	0.25	0.95	0.17	0.66	0.34	0.34	0.45	0.35	0	173.205	1.47668e-39	***
BOPA2_12_30893	54	30	29	69	0.27	0.13	0.36	0.36	0.02	0	0.03	0	0.93	1	0.9	1	0.01	0.3	0.28	0	0.29	0	0.01	0.02	0.95	0.01	0.18	0.82	0.18	0.3	0.25	0	168.776	1.36926e-38	***
BOPA2_12_30894	54	30	29	69	0.31	0	0.3	0.48	0	0	0	0	1	NA	1	1	0	0.35	0.3	0.03	0.31	0.04	0.1	0.13	1	0.06	0.77	0.23	0.23	0.35	0.29	0	182	1.77318e-41	***
BOPA2_12_30895	54	30	29	69	0.31	0	0.32	0.51	0	0	0.03	0	1	NA	0.89	1	0.01	0.41	0.35	0.07	0.37	0.09	0.19	0.24	0.97	0.12	0.28	0.72	0.28	0.41	0.32	0	177.105	2.07778e-40	***
BOPA2_12_30897	54	30	29	69	0.5	0.19	0.46	0.45	0.02	0.07	0.03	0	0.96	0.64	0.92	1	0.02	0.44	0.43	0.03	0.43	0.03	0.06	0.08	0.93	0.06	0.33	0.67	0.33	0.44	0.34	0	164.349	1.26886e-37	***
BOPA2_12_30900	54	30	29	69	0.14	0	0.13	0.38	0	0	0	0	1	NA	1	1	0	0.22	0.18	0.01	0.18	0.02	0.08	0.1	1	0.02	0.87	0.13	0.13	0.22	0.2	0	182	1.77318e-41	***
BOPA2_12_30901	54	30	29	69	0.17	0.33	0	0.35	0	0	0	0	1	1	NA	1	0	0.24	0.22	0.01	0.23	0.02	0.05	0.07	1	0.02	0.14	0.86	0.14	0.24	0.21	0	182	1.77318e-41	***
BOPA2_12_30904	54	30	29	69	0.46	0.13	0.5	0.43	0.02	0	0	0	0.96	1	1	1	0.01	0.49	0.47	0.09	0.5	0.12	0.2	0.25	0.99	0.2	0.44	0.56	0.44	0.49	0.37	0	177.969	1.34577e-40	***
BOPA2_12_30905	54	30	29	69	0.51	0.51	0.41	0.35	0.06	0.17	0.07	0	0.89	0.68	0.83	1	0.05	0.45	0.46	0.02	0.47	0.03	0.04	0.06	0.84	0.05	0.35	0.65	0.35	0.45	0.35	0	140.499	2.07112e-32	***
BOPA2_12_30908	54	30	29	69	0.23	0.1	0.3	0.48	0	0.03	0	0	1	0.66	1	1	0.01	0.34	0.3	0.02	0.31	0.03	0.08	0.1	0.97	0.04	0.78	0.22	0.22	0.34	0.28	0	176.163	3.33649e-40	***
BOPA2_12_30914	54	30	29	69	0.5	0.07	0.46	0.42	0	0	0.03	0	1	1	0.92	1	0.01	0.5	0.5	0.14	0.55	0.18	0.28	0.34	0.98	0.29	0.51	0.49	0.49	0.5	0.37	0	178.021	1.31084e-40	***
BOPA2_12_30924	54	30	29	69	0.48	0.29	0.34	0.29	0	0	0	0	1	1	1	1	0	0.45	0.48	0.13	0.52	0.18	0.27	0.34	1	0.27	0.65	0.35	0.35	0.45	0.35	0	182	1.77318e-41	***
BOPA2_12_30926	54	30	29	69	0.51	0.29	0.47	0.51	0.15	0.07	0	0	0.71	0.77	1	1	0.05	0.5	0.5	0.06	0.52	0.08	0.11	0.15	0.88	0.13	0.53	0.47	0.47	0.5	0.37	0	144.09	3.39556e-33	***
BOPA2_12_30933	54	30	29	69	0.36	0.19	0.43	0.46	0.02	0	0.03	0.03	0.95	1	0.92	0.94	0.02	0.39	0.37	0.01	0.37	0.01	0.03	0.04	0.94	0.02	0.26	0.74	0.26	0.39	0.31	0	161.983	4.17176e-37	***
BOPA2_12_30939	54	30	29	69	0.23	0.1	0.34	0.48	0	0.03	0	0	1	0.66	1	1	0.01	0.35	0.31	0.02	0.32	0.03	0.08	0.1	0.97	0.04	0.78	0.22	0.22	0.35	0.29	0	176.266	3.16799e-40	***
BOPA2_12_30940	54	30	29	69	0.36	0.07	0.5	0.36	0.02	0	0.03	0	0.95	1	0.93	1	0.01	0.38	0.4	0.08	0.43	0.11	0.2	0.25	0.96	0.16	0.74	0.26	0.26	0.38	0.31	0	171.709	3.13304e-39	***
BOPA2_12_30942	54	30	29	69	0.2	0	0.52	0.51	0	0	0	0.01	1	NA	1	0.97	0.01	0.43	0.41	0.1	0.44	0.13	0.24	0.3	0.99	0.19	0.31	0.69	0.31	0.43	0.34	0	177.359	1.82887e-40	***
BOPA2_12_30948	54	30	29	69	0.42	0.24	0.46	0.48	0	0	0.03	0	1	1	0.92	1	0.01	0.42	0.41	0.01	0.41	0.01	0.02	0.03	0.98	0.02	0.7	0.3	0.3	0.42	0.33	0	177.313	1.87163e-40	***
BOPA2_12_30953	54	30	29	69	0.3	0	0.34	0.32	0.02	0	0	0.01	0.94	NA	1	0.95	0.01	0.27	0.25	0.01	0.25	0.01	0.04	0.05	0.97	0.02	0.84	0.16	0.16	0.27	0.23	0	167.375	2.76967e-38	***
BOPA2_12_30956	54	30	29	69	0.38	0.07	0.38	0.49	0.02	0	0	0.03	0.95	1	1	0.94	0.02	0.45	0.41	0.07	0.43	0.1	0.18	0.23	0.96	0.15	0.34	0.66	0.34	0.45	0.35	0	168.938	1.2621e-38	***
BOPA2_12_30960	54	30	29	69	0.42	0	0.19	0.44	0.02	0	0	0	0.96	NA	1	1	0.01	0.35	0.29	0.03	0.3	0.04	0.1	0.13	0.98	0.05	0.22	0.78	0.22	0.35	0.29	0	176.266	3.16799e-40	***
BOPA2_12_30962	54	30	29	69	0.45	0.31	0.1	0.25	0	0.1	0.03	0	1	0.68	0.66	1	0.02	0.42	0.45	0.17	0.5	0.23	0.38	0.45	0.88	0.31	0.7	0.3	0.3	0.42	0.33	0	163.336	2.11286e-37	***
BOPA2_12_30972	54	30	29	69	0.5	0.1	0.44	0.51	0.02	0.1	0	0	0.96	-0.04	1	1	0.02	0.48	0.45	0.06	0.47	0.08	0.13	0.17	0.92	0.13	0.39	0.61	0.39	0.48	0.36	0	165.576	6.84618e-38	***
BOPA2_12_30974	54	30	29	69	0.24	0.35	0.19	0.23	0.02	0.1	0	0	0.92	0.71	1	1	0.02	0.24	0.25	0	0.25	0	0	-0.01	0.88	0	0.86	0.14	0.14	0.24	0.21	0	150.799	1.15955e-34	***
BOPA2_12_30977	54	30	29	69	0.24	0	0.43	0.51	0.02	0	0.03	0	0.92	NA	0.92	1	0.01	0.41	0.36	0.07	0.39	0.09	0.19	0.24	0.96	0.13	0.29	0.71	0.29	0.41	0.32	0	172.332	2.29019e-39	***
BOPA2_12_30988	54	30	29	69	0.39	0.26	0.43	0.39	0	0.03	0.03	0	1	0.87	0.92	1	0.01	0.5	0.5	0.13	0.54	0.17	0.26	0.32	0.95	0.28	0.51	0.49	0.49	0.5	0.37	0	174.087	9.47529e-40	***
BOPA2_12_30993	54	30	29	69	0.14	0	0.34	0.4	0	0	0	0.01	1	NA	1	0.96	0.01	0.26	0.24	0.02	0.24	0.02	0.08	0.1	0.98	0.03	0.16	0.84	0.16	0.26	0.23	0	174.507	7.6708e-40	***
BOPA2_12_30996	54	30	29	69	0.45	0.4	0	0.33	0	0.07	0	0	1	0.83	NA	1	0.01	0.42	0.44	0.14	0.48	0.18	0.32	0.38	0.94	0.26	0.3	0.7	0.3	0.42	0.33	0	172.542	2.06091e-39	***
BOPA2_12_30998	54	30	29	69	0.48	0.21	0.49	0.49	0.06	0.1	0	0.03	0.88	0.53	1	0.94	0.04	0.47	0.47	0.06	0.49	0.08	0.12	0.15	0.89	0.13	0.62	0.38	0.38	0.47	0.36	0	149.769	1.9471e-34	***
BOPA2_12_30999	54	30	29	69	0.26	0.07	0.48	0.5	0	0	0.1	0.03	1	1	0.78	0.94	0.03	0.44	0.44	0.11	0.47	0.15	0.25	0.31	0.9	0.22	0.33	0.67	0.33	0.44	0.34	0	159.987	1.13917e-36	***
BOPA2_12_31017	54	30	29	69	0.41	0.07	0.46	0.4	0	0	0.03	0.01	1	1	0.92	0.96	0.01	0.49	0.45	0.12	0.49	0.16	0.26	0.32	0.96	0.24	0.42	0.58	0.42	0.49	0.37	0	173.869	1.05704e-39	***
BOPA2_12_31018	54	30	29	69	0.11	0	0.5	0.23	0	0	0.03	0	1	NA	0.93	1	0.01	0.22	0.25	0.04	0.26	0.06	0.17	0.21	0.96	0.07	0.13	0.87	0.13	0.22	0.2	0	173.216	1.46847e-39	***
BOPA2_12_31019	54	30	29	69	0.11	0	0.19	0.31	0	0	0	0	1	NA	1	1	0	0.19	0.16	0.01	0.16	0.01	0.04	0.05	1	0.01	0.1	0.9	0.1	0.19	0.17	0	182	1.77318e-41	***
BOPA2_12_31020	54	30	29	69	0.33	0	0	0.4	0	0	0	0.01	1	NA	NA	0.96	0.01	0.27	0.21	0.03	0.22	0.03	0.12	0.16	0.98	0.04	0.16	0.84	0.16	0.27	0.23	0	174.712	6.9215e-40	***
BOPA2_12_31021	54	30	29	69	0.43	0.13	0.43	0.48	0.02	0	0.03	0.07	0.96	1	0.92	0.85	0.04	0.49	0.49	0.12	0.53	0.16	0.25	0.31	0.91	0.26	0.45	0.55	0.45	0.49	0.37	0	154.792	1.5545e-35	***
BOPA2_12_31026	54	30	29	69	0.17	0	0.52	0.48	0	0	0.07	0	1	NA	0.87	1	0.01	0.38	0.37	0.08	0.39	0.1	0.2	0.25	0.94	0.14	0.25	0.75	0.25	0.38	0.31	0	171.565	3.36875e-39	***
BOPA2_12_31033	54	30	29	69	0.51	0.16	0.36	0.39	0	0.03	0.03	0	1	0.79	0.9	1	0.01	0.49	0.5	0.15	0.55	0.19	0.29	0.35	0.95	0.3	0.57	0.43	0.43	0.49	0.37	0	173.949	1.01536e-39	***
BOPA2_12_31041	54	30	29	69	0.42	0.1	0.51	0.45	0.02	0.03	0	0	0.96	0.66	1	1	0.01	0.41	0.41	0.04	0.42	0.05	0.09	0.11	0.96	0.07	0.29	0.71	0.29	0.41	0.33	0	172.439	2.16976e-39	***
BOPA2_12_31059	54	30	29	69	0.5	0.07	0.4	0.5	0.02	0	0.03	0	0.96	1	0.91	1	0.01	0.5	0.5	0.13	0.54	0.18	0.26	0.32	0.96	0.28	0.51	0.49	0.49	0.5	0.37	0	174.087	9.47529e-40	***
BOPA2_12_31081	54	30	29	69	0.5	0.19	0.51	0.29	0.02	0	0.03	0	0.96	1	0.93	1	0.01	0.5	0.5	0.13	0.55	0.17	0.26	0.32	0.96	0.28	0.55	0.45	0.45	0.5	0.37	0	174.011	9.84606e-40	***
BOPA2_12_31086	54	30	29	69	0.45	0.07	0.29	0.14	0.02	0	0.07	0	0.96	1	0.77	1	0.02	0.43	0.47	0.24	0.55	0.32	0.5	0.57	0.91	0.42	0.31	0.69	0.31	0.43	0.34	0	168.255	1.7791e-38	***
BOPA2_12_31088	54	30	29	69	0.5	0.21	0.13	0.03	0	0.03	0	0	1	0.84	1	1	0.01	0.42	0.46	0.24	0.54	0.32	0.52	0.59	0.96	0.41	0.71	0.29	0.29	0.42	0.33	0	177.214	1.96704e-40	***
BOPA2_12_31092	54	30	29	69	0.43	0.07	0.34	0.5	0.02	0	0	0.01	0.96	1	1	0.97	0.01	0.45	0.4	0.07	0.43	0.09	0.17	0.22	0.98	0.14	0.35	0.65	0.35	0.45	0.35	0	173.271	1.42844e-39	***
BOPA2_12_31094	54	30	29	69	0.5	0.13	0.43	0.35	0.04	0	0.03	0	0.93	1	0.92	1	0.02	0.49	0.5	0.15	0.55	0.2	0.3	0.36	0.95	0.31	0.45	0.55	0.45	0.49	0.37	0	170.07	7.14309e-39	***
BOPA2_12_31100	54	30	29	69	0.48	0	0.48	0.49	0	0	0.03	0	1	NA	0.93	1	0.01	0.44	0.41	0.05	0.43	0.06	0.12	0.15	0.98	0.1	0.68	0.32	0.32	0.44	0.34	0	177.444	1.75188e-40	***
BOPA2_12_31101	54	30	29	69	0.51	0.19	0.47	0.44	0	0	0	0	1	1	1	1	0	0.47	0.48	0.07	0.5	0.1	0.16	0.2	1	0.17	0.38	0.62	0.38	0.47	0.36	0	182	1.77318e-41	***
BOPA2_12_31109	54	30	29	69	0.14	0	0.19	0.34	0	0	0	0.01	1	NA	1	0.96	0.01	0.21	0.18	0.01	0.18	0.01	0.05	0.06	0.98	0.01	0.12	0.88	0.12	0.21	0.19	0	172.527	2.07567e-39	***
BOPA2_12_31115	54	30	29	69	0.38	0.37	0.47	0.5	0.02	0.07	0	0	0.95	0.82	1	1	0.02	0.47	0.46	0.03	0.47	0.04	0.06	0.08	0.95	0.06	0.62	0.38	0.38	0.47	0.36	0	169.512	9.4549e-39	***
BOPA2_12_31120	54	30	29	69	0.51	0.07	0.44	0.44	0.02	0	0	0	0.96	1	1	1	0.01	0.5	0.47	0.11	0.51	0.14	0.22	0.28	0.99	0.22	0.55	0.45	0.45	0.5	0.37	0	177.987	1.33327e-40	***
BOPA2_12_31122	54	30	29	69	0.33	0.26	0.13	0.1	0.04	0.03	0.07	0.01	0.89	0.87	0.48	0.85	0.03	0.2	0.21	0	0.21	0.01	0.02	0.03	0.81	0.01	0.88	0.12	0.12	0.2	0.18	0	127.964	1.14308e-29	***
BOPA2_12_31123	54	30	29	69	0.14	0	0.19	0.28	0	0	0	0.01	1	NA	1	0.95	0.01	0.18	0.16	0	0.16	0.01	0.03	0.04	0.98	0.01	0.1	0.9	0.1	0.18	0.17	0	171.214	4.01863e-39	***
BOPA2_12_31139	54	30	29	69	0.35	0	0.38	0.4	0	0	0	0	1	NA	1	1	0	0.47	0.42	0.13	0.46	0.18	0.32	0.39	1	0.25	0.38	0.62	0.38	0.47	0.36	0	182	1.77318e-41	***
BOPA2_12_31140	54	30	29	69	0.51	0.19	0.44	0.38	0	0	0	0	1	1	1	1	0	0.5	0.49	0.11	0.52	0.14	0.22	0.27	1	0.23	0.51	0.49	0.49	0.5	0.37	0	182	1.77318e-41	***
BOPA2_12_31144	54	30	29	69	0.47	0.49	0.29	0.42	0.13	0.83	0.07	0.01	0.72	-0.71	0.77	0.97	0.19	0.45	0.46	0.04	0.47	0.05	0.08	0.11	0.38	0.09	0.66	0.34	0.34	0.45	0.35	0	59.872	1.01231e-14	***
BOPA2_12_31151	54	30	29	69	0.49	0	0.16	0.47	0.02	0	0.03	0	0.96	NA	0.79	1	0.01	0.48	0.49	0.21	0.56	0.28	0.42	0.49	0.95	0.38	0.6	0.4	0.4	0.48	0.37	0	173.769	1.11155e-39	***
BOPA2_12_31155	54	30	29	69	0.28	0.07	0.5	0.41	0.04	0	0.03	0.01	0.87	1	0.93	0.96	0.02	0.38	0.4	0.08	0.43	0.11	0.21	0.26	0.93	0.16	0.74	0.26	0.26	0.38	0.31	0	161.717	4.76992e-37	***
BOPA2_12_31159	54	30	29	69	0.48	0	0.49	0.46	0.67	0	0.76	0.65	-0.39	NA	-0.55	-0.42	0.57	0.43	0.41	0.05	0.43	0.07	0.13	0.17	-0.45	0.11	0.32	0.68	0.32	0.43	0.34	0	17.412	3.0091e-05	***
BOPA2_12_31160	54	30	29	69	0.31	0.07	0.41	0.08	0.04	0	0	0	0.88	1	1	1	0.01	0.21	0.23	0.02	0.24	0.02	0.07	0.09	0.96	0.03	0.88	0.12	0.12	0.21	0.19	0	163.666	1.78939e-37	***
BOPA2_12_31161	54	30	29	69	0.22	0.5	0.38	0.07	0.02	0.97	0.07	0.01	0.91	-0.93	0.82	0.8	0.18	0.29	0.35	0.06	0.37	0.08	0.18	0.22	0.08	0.12	0.83	0.17	0.17	0.29	0.25	0	24.454	7.6101e-07	***
BOPA2_12_31163	54	30	29	69	0.38	0.43	0.4	0.49	0.02	0.07	0.03	0	0.95	0.85	0.91	1	0.02	0.5	0.5	0.08	0.53	0.1	0.15	0.19	0.93	0.18	0.53	0.47	0.47	0.5	0.37	0	166.285	4.79336e-38	***
BOPA2_12_31164	54	30	29	69	0.42	0.13	0.52	0.33	0.04	0	0	0	0.91	1	1	1	0.01	0.38	0.4	0.05	0.41	0.06	0.12	0.15	0.97	0.1	0.26	0.74	0.26	0.38	0.31	0	171.709	3.13304e-39	***
BOPA2_12_31165	54	30	29	69	0.34	0	0.5	0.45	0.02	0	0	0.03	0.95	NA	1	0.94	0.02	0.38	0.37	0.04	0.38	0.06	0.12	0.15	0.96	0.08	0.26	0.74	0.26	0.38	0.31	0	166.57	4.15249e-38	***
BOPA2_12_31173	54	30	29	69	0.46	0.07	0.38	0.48	0	0	0	0.03	1	1	1	0.94	0.01	0.47	0.47	0.13	0.52	0.17	0.27	0.33	0.98	0.26	0.63	0.37	0.37	0.47	0.36	0	173.554	1.2385e-39	***
BOPA2_12_31177	54	30	29	69	0.41	0.07	0.43	0.5	0.19	0	0.17	0.19	0.55	1	0.6	0.62	0.15	0.42	0.38	0.04	0.4	0.05	0.09	0.12	0.61	0.07	0.3	0.7	0.3	0.42	0.33	0	72.549	1.62908e-17	***
BOPA2_12_31179	54	30	29	69	0.28	0	0.3	0.48	0	0	0	0	1	NA	1	1	0	0.43	0.36	0.1	0.4	0.13	0.27	0.33	1	0.18	0.31	0.69	0.31	0.43	0.34	0	182	1.77318e-41	***
BOPA2_12_31180	54	30	29	69	0.42	0.03	0.36	0.25	0	0.03	0.03	0	1	0	0.9	1	0.01	0.3	0.28	0.02	0.29	0.02	0.06	0.08	0.94	0.03	0.18	0.82	0.18	0.3	0.25	0	168.776	1.36926e-38	***
BOPA2_12_31181	54	30	29	69	0.51	0	0.52	0.38	0.02	0	0	0	0.96	NA	1	1	0.01	0.5	0.49	0.14	0.54	0.19	0.29	0.35	0.99	0.29	0.51	0.49	0.49	0.5	0.37	0	178.019	1.3121e-40	***
BOPA2_12_31186	54	30	29	69	0.23	0	0.43	0.11	0	0	0.03	0	1	NA	0.92	1	0.01	0.19	0.21	0.02	0.22	0.03	0.1	0.13	0.96	0.03	0.89	0.11	0.11	0.19	0.17	0	171.697	3.152e-39	***
BOPA2_12_31189	54	30	29	69	0.11	0	0.52	0.14	0	0	0.03	0	1	NA	0.93	1	0.01	0.22	0.27	0.08	0.29	0.1	0.29	0.35	0.95	0.13	0.12	0.88	0.12	0.22	0.19	0	172.887	1.73234e-39	***
BOPA2_12_31200	54	30	29	69	0.32	0.07	0.52	0.27	0.02	0	0.03	0	0.94	1	0.93	1	0.01	0.32	0.35	0.05	0.36	0.07	0.15	0.19	0.95	0.1	0.8	0.2	0.2	0.32	0.27	0	169.861	7.93355e-39	***
BOPA2_12_31209	54	30	29	69	0.48	0.07	0.52	0.49	0	0	0.03	0	1	1	0.93	1	0.01	0.49	0.47	0.08	0.5	0.11	0.18	0.22	0.98	0.18	0.42	0.58	0.42	0.49	0.37	0	177.919	1.3798e-40	***
BOPA2_12_31214	54	30	29	69	0.5	0.33	0.03	0.15	0.02	0.2	0.03	0.01	0.96	0.39	0	0.9	0.05	0.31	0.3	0.05	0.32	0.06	0.16	0.2	0.74	0.08	0.8	0.2	0.2	0.31	0.26	0	129.192	6.15747e-30	***
BOPA2_12_31217	54	30	29	69	0.31	0	0.13	0.48	0	0	0	0	1	NA	1	1	0	0.33	0.27	0.04	0.28	0.05	0.14	0.17	1	0.06	0.21	0.79	0.21	0.33	0.28	0	182	1.77318e-41	***
BOPA2_12_31218	54	30	29	69	0.11	0	0.52	0.14	0	0	0.03	0	1	NA	0.93	1	0.01	0.22	0.27	0.08	0.29	0.1	0.29	0.35	0.95	0.13	0.12	0.88	0.12	0.22	0.19	0	172.887	1.73234e-39	***
BOPA2_12_31219	54	30	29	69	0.48	0.07	0.25	0.44	0	0	0	0	1	1	1	1	0	0.48	0.43	0.12	0.47	0.16	0.28	0.34	1	0.23	0.4	0.6	0.4	0.48	0.37	0	182	1.77318e-41	***
BOPA2_12_31220	54	30	29	69	0.38	0	0.49	0.5	0.02	0	0	0	0.95	NA	1	1	0.01	0.42	0.4	0.05	0.41	0.07	0.13	0.17	0.99	0.11	0.3	0.7	0.3	0.42	0.33	0	177.313	1.87163e-40	***
BOPA2_12_31221	54	30	29	69	0.31	0	0.48	0.26	0	0	0.03	0.01	1	NA	0.93	0.94	0.01	0.28	0.29	0.03	0.3	0.04	0.1	0.13	0.95	0.05	0.83	0.17	0.17	0.28	0.24	0	168.123	1.90205e-38	***
BOPA2_12_31227	54	30	29	69	0.51	0.07	0.51	0.31	0.04	0	0.03	0	0.93	1	0.93	1	0.02	0.42	0.43	0.08	0.46	0.11	0.2	0.24	0.95	0.17	0.3	0.7	0.3	0.42	0.33	0	168.121	1.90344e-38	***
BOPA2_12_31230	54	30	29	69	0.42	0.07	0.52	0.38	0	0	0.03	0	1	1	0.93	1	0.01	0.39	0.4	0.05	0.41	0.06	0.12	0.16	0.98	0.1	0.27	0.73	0.27	0.39	0.31	0	176.92	2.27994e-40	***
BOPA2_12_31231	54	30	29	69	0.5	0	0.36	0.5	0.06	0	0.03	0	0.89	NA	0.9	1	0.02	0.49	0.49	0.15	0.54	0.2	0.3	0.36	0.93	0.3	0.43	0.57	0.43	0.49	0.37	0	166.081	5.31081e-38	***
BOPA2_12_31237	54	30	29	69	0.39	0.07	0.16	0.47	0	0	0.03	0	1	1	0.79	1	0.01	0.5	0.5	0.22	0.57	0.3	0.45	0.52	0.97	0.41	0.47	0.53	0.47	0.5	0.37	0	178.007	1.31972e-40	***
BOPA2_12_31238	54	30	29	69	0.47	0.35	0.51	0.46	0.04	0.1	0	0	0.92	0.71	1	1	0.03	0.45	0.46	0.01	0.46	0.01	0.01	0.02	0.92	0.01	0.65	0.35	0.35	0.45	0.35	0	160.655	8.13676e-37	***
BOPA2_12_31239	54	30	29	69	0.48	0	0.38	0.48	0	0	0	0	1	NA	1	1	0	0.47	0.43	0.09	0.46	0.12	0.21	0.26	1	0.18	0.62	0.38	0.38	0.47	0.36	0	182	1.77318e-41	***
BOPA2_12_31241	54	30	29	69	0.43	0.07	0.5	0.5	0.31	0	0.69	0.58	0.27	1	-0.38	-0.15	0.42	0.46	0.44	0.07	0.46	0.09	0.15	0.19	-0.06	0.14	0.63	0.37	0.37	0.46	0.36	0	1.4	0.236651
BOPA2_12_31246	54	30	29	69	0.49	0	0.5	0.46	0.06	0	0.03	0	0.89	NA	0.93	1	0.02	0.46	0.45	0.09	0.48	0.12	0.2	0.25	0.94	0.19	0.65	0.35	0.35	0.46	0.35	0	164.878	9.72501e-38	***
BOPA2_12_31249	54	30	29	69	0.28	0.07	0.52	0.27	0	0	0.07	0	1	1	0.87	1	0.01	0.32	0.34	0.06	0.36	0.08	0.17	0.22	0.94	0.11	0.2	0.8	0.2	0.32	0.27	0	169.614	8.98424e-39	***
BOPA2_12_31251	54	30	29	69	0.48	0.07	0.25	0.31	0	0	0.07	0	1	1	0.72	1	0.01	0.44	0.47	0.19	0.53	0.25	0.41	0.48	0.94	0.35	0.33	0.67	0.33	0.44	0.34	0	173.062	1.58627e-39	***
BOPA2_12_31256	54	30	29	69	0.38	0.13	0.52	0.31	0.02	0	0	0	0.95	1	1	1	0.01	0.36	0.38	0.05	0.4	0.06	0.13	0.16	0.99	0.1	0.76	0.24	0.24	0.36	0.3	0	176.544	2.75516e-40	***
BOPA2_12_31257	54	30	29	69	0.31	0.07	0.19	0.35	0.04	0	0	0.01	0.88	1	1	0.96	0.02	0.27	0.24	0.01	0.24	0.01	0.03	0.04	0.94	0.01	0.16	0.84	0.16	0.27	0.23	0	160.581	8.44537e-37	***
BOPA2_12_31259	54	30	29	69	0.34	0.21	0.48	0.5	0.02	0.03	0.03	0	0.95	0.84	0.93	1	0.02	0.45	0.46	0.07	0.48	0.1	0.16	0.21	0.94	0.16	0.35	0.65	0.35	0.45	0.35	0	169.034	1.20297e-38	***
BOPA2_12_31267	54	30	29	69	0.17	0	0.25	0.25	0	0	0	0	1	NA	1	1	0	0.19	0.17	0	0.17	0	0.02	0.03	1	0.01	0.1	0.9	0.1	0.19	0.17	0	182	1.77318e-41	***
BOPA2_12_31268	54	30	29	69	0.43	0	0.36	0.4	0.02	0	0.03	0	0.96	NA	0.9	1	0.01	0.5	0.5	0.2	0.56	0.26	0.4	0.47	0.96	0.38	0.49	0.51	0.49	0.5	0.37	0	174.084	9.48881e-40	***
BOPA2_12_31270	54	30	29	69	0.07	0	0.5	0.23	0	0	0.03	0	1	NA	0.93	1	0.01	0.22	0.24	0.04	0.26	0.06	0.18	0.23	0.96	0.07	0.88	0.12	0.12	0.22	0.19	0	172.887	1.73234e-39	***
BOPA2_12_31274	54	30	29	69	0.23	0.07	0.4	0.29	0	0	0.03	0	1	1	0.91	1	0.01	0.35	0.4	0.15	0.44	0.2	0.38	0.45	0.97	0.26	0.77	0.23	0.23	0.35	0.29	0	176.363	3.01633e-40	***
BOPA2_12_31279	54	30	29	69	0.49	0.31	0.13	0.15	0	0.1	0	0.01	1	0.68	1	0.9	0.02	0.42	0.45	0.18	0.51	0.24	0.4	0.47	0.89	0.33	0.7	0.3	0.3	0.42	0.33	0	163.336	2.11286e-37	***
BOPA2_12_31284	54	30	29	69	0.45	0	0.47	0.43	0.02	0	0	0	0.96	NA	1	1	0.01	0.39	0.37	0.03	0.38	0.04	0.09	0.12	0.99	0.07	0.73	0.27	0.27	0.39	0.31	0	176.92	2.27994e-40	***
BOPA2_12_31288	54	30	29	69	0.41	0.07	0.38	0.51	0	0	0	0	1	1	1	1	0	0.43	0.39	0.05	0.41	0.07	0.13	0.16	1	0.1	0.68	0.32	0.32	0.43	0.34	0	182	1.77318e-41	***
BOPA2_12_31292	54	30	29	69	0.26	0	0.38	0.33	0	0	0	0	1	NA	1	1	0	0.27	0.25	0.01	0.26	0.02	0.05	0.06	1	0.02	0.84	0.16	0.16	0.27	0.23	0	182	1.77318e-41	***
BOPA2_12_31293	54	30	29	69	0.5	0.13	0.46	0.42	0	0	0.03	0	1	1	0.92	1	0.01	0.42	0.4	0.03	0.41	0.04	0.07	0.09	0.98	0.06	0.7	0.3	0.3	0.42	0.33	0	177.264	1.91759e-40	***
BOPA2_12_31297	54	30	29	69	0.36	0	0.13	0.51	0.02	0	0	0	0.95	NA	1	1	0.01	0.39	0.32	0.06	0.34	0.08	0.2	0.25	0.98	0.11	0.26	0.74	0.26	0.39	0.31	0	176.852	2.35911e-40	***
BOPA2_12_31299	54	30	29	69	0.41	0.33	0.51	0.5	0	0.07	0.03	0	1	0.8	0.93	1	0.02	0.47	0.46	0.03	0.47	0.03	0.06	0.07	0.94	0.06	0.61	0.39	0.39	0.47	0.36	0	169.578	9.14832e-39	***
BOPA2_12_31305	54	30	29	69	0.23	0.07	0.3	0.28	0	0	0	0.01	1	1	1	0.95	0.01	0.23	0.22	0	0.22	0	0.01	0.01	0.98	0	0.13	0.87	0.13	0.23	0.21	0	173.517	1.26195e-39	***
BOPA2_12_31312	54	30	29	69	0.39	0.19	0.4	0.49	0.04	0	0.03	0.01	0.91	1	0.91	0.97	0.02	0.46	0.47	0.11	0.51	0.14	0.22	0.28	0.94	0.22	0.64	0.36	0.36	0.46	0.36	0	165.105	8.67602e-38	***
BOPA2_12_31313	54	30	29	69	0.28	0	0.51	0.46	0	0	0.03	0	1	NA	0.93	1	0.01	0.4	0.4	0.08	0.42	0.11	0.21	0.26	0.97	0.16	0.73	0.27	0.27	0.4	0.32	0	176.985	2.20707e-40	***
BOPA2_12_31319	54	30	29	69	0.49	0.29	0.48	0.33	0.02	0	0.03	0	0.96	1	0.93	1	0.01	0.5	0.5	0.11	0.54	0.14	0.21	0.27	0.97	0.24	0.55	0.45	0.45	0.5	0.37	0	174.011	9.84606e-40	***
BOPA2_12_31323	54	30	29	69	0.41	0.37	0.41	0.28	0	0.07	0	0.01	1	0.82	1	0.95	0.02	0.35	0.37	0	0.36	0	-0.01	-0.01	0.94	-0.01	0.23	0.77	0.23	0.35	0.29	0	165.356	7.64703e-38	***
BOPA2_12_31325	54	30	29	69	0.26	0.07	0.3	0.21	0.04	0	0	0	0.86	1	1	1	0.01	0.21	0.21	0	0.21	0	0.01	0.01	0.96	0	0.12	0.88	0.12	0.21	0.19	0	163.666	1.78939e-37	***
BOPA2_12_31327	54	30	29	69	0.48	0	0.44	0.51	0	0	0	0.01	1	NA	1	0.97	0.01	0.45	0.42	0.06	0.44	0.08	0.14	0.17	0.99	0.12	0.66	0.34	0.34	0.45	0.35	0	177.592	1.62631e-40	***
BOPA2_12_31329	54	30	29	69	0.37	0.24	0.25	0.44	0	0	0	0.01	1	1	1	0.97	0.01	0.36	0.33	0.01	0.33	0.01	0.02	0.02	0.99	0.01	0.23	0.77	0.23	0.36	0.29	0	176.456	2.87932e-40	***
BOPA2_12_31340	54	30	29	69	0.51	0.07	0.47	0.42	0	0	0	0.01	1	1	1	0.97	0.01	0.5	0.48	0.11	0.52	0.15	0.23	0.29	0.99	0.23	0.53	0.47	0.47	0.5	0.37	0	178.007	1.31972e-40	***
BOPA2_12_31346	54	30	29	69	0.48	0.33	0.49	0.46	0.02	0.07	0	0	0.96	0.8	1	1	0.02	0.5	0.48	0.04	0.5	0.06	0.09	0.12	0.95	0.1	0.55	0.45	0.45	0.5	0.37	0	170.096	7.0513e-39	***
BOPA2_12_31350	54	30	29	69	0.31	0.19	0.52	0.48	0	0	0.03	0.01	1	1	0.93	0.97	0.01	0.42	0.42	0.04	0.43	0.06	0.1	0.13	0.97	0.09	0.3	0.7	0.3	0.42	0.33	0	172.542	2.06091e-39	***
BOPA2_12_31351	54	30	29	69	0.39	0	0.38	0.5	0	0	0	0	1	NA	1	1	0	0.44	0.39	0.07	0.41	0.09	0.18	0.23	1	0.14	0.32	0.68	0.32	0.44	0.34	0	182	1.77318e-41	***
BOPA2_12_31352	54	30	29	69	0.45	0.24	0.51	0.49	0.02	0.13	0.03	0	0.96	0.44	0.93	1	0.03	0.47	0.46	0.04	0.48	0.06	0.09	0.12	0.89	0.1	0.37	0.63	0.37	0.47	0.36	0	157.12	4.81925e-36	***
BOPA2_12_31353	54	30	29	69	0.5	0.4	0.38	0.44	0.02	0.07	0	0	0.96	0.83	1	1	0.02	0.5	0.49	0.06	0.51	0.08	0.12	0.16	0.95	0.14	0.5	0.5	0.5	0.5	0.37	0	170.197	6.69948e-39	***
BOPA2_12_31356	54	30	29	69	0.42	0.33	0.41	0.46	0	0.07	0	0	1	0.8	1	1	0.01	0.48	0.46	0.05	0.48	0.07	0.12	0.15	0.96	0.12	0.59	0.41	0.41	0.48	0.37	0	173.838	1.07368e-39	***
BOPA2_12_31357	54	30	29	69	0.46	0.07	0.3	0.43	0	0	0	0	1	1	1	1	0	0.38	0.34	0.02	0.35	0.03	0.07	0.09	1	0.05	0.25	0.75	0.25	0.38	0.31	0	182	1.77318e-41	***
BOPA2_12_31360	54	30	29	69	0.48	0	0.16	0.18	0	0	0.03	0	1	NA	0.79	1	0.01	0.44	0.48	0.27	0.57	0.36	0.56	0.63	0.96	0.45	0.33	0.67	0.33	0.44	0.35	0	177.522	1.68483e-40	***
BOPA2_12_31362	54	30	29	69	0.35	0	0.47	0.38	0.04	0	0	0	0.89	NA	1	1	0.01	0.34	0.33	0.03	0.33	0.03	0.08	0.1	0.97	0.05	0.79	0.21	0.21	0.34	0.28	0	170.315	6.3148e-39	***
BOPA2_12_31366	54	30	29	69	0.22	0	0.13	0.49	0.02	0	0	0	0.91	NA	1	1	0.01	0.33	0.26	0.05	0.28	0.06	0.18	0.23	0.98	0.08	0.79	0.21	0.21	0.33	0.27	0	175.938	3.73482e-40	***
BOPA2_12_31374	54	30	29	69	0.27	0	0.13	0.23	0.02	0	0	0	0.93	NA	1	1	0.01	0.19	0.16	0	0.16	0.01	0.03	0.04	0.97	0.01	0.11	0.89	0.11	0.19	0.17	0	171.697	3.152e-39	***
BOPA2_12_31377	54	30	29	69	0.31	0	0.43	0.38	0	0	0.03	0	1	NA	0.92	1	0.01	0.39	0.41	0.13	0.45	0.17	0.32	0.38	0.97	0.24	0.74	0.26	0.26	0.39	0.31	0	176.852	2.35911e-40	***
BOPA2_12_31381	54	30	29	69	0.32	0	0.13	0.5	0.02	0	0	0.01	0.94	NA	1	0.97	0.01	0.36	0.29	0.05	0.3	0.06	0.17	0.21	0.97	0.09	0.77	0.23	0.23	0.36	0.29	0	170.908	4.68726e-39	***
BOPA2_12_31382	54	30	29	69	0.49	0	0.38	0.5	0	0	0	0	1	NA	1	1	0	0.44	0.4	0.06	0.42	0.07	0.14	0.18	1	0.11	0.33	0.67	0.33	0.44	0.34	0	182	1.77318e-41	***
BOPA2_12_31383	54	30	29	69	0.45	0.07	0.34	0.45	0.04	0	0	0	0.92	1	1	1	0.01	0.39	0.35	0.02	0.36	0.03	0.07	0.09	0.97	0.05	0.26	0.74	0.26	0.39	0.31	0	171.846	2.92416e-39	***
BOPA2_12_31387	54	30	29	69	0.26	0	0.51	0.42	0	0	0.03	0	1	NA	0.93	1	0.01	0.35	0.34	0.05	0.36	0.06	0.13	0.17	0.97	0.09	0.22	0.78	0.22	0.35	0.29	0	176.266	3.16799e-40	***
BOPA2_12_31390	54	30	29	69	0.31	0.21	0.46	0.47	0.04	0.03	0.03	0.01	0.88	0.84	0.92	0.97	0.03	0.44	0.45	0.09	0.48	0.11	0.19	0.24	0.92	0.18	0.68	0.32	0.32	0.44	0.34	0	159.798	1.25259e-36	***
BOPA2_12_31408	54	30	29	69	0.49	0.07	0.22	0.14	0.02	0	0.03	0	0.96	1	0.84	1	0.01	0.44	0.48	0.25	0.56	0.33	0.52	0.59	0.94	0.43	0.32	0.68	0.32	0.44	0.34	0	172.986	1.64857e-39	***
BOPA2_12_31411	54	30	29	69	0.44	0.5	0.27	0.16	0	0.2	0.03	0	1	0.6	0.87	1	0.04	0.37	0.41	0.06	0.43	0.08	0.15	0.19	0.83	0.13	0.24	0.76	0.24	0.37	0.3	0	146.078	1.2483e-33	***
BOPA2_12_31414	54	30	29	69	0.31	0	0.44	0.43	0	0	0	0	1	NA	1	1	0	0.34	0.32	0.03	0.33	0.03	0.08	0.11	1	0.05	0.78	0.22	0.22	0.34	0.28	0	182	1.77318e-41	***
BOPA2_12_31417	54	30	29	69	0.14	0	0.25	0.39	0	0	0	0	1	NA	1	1	0	0.24	0.21	0.01	0.21	0.02	0.07	0.09	1	0.02	0.14	0.86	0.14	0.24	0.21	0	182	1.77318e-41	***
BOPA2_12_31423	54	30	29	69	0.33	0.21	0.49	0.39	0	0.03	0	0	1	0.84	1	1	0.01	0.36	0.37	0.01	0.37	0.02	0.03	0.04	0.98	0.02	0.24	0.76	0.24	0.36	0.3	0	176.544	2.75516e-40	***
BOPA2_12_31428	54	30	29	69	0.45	0	0.5	0.38	0.02	0	0.07	0.01	0.96	NA	0.86	0.96	0.02	0.5	0.49	0.15	0.54	0.2	0.32	0.38	0.92	0.31	0.47	0.53	0.47	0.5	0.37	0	166.305	4.74427e-38	***
BOPA2_12_31440	54	30	29	69	0.32	0.13	0.48	0.25	0.02	0	0.03	0	0.94	1	0.93	1	0.01	0.3	0.31	0.02	0.32	0.02	0.06	0.08	0.95	0.03	0.82	0.18	0.18	0.3	0.25	0	168.776	1.36926e-38	***
BOPA2_12_31441	54	30	29	69	0.51	0	0.27	0.14	0	0	0.03	0	1	NA	0.87	1	0.01	0.47	0.49	0.26	0.58	0.35	0.53	0.6	0.96	0.46	0.63	0.37	0.37	0.47	0.36	0	177.739	1.51013e-40	***
BOPA2_12_31444	54	30	29	69	0.45	0.19	0.27	0.21	0.04	0	0.03	0	0.92	1	0.87	1	0.02	0.3	0.29	0.01	0.3	0.02	0.04	0.05	0.94	0.02	0.18	0.82	0.18	0.3	0.26	0	162.573	3.10131e-37	***
BOPA2_12_31445	54	30	29	69	0.23	0	0.19	0.47	0	0	0	0	1	NA	1	1	0	0.31	0.25	0.03	0.27	0.04	0.12	0.16	1	0.05	0.81	0.19	0.19	0.31	0.26	0	182	1.77318e-41	***
BOPA2_12_31446	54	30	29	69	0.11	0.07	0.48	0.25	0	0	0.03	0	1	1	0.93	1	0.01	0.23	0.25	0.03	0.26	0.04	0.12	0.15	0.96	0.05	0.13	0.87	0.13	0.23	0.21	0	173.517	1.26195e-39	***
BOPA2_12_31450	54	30	29	69	0.48	0.16	0.4	0.35	0	0.03	0.03	0.01	1	0.79	0.91	0.96	0.02	0.38	0.37	0.02	0.37	0.02	0.05	0.06	0.94	0.04	0.26	0.74	0.26	0.38	0.31	0	166.57	4.15249e-38	***
BOPA2_12_31452	54	30	29	69	0.44	0.07	0.36	0.5	0	0	0.03	0.01	1	1	0.9	0.97	0.01	0.47	0.48	0.14	0.52	0.18	0.28	0.35	0.96	0.27	0.62	0.38	0.38	0.47	0.36	0	173.648	1.18151e-39	***
BOPA2_12_31458	54	30	29	69	0.39	0.37	0.34	0.47	0	0	0	0	1	1	1	1	0	0.41	0.39	0	0.39	0	0	0	1	0	0.71	0.29	0.29	0.41	0.32	0	182	1.77318e-41	***
BOPA2_12_31462	54	30	29	69	0.33	0.07	0.25	0.16	0.04	0	0	0	0.89	1	1	1	0.01	0.21	0.21	0	0.21	0.01	0.02	0.03	0.95	0.01	0.88	0.12	0.12	0.21	0.19	0	163.666	1.78939e-37	***
BOPA2_12_31463	54	30	29	69	0.07	0	0.51	0.18	0	0	0.03	0	1	NA	0.93	1	0.01	0.24	0.29	0.1	0.33	0.14	0.35	0.42	0.95	0.17	0.86	0.14	0.14	0.24	0.21	0	173.794	1.09768e-39	***
BOPA2_12_31474	54	30	29	69	0.27	0	0.52	0.48	0.02	0	0.03	0	0.93	NA	0.93	1	0.01	0.39	0.39	0.07	0.41	0.09	0.18	0.22	0.96	0.13	0.73	0.27	0.27	0.39	0.32	0	171.977	2.73834e-39	***
BOPA2_12_31485	54	30	29	69	0.14	0	0.51	0.36	0	0	0.03	0	1	NA	0.93	1	0.01	0.3	0.31	0.06	0.33	0.08	0.19	0.24	0.97	0.11	0.18	0.82	0.18	0.3	0.26	0	175.402	4.89009e-40	***
BOPA2_12_31491	54	30	29	69	0.19	0.07	0.3	0.18	0.02	0	0	0	0.9	1	1	1	0.01	0.18	0.18	0	0.19	0	0.01	0.01	0.97	0	0.1	0.9	0.1	0.18	0.17	0	171.214	4.01863e-39	***
BOPA2_12_31495	54	30	29	69	0.26	0.13	0.19	0.27	0	0	0	0	1	1	1	1	0	0.23	0.21	0	0.21	0	-0.01	-0.01	1	0	0.87	0.13	0.13	0.23	0.2	0	182	1.77318e-41	***
BOPA2_12_31498	54	30	29	69	0.49	0.44	0.22	0.21	0	0.17	0.03	0	1	0.63	0.84	1	0.03	0.46	0.47	0.13	0.52	0.17	0.28	0.34	0.85	0.27	0.35	0.65	0.35	0.46	0.35	0	156.635	6.15171e-36	***
BOPA2_12_31500	54	30	29	69	0.45	0	0.3	0.49	0	0	0	0	1	NA	1	1	0	0.46	0.4	0.09	0.43	0.12	0.22	0.28	1	0.17	0.35	0.65	0.35	0.46	0.35	0	182	1.77318e-41	***
BOPA2_12_31506	54	30	29	69	0.42	0.33	0.1	0.16	0	0.07	0.03	0	1	0.8	0.66	1	0.02	0.39	0.43	0.17	0.49	0.23	0.41	0.48	0.9	0.31	0.74	0.26	0.26	0.39	0.31	0	166.778	3.74023e-38	***
BOPA2_12_31509	54	30	29	69	0.42	0.45	0.1	0.14	0.02	0.1	0.03	0	0.96	0.78	0.66	1	0.03	0.36	0.4	0.12	0.44	0.17	0.31	0.38	0.86	0.23	0.23	0.77	0.23	0.36	0.29	0	155.137	1.30702e-35	***
BOPA2_12_31512	54	30	29	69	0.33	0.21	0.46	0.46	0.04	0.03	0.03	0.01	0.89	0.84	0.92	0.97	0.03	0.44	0.45	0.08	0.48	0.11	0.18	0.23	0.92	0.17	0.32	0.68	0.32	0.44	0.34	0	159.798	1.25259e-36	***
BOPA2_12_31513	54	30	29	69	0.48	0.35	0.5	0.5	0.02	0.1	0.03	0.01	0.96	0.71	0.93	0.97	0.03	0.49	0.48	0.02	0.48	0.02	0.04	0.05	0.91	0.05	0.58	0.42	0.42	0.49	0.37	0	158.166	2.84729e-36	***
BOPA2_12_31515	54	30	29	69	0.31	0.13	0.34	0.14	0.04	0	0	0	0.88	1	1	1	0.01	0.22	0.23	0	0.23	0.01	0.02	0.02	0.96	0.01	0.13	0.87	0.13	0.22	0.2	0	164.335	1.2779e-37	***
BOPA2_12_31520	54	30	29	69	0.14	0	0.51	0.2	0	0	0.03	0.01	1	NA	0.93	0.93	0.01	0.26	0.31	0.1	0.34	0.13	0.31	0.38	0.94	0.16	0.15	0.85	0.15	0.26	0.23	0	166.961	3.41222e-38	***
BOPA2_12_31521	54	30	29	69	0.5	0.26	0.34	0.48	0.06	0.03	0	0	0.89	0.87	1	1	0.02	0.49	0.46	0.06	0.48	0.08	0.13	0.17	0.94	0.14	0.58	0.42	0.42	0.49	0.37	0	165.981	5.58484e-38	***
BOPA2_12_31525	54	30	29	69	0.26	0.07	0.43	0.11	0.04	0	0.03	0	0.86	1	0.92	1	0.02	0.21	0.23	0.02	0.24	0.02	0.07	0.09	0.92	0.03	0.88	0.12	0.12	0.21	0.19	0	154.342	1.94989e-35	***
BOPA2_12_31527	54	30	29	69	0.45	0.33	0.51	0.49	0.04	0.07	0.03	0	0.92	0.8	0.93	1	0.03	0.47	0.47	0.02	0.48	0.03	0.05	0.06	0.92	0.05	0.63	0.37	0.37	0.47	0.36	0	161.202	6.18156e-37	***
BOPA2_12_31529	54	30	29	69	0.5	0.37	0.22	0.24	0	0.07	0.03	0.01	1	0.82	0.84	0.94	0.02	0.44	0.46	0.13	0.51	0.18	0.28	0.35	0.91	0.26	0.32	0.68	0.32	0.44	0.34	0	164.2	1.36781e-37	***
BOPA2_12_31535	54	30	29	69	0.33	0	0.51	0.36	0	0	0	0	1	NA	1	1	0	0.36	0.37	0.07	0.4	0.1	0.19	0.24	1	0.14	0.24	0.76	0.24	0.36	0.3	0	182	1.77318e-41	***
BOPA2_12_31536	54	30	29	69	0.48	0.37	0.51	0.49	0.06	0	0.03	0	0.88	1	0.93	1	0.02	0.5	0.5	0.04	0.51	0.05	0.07	0.1	0.95	0.09	0.52	0.48	0.48	0.5	0.37	0	166.335	4.67399e-38	***
JHI.Hv50k.2016.100012	54	30	29	69	0.34	0.07	0.51	0.38	0.02	0	0	0	0.95	1	1	1	0.01	0.36	0.36	0.04	0.37	0.05	0.1	0.13	0.99	0.07	0.23	0.77	0.23	0.36	0.29	0	176.456	2.87932e-40	***
JHI.Hv50k.2016.100030	54	30	29	69	0.35	0.07	0.51	0.38	0	0	0	0	1	1	1	1	0	0.36	0.36	0.04	0.38	0.05	0.1	0.13	1	0.07	0.76	0.24	0.24	0.36	0.3	0	182	1.77318e-41	***
JHI.Hv50k.2016.100049	54	30	29	69	0.38	0.33	0.51	0.38	0.02	0.07	0.03	0	0.95	0.8	0.93	1	0.02	0.4	0.41	0.01	0.42	0.02	0.03	0.04	0.93	0.03	0.27	0.73	0.27	0.4	0.32	0	162.478	3.25211e-37	***
JHI.Hv50k.2016.100077	54	30	29	69	0.43	0.33	0.51	0.38	0.02	0.07	0.07	0	0.96	0.8	0.87	1	0.03	0.41	0.42	0.01	0.43	0.01	0.02	0.03	0.91	0.02	0.29	0.71	0.29	0.41	0.33	0	158.455	2.46189e-36	***
JHI.Hv50k.2016.100080	54	30	29	69	0.43	0.33	0.51	0.38	0.02	0.07	0.03	0	0.96	0.8	0.93	1	0.02	0.41	0.43	0.01	0.43	0.02	0.03	0.04	0.93	0.03	0.29	0.71	0.29	0.41	0.33	0	163.137	2.33548e-37	***
JHI.Hv50k.2016.100125	54	30	29	69	0.37	0.07	0.51	0.45	0	0	0	0	1	1	1	1	0	0.4	0.39	0.04	0.4	0.05	0.1	0.13	1	0.08	0.73	0.27	0.27	0.4	0.32	0	182	1.77318e-41	***
JHI.Hv50k.2016.100129	54	30	29	69	0.37	0.07	0.51	0.45	0	0	0	0	1	1	1	1	0	0.4	0.39	0.04	0.4	0.05	0.1	0.13	1	0.08	0.73	0.27	0.27	0.4	0.32	0	182	1.77318e-41	***
JHI.Hv50k.2016.100149	54	30	29	69	0.12	0	0	0.35	0.02	0	0	0	0.85	NA	NA	1	0.01	0.18	0.13	0.01	0.14	0.02	0.1	0.13	0.96	0.02	0.1	0.9	0.1	0.18	0.17	0	171.214	4.01863e-39	***
JHI.Hv50k.2016.100171	54	30	29	69	0.36	0.03	0.3	0.48	0.02	0.03	0	0	0.95	0	1	1	0.01	0.37	0.32	0.03	0.33	0.04	0.09	0.11	0.96	0.05	0.24	0.76	0.24	0.37	0.3	0	171.253	3.93987e-39	***
JHI.Hv50k.2016.100191	54	30	29	69	0.33	0	0.25	0.47	0	0	0	0	1	NA	1	1	0	0.34	0.29	0.03	0.3	0.04	0.1	0.13	1	0.05	0.78	0.22	0.22	0.34	0.28	0	182	1.77318e-41	***
JHI.Hv50k.2016.100214	54	30	29	69	0.35	0.07	0.38	0.48	0	0	0	0	1	1	1	1	0	0.38	0.35	0.03	0.36	0.03	0.08	0.1	1	0.05	0.74	0.26	0.26	0.38	0.31	0	182	1.77318e-41	***
JHI.Hv50k.2016.100230	54	30	29	69	0.42	0	0.46	0.49	0.15	0	0.03	0.01	0.65	NA	0.92	0.97	0.05	0.5	0.5	0.16	0.55	0.21	0.32	0.38	0.86	0.32	0.54	0.46	0.46	0.5	0.37	0	143.986	3.57819e-33	***
JHI.Hv50k.2016.100251	54	30	29	69	0.35	0	0.41	0.49	0.04	0	0.07	0.01	0.89	NA	0.83	0.97	0.03	0.39	0.35	0.04	0.37	0.05	0.11	0.14	0.9	0.08	0.27	0.73	0.27	0.39	0.31	0	157.319	4.3587e-36	***
JHI.Hv50k.2016.100264	54	30	29	69	0.26	0	0.25	0.27	0	0	0	0	1	NA	1	1	0	0.22	0.2	0	0.2	0.01	0.02	0.03	1	0.01	0.13	0.87	0.13	0.22	0.2	0	182	1.77318e-41	***
JHI.Hv50k.2016.100347	54	30	29	69	0.47	0	0.51	0.51	0.02	0	0.07	0	0.96	NA	0.87	1	0.02	0.46	0.44	0.07	0.46	0.09	0.15	0.19	0.94	0.14	0.64	0.36	0.36	0.46	0.35	0	169.21	1.1006e-38	***
JHI.Hv50k.2016.100426	54	30	29	69	0.32	0	0.38	0.25	0.02	0	0	0	0.94	NA	1	1	0.01	0.26	0.25	0.01	0.25	0.02	0.05	0.06	0.98	0.02	0.85	0.15	0.15	0.26	0.22	0	174.287	8.56724e-40	***
JHI.Hv50k.2016.100462	54	30	29	69	0.22	0.13	0.38	0.14	0.02	0	0	0	0.91	1	1	1	0.01	0.2	0.22	0.01	0.22	0.01	0.03	0.04	0.98	0.01	0.11	0.89	0.11	0.2	0.18	0	172.133	2.53175e-39	***
JHI.Hv50k.2016.100619	54	30	29	69	0.42	0.13	0.47	0.38	0.02	0	0	0	0.96	1	1	1	0.01	0.37	0.36	0.02	0.37	0.02	0.04	0.05	0.99	0.03	0.76	0.24	0.24	0.37	0.3	0	176.627	2.64228e-40	***
JHI.Hv50k.2016.100705	54	30	29	69	0.42	0.19	0.13	0.49	0.02	0	0	0	0.96	1	1	1	0.01	0.39	0.34	0.03	0.35	0.04	0.09	0.12	0.98	0.06	0.73	0.27	0.27	0.39	0.31	0	176.92	2.27994e-40	***
JHI.Hv50k.2016.100706	54	30	29	69	0.14	0	0.07	0.4	0	0	0	0	1	NA	1	1	0	0.23	0.17	0.02	0.18	0.03	0.11	0.15	1	0.03	0.13	0.87	0.13	0.23	0.2	0	182	1.77318e-41	***
JHI.Hv50k.2016.100717	54	30	29	69	0.14	0	0.07	0.4	0	0	0	0	1	NA	1	1	0	0.23	0.17	0.02	0.18	0.03	0.11	0.15	1	0.03	0.87	0.13	0.13	0.23	0.2	0	182	1.77318e-41	***
JHI.Hv50k.2016.100718	54	30	29	69	0.51	0.21	0.49	0.5	0.06	0.03	0	0	0.89	0.84	1	1	0.02	0.5	0.5	0.07	0.52	0.09	0.14	0.18	0.95	0.16	0.53	0.47	0.47	0.5	0.37	0	166.305	4.74427e-38	***
JHI.Hv50k.2016.100719	54	30	29	69	0.48	0.21	0.27	0.51	0.06	0.03	0.03	0	0.88	0.84	0.87	1	0.03	0.45	0.41	0.04	0.42	0.05	0.1	0.12	0.92	0.08	0.66	0.34	0.34	0.45	0.35	0	160.337	9.54813e-37	***
JHI.Hv50k.2016.100737	54	30	29	69	0.5	0.33	0.4	0.51	0.06	0.07	0.1	0	0.89	0.8	0.74	1	0.04	0.48	0.46	0.02	0.46	0.03	0.05	0.06	0.87	0.05	0.39	0.61	0.39	0.48	0.36	0	149.929	1.79686e-34	***
JHI.Hv50k.2016.100794	54	30	29	69	0.5	0.5	0.36	0.5	0.15	0.93	0.03	0.01	0.7	-0.87	0.9	0.97	0.21	0.5	0.49	0.02	0.5	0.03	0.05	0.06	0.39	0.06	0.55	0.45	0.45	0.5	0.37	0	60.865	6.11296e-15	***
JHI.Hv50k.2016.100845	54	30	29	69	0.51	0.45	0.25	0.48	0.04	0.03	0	0	0.93	0.93	1	1	0.02	0.49	0.49	0.07	0.51	0.09	0.14	0.18	0.96	0.16	0.42	0.58	0.42	0.49	0.37	0	169.896	7.79761e-39	***
JHI.Hv50k.2016.100848	54	30	29	69	0.4	0	0.13	0.49	0.02	0	0	0.01	0.95	NA	1	0.97	0.01	0.37	0.3	0.05	0.32	0.06	0.15	0.19	0.97	0.08	0.24	0.76	0.24	0.37	0.3	0	171.253	3.93987e-39	***
JHI.Hv50k.2016.100849	54	30	29	69	0.4	0	0.13	0.49	0.02	0	0	0	0.95	NA	1	1	0.01	0.37	0.3	0.05	0.32	0.06	0.15	0.2	0.98	0.08	0.76	0.24	0.24	0.37	0.3	0	176.627	2.64228e-40	***
JHI.Hv50k.2016.100877	54	30	29	69	0.5	0.42	0.5	0.51	0.02	0.03	0.03	0	0.96	0.92	0.93	1	0.02	0.49	0.48	0.01	0.49	0.01	0.01	0.01	0.95	0.01	0.57	0.43	0.43	0.49	0.37	0	169.975	7.4936e-39	***
JHI.Hv50k.2016.100878	54	30	29	69	0.5	0.42	0.5	0.51	0.02	0.03	0.03	0	0.96	0.92	0.93	1	0.02	0.49	0.48	0.01	0.49	0.01	0.01	0.01	0.95	0.01	0.43	0.57	0.43	0.49	0.37	0	169.975	7.4936e-39	***
JHI.Hv50k.2016.100880	54	30	29	69	0.14	0	0.07	0.4	0	0	0	0	1	NA	1	1	0	0.23	0.17	0.02	0.18	0.03	0.11	0.15	1	0.03	0.13	0.87	0.13	0.23	0.2	0	182	1.77318e-41	***
JHI.Hv50k.2016.100899	54	30	29	69	0.51	0.45	0.25	0.48	0.04	0.03	0	0	0.93	0.93	1	1	0.02	0.49	0.49	0.07	0.51	0.09	0.14	0.18	0.96	0.16	0.42	0.58	0.42	0.49	0.37	0	169.896	7.79761e-39	***
JHI.Hv50k.2016.100900	54	30	29	69	0.14	0	0.07	0.4	0	0	0	0	1	NA	1	1	0	0.23	0.17	0.02	0.18	0.03	0.11	0.15	1	0.03	0.13	0.87	0.13	0.23	0.2	0	182	1.77318e-41	***
JHI.Hv50k.2016.100904	54	30	29	69	0.4	0	0.13	0.49	0.02	0	0	0	0.95	NA	1	1	0.01	0.37	0.3	0.05	0.32	0.06	0.15	0.2	0.98	0.08	0.76	0.24	0.24	0.37	0.3	0	176.627	2.64228e-40	***
JHI.Hv50k.2016.100907	54	30	29	69	0.4	0	0.13	0.49	0.02	0	0	0	0.95	NA	1	1	0.01	0.37	0.3	0.05	0.32	0.06	0.15	0.2	0.98	0.08	0.24	0.76	0.24	0.37	0.3	0	176.627	2.64228e-40	***
JHI.Hv50k.2016.100919	54	30	29	69	0.23	0	0.51	0.39	0.04	0	0.24	0.12	0.84	NA	0.53	0.7	0.09	0.33	0.34	0.05	0.36	0.07	0.16	0.21	0.65	0.1	0.79	0.21	0.21	0.33	0.28	0	94.345	2.64991e-22	***
JHI.Hv50k.2016.100941	54	30	29	69	0.37	0.03	0.34	0.47	0.04	0.03	0.07	0.04	0.9	0	0.8	0.91	0.04	0.37	0.33	0.03	0.34	0.04	0.08	0.1	0.85	0.05	0.75	0.25	0.25	0.37	0.3	0	141.555	1.21697e-32	***
JHI.Hv50k.2016.100952	54	30	29	69	0.2	0.03	0.19	0.25	0	0.03	0	0	1	0	1	1	0.01	0.19	0.17	0	0.17	0	0.01	0.01	0.95	0	0.89	0.11	0.11	0.19	0.17	0	171.697	3.152e-39	***
JHI.Hv50k.2016.100960	54	30	29	69	0.33	0.07	0.19	0.27	0	0	0	0	1	1	1	1	0	0.24	0.22	0	0.22	0.01	0.02	0.02	1	0.01	0.86	0.14	0.14	0.24	0.21	0	182	1.77318e-41	***
JHI.Hv50k.2016.101012	54	30	29	69	0.5	0.42	0.5	0.51	0.02	0.03	0.03	0	0.96	0.92	0.93	1	0.02	0.49	0.48	0.01	0.49	0.01	0.01	0.01	0.95	0.01	0.43	0.57	0.43	0.49	0.37	0	169.975	7.4936e-39	***
JHI.Hv50k.2016.101014	54	30	29	69	0.4	0	0.13	0.49	0.02	0	0	0	0.95	NA	1	1	0.01	0.37	0.3	0.05	0.32	0.06	0.15	0.2	0.98	0.08	0.76	0.24	0.24	0.37	0.3	0	176.627	2.64228e-40	***
JHI.Hv50k.2016.101074	54	30	29	69	0.19	0	0.19	0.45	0.02	0	0	0.07	0.9	NA	1	0.84	0.03	0.28	0.23	0.02	0.24	0.03	0.11	0.14	0.89	0.04	0.17	0.83	0.17	0.28	0.24	0	142.019	9.63432e-33	***
JHI.Hv50k.2016.101087	54	30	29	69	0.37	0.07	0.34	0.38	0.04	0	0	0	0.9	1	1	1	0.01	0.32	0.3	0.01	0.3	0.01	0.03	0.04	0.97	0.02	0.2	0.8	0.2	0.32	0.27	0	169.861	7.93355e-39	***
JHI.Hv50k.2016.101096	54	30	29	69	0.38	0.07	0.34	0.36	0.02	0	0	0	0.95	1	1	1	0.01	0.32	0.3	0.01	0.3	0.01	0.03	0.04	0.98	0.02	0.2	0.8	0.2	0.32	0.27	0	175.816	3.97151e-40	***
JHI.Hv50k.2016.101100	54	30	29	69	0.28	0	0.22	0.5	0	0	0.03	0	1	NA	0.84	1	0.01	0.37	0.31	0.05	0.32	0.07	0.17	0.22	0.97	0.1	0.24	0.76	0.24	0.37	0.3	0	176.627	2.64228e-40	***
JHI.Hv50k.2016.101105	54	30	29	69	0.46	0.19	0.47	0.5	0.02	0	0	0	0.96	1	1	1	0.01	0.49	0.49	0.08	0.52	0.11	0.17	0.22	0.99	0.19	0.44	0.56	0.44	0.49	0.37	0	177.958	1.35311e-40	***
JHI.Hv50k.2016.101118	54	30	29	69	0.48	0.13	0.47	0.5	0.02	0	0	0	0.96	1	1	1	0.01	0.45	0.43	0.03	0.44	0.04	0.08	0.1	0.99	0.07	0.34	0.66	0.34	0.45	0.35	0	177.592	1.62631e-40	***
JHI.Hv50k.2016.101130	54	30	29	69	0.5	0.13	0.38	0.42	0.02	0	0	0	0.96	1	1	1	0.01	0.5	0.5	0.14	0.55	0.19	0.29	0.35	0.99	0.3	0.46	0.54	0.46	0.5	0.37	0	178.002	1.32357e-40	***
JHI.Hv50k.2016.101162	54	30	29	69	0.43	0.19	0.41	0.5	0.02	0	0.07	0	0.96	1	0.83	1	0.02	0.46	0.43	0.04	0.44	0.05	0.1	0.12	0.94	0.09	0.35	0.65	0.35	0.46	0.35	0	169.124	1.14933e-38	***
JHI.Hv50k.2016.101168	54	30	29	69	0.21	0.07	0.27	0.2	0.2	0	0.24	0.19	0.05	1	0.1	0.03	0.17	0.19	0.19	0	0.19	0	0.01	0.01	0.15	0	0.11	0.89	0.11	0.19	0.17	0	2.192	0.138734
JHI.Hv50k.2016.101173	54	30	29	69	0.32	0.07	0.41	0.33	0.02	0	0	0	0.94	1	1	1	0.01	0.3	0.29	0.01	0.3	0.01	0.04	0.05	0.98	0.02	0.18	0.82	0.18	0.3	0.26	0	175.402	4.89009e-40	***
JHI.Hv50k.2016.101178	54	30	29	69	0.23	0.07	0.19	0.49	0	0	0	0	1	1	1	1	0	0.34	0.28	0.04	0.29	0.05	0.13	0.16	1	0.06	0.79	0.21	0.21	0.34	0.28	0	182	1.77318e-41	***
JHI.Hv50k.2016.101182	54	30	29	69	0.23	0.03	0.19	0.49	0	0.03	0	0.01	1	0	1	0.97	0.01	0.34	0.28	0.04	0.29	0.05	0.14	0.18	0.95	0.07	0.79	0.21	0.21	0.34	0.28	0	170.315	6.3148e-39	***
JHI.Hv50k.2016.101194	54	30	29	69	0.42	0.07	0.25	0.49	0.02	0	0	0	0.96	1	1	1	0.01	0.45	0.39	0.08	0.42	0.11	0.21	0.27	0.98	0.16	0.66	0.34	0.34	0.45	0.35	0	177.558	1.65458e-40	***
JHI.Hv50k.2016.101251	54	30	29	69	0.35	0.5	0.19	0.08	0	0.9	0	0	1	-0.81	1	1	0.15	0.29	0.33	0.05	0.34	0.06	0.14	0.18	0.2	0.08	0.83	0.17	0.17	0.29	0.25	0	42.235	8.09308e-11	***
JHI.Hv50k.2016.101262	54	30	29	69	0.28	0.07	0.25	0.48	0	0	0	0	1	1	1	1	0	0.35	0.3	0.03	0.31	0.04	0.1	0.12	1	0.05	0.23	0.77	0.23	0.35	0.29	0	182	1.77318e-41	***
JHI.Hv50k.2016.101275	54	30	29	69	0.28	0.07	0.25	0.49	0	0	0	0	1	1	1	1	0	0.36	0.31	0.04	0.32	0.05	0.11	0.15	1	0.06	0.76	0.24	0.24	0.36	0.3	0	182	1.77318e-41	***
JHI.Hv50k.2016.101277	54	30	29	69	0.28	0.07	0.25	0.49	0	0	0	0	1	1	1	1	0	0.36	0.31	0.04	0.32	0.05	0.11	0.15	1	0.06	0.24	0.76	0.24	0.36	0.3	0	182	1.77318e-41	***
JHI.Hv50k.2016.101282	54	30	29	69	0.45	0.19	0	0.11	0.04	0	0	0	0.92	1	NA	1	0.01	0.39	0.44	0.25	0.52	0.33	0.57	0.64	0.95	0.41	0.27	0.73	0.27	0.39	0.32	0	171.977	2.73834e-39	***
JHI.Hv50k.2016.101296	54	30	29	69	0.24	0.07	0.41	0.23	0.02	0	0	0	0.92	1	1	1	0.01	0.24	0.25	0.01	0.25	0.01	0.04	0.06	0.98	0.02	0.14	0.86	0.14	0.24	0.21	0	173.794	1.09768e-39	***
JHI.Hv50k.2016.101297	54	30	29	69	0.28	0.07	0.25	0.48	0	0	0	0	1	1	1	1	0	0.35	0.3	0.03	0.31	0.04	0.1	0.12	1	0.05	0.77	0.23	0.23	0.35	0.29	0	182	1.77318e-41	***
JHI.Hv50k.2016.101301	54	30	29	69	0.46	0.19	0	0.08	0.04	0	0	0	0.92	1	NA	1	0.01	0.39	0.44	0.25	0.52	0.34	0.58	0.65	0.95	0.42	0.27	0.73	0.27	0.39	0.32	0	171.977	2.73834e-39	***
JHI.Hv50k.2016.101303	54	30	29	69	0.24	0.07	0.41	0.23	0.02	0	0	0	0.92	1	1	1	0.01	0.24	0.25	0.01	0.25	0.01	0.04	0.06	0.98	0.02	0.14	0.86	0.14	0.24	0.21	0	173.794	1.09768e-39	***
JHI.Hv50k.2016.101305	54	30	29	69	0.24	0.07	0.41	0.23	0.02	0	0	0	0.92	1	1	1	0.01	0.24	0.25	0.01	0.25	0.01	0.04	0.06	0.98	0.02	0.86	0.14	0.14	0.24	0.21	0	173.794	1.09768e-39	***
JHI.Hv50k.2016.101315	54	30	29	69	0.24	0.07	0.41	0.23	0.02	0	0	0	0.92	1	1	1	0.01	0.24	0.25	0.01	0.25	0.01	0.04	0.06	0.98	0.02	0.86	0.14	0.14	0.24	0.21	0	173.794	1.09768e-39	***
JHI.Hv50k.2016.101321	54	30	29	69	0.24	0.07	0.41	0.23	0.02	0	0	0	0.92	1	1	1	0.01	0.24	0.25	0.01	0.25	0.01	0.04	0.06	0.98	0.02	0.86	0.14	0.14	0.24	0.21	0	173.794	1.09768e-39	***
JHI.Hv50k.2016.101344	54	30	29	69	0.28	0.07	0.25	0.48	0	0	0	0	1	1	1	1	0	0.35	0.3	0.03	0.31	0.04	0.1	0.12	1	0.05	0.77	0.23	0.23	0.35	0.29	0	182	1.77318e-41	***
JHI.Hv50k.2016.101379	54	30	29	69	0.47	0.07	0.29	0.43	0.02	0	0.07	0	0.96	1	0.77	1	0.02	0.48	0.43	0.12	0.47	0.16	0.27	0.33	0.93	0.23	0.4	0.6	0.4	0.48	0.37	0	169.752	8.37978e-39	***
JHI.Hv50k.2016.101383	54	30	29	69	0.28	0.07	0.3	0.49	0	0	0	0	1	1	1	1	0	0.37	0.32	0.03	0.33	0.04	0.11	0.14	1	0.06	0.24	0.76	0.24	0.37	0.3	0	182	1.77318e-41	***
JHI.Hv50k.2016.101390	54	30	29	69	0.5	0.13	0.41	0.21	0	0	0	0	1	1	1	1	0	0.47	0.5	0.18	0.56	0.24	0.37	0.44	1	0.35	0.37	0.63	0.37	0.47	0.36	0	182	1.77318e-41	***
JHI.Hv50k.2016.101394	54	30	29	69	0.22	0.07	0.41	0.16	0.06	0	0	0.03	0.74	1	1	0.82	0.03	0.21	0.23	0.01	0.23	0.02	0.05	0.07	0.9	0.02	0.12	0.88	0.12	0.21	0.19	0	137.169	1.10755e-31	***
JHI.Hv50k.2016.101424	54	30	29	69	0.24	0.07	0.41	0.18	0.02	0	0	0	0.92	1	1	1	0.01	0.22	0.24	0.01	0.24	0.02	0.05	0.06	0.98	0.02	0.87	0.13	0.13	0.22	0.2	0	173.216	1.46847e-39	***
JHI.Hv50k.2016.101516	54	30	29	69	0.51	0.13	0.34	0.5	0.02	0	0	0.01	0.96	1	1	0.97	0.01	0.49	0.5	0.13	0.54	0.17	0.25	0.31	0.98	0.27	0.56	0.44	0.44	0.49	0.37	0	173.972	1.00396e-39	***
JHI.Hv50k.2016.101518	54	30	29	69	0.31	0.03	0.3	0.49	0	0.03	0	0	1	0	1	1	0.01	0.37	0.32	0.04	0.33	0.05	0.11	0.15	0.97	0.07	0.76	0.24	0.24	0.37	0.3	0	176.627	2.64228e-40	***
JHI.Hv50k.2016.101549	54	30	29	69	0.24	0.07	0.41	0.08	0.02	0	0	0	0.92	1	1	1	0.01	0.19	0.22	0.02	0.22	0.02	0.07	0.09	0.98	0.03	0.89	0.11	0.11	0.19	0.17	0	171.697	3.152e-39	***
JHI.Hv50k.2016.101585	54	30	29	69	0.46	0.13	0.51	0.47	0.17	0	0.52	0.07	0.64	1	-0.02	0.85	0.16	0.45	0.44	0.05	0.46	0.07	0.11	0.15	0.52	0.11	0.66	0.34	0.34	0.45	0.35	0	75.458	3.73357e-18	***
JHI.Hv50k.2016.101587	54	30	29	69	0.17	0.07	0.19	0.4	0.19	0	0.14	0.3	-0.09	1	0.27	0.23	0.19	0.26	0.22	0.01	0.22	0.02	0.06	0.08	0.24	0.02	0.85	0.15	0.15	0.26	0.22	0	11.408	0.000731092	***
JHI.Hv50k.2016.101631	54	30	29	69	0.42	0.07	0.38	0.44	0.04	0	0	0	0.91	1	1	1	0.01	0.38	0.35	0.02	0.35	0.03	0.06	0.07	0.97	0.04	0.75	0.25	0.25	0.38	0.31	0	171.565	3.36875e-39	***
JHI.Hv50k.2016.101662	54	30	29	69	0.48	0.07	0.43	0.5	0.24	0.07	0.17	0.36	0.5	-0.02	0.6	0.27	0.25	0.47	0.43	0.07	0.46	0.09	0.15	0.19	0.43	0.14	0.38	0.62	0.38	0.47	0.36	0	40.769	1.71288e-10	***
JHI.Hv50k.2016.101695	54	30	29	69	0.28	0.07	0.3	0.49	0	0	0	0	1	1	1	1	0	0.37	0.32	0.03	0.33	0.04	0.11	0.14	1	0.06	0.24	0.76	0.24	0.37	0.3	0	182	1.77318e-41	***
JHI.Hv50k.2016.101698	54	30	29	69	0.42	0.07	0.38	0.44	0.04	0	0	0	0.91	1	1	1	0.01	0.38	0.35	0.02	0.35	0.03	0.06	0.07	0.97	0.04	0.25	0.75	0.25	0.38	0.31	0	171.565	3.36875e-39	***
JHI.Hv50k.2016.101709	54	30	29	69	0.42	0.07	0.38	0.44	0.04	0	0	0	0.91	1	1	1	0.01	0.38	0.35	0.02	0.35	0.03	0.06	0.07	0.97	0.04	0.75	0.25	0.25	0.38	0.31	0	171.565	3.36875e-39	***
JHI.Hv50k.2016.101710	54	30	29	69	0.42	0.07	0.38	0.44	0.04	0	0	0	0.91	1	1	1	0.01	0.38	0.35	0.02	0.35	0.03	0.06	0.07	0.97	0.04	0.25	0.75	0.25	0.38	0.31	0	171.565	3.36875e-39	***
JHI.Hv50k.2016.101714	54	30	29	69	0.31	0.07	0.3	0.5	0	0	0	0	1	1	1	1	0	0.38	0.33	0.04	0.34	0.05	0.11	0.14	1	0.07	0.25	0.75	0.25	0.38	0.31	0	182	1.77318e-41	***
JHI.Hv50k.2016.101735	54	30	29	69	0.42	0.07	0.38	0.44	0.04	0	0	0	0.91	1	1	1	0.01	0.38	0.35	0.02	0.35	0.03	0.06	0.07	0.97	0.04	0.75	0.25	0.25	0.38	0.31	0	171.565	3.36875e-39	***
JHI.Hv50k.2016.101758	54	30	29	69	0.44	0.03	0.4	0.48	0.04	0.03	0.03	0.01	0.92	0	0.91	0.97	0.03	0.41	0.37	0.03	0.38	0.04	0.09	0.11	0.91	0.06	0.28	0.72	0.28	0.41	0.32	0	158.191	2.81116e-36	***
JHI.Hv50k.2016.101765	54	30	29	69	0.51	0	0.5	0.4	0	0	0	0	1	NA	1	1	0	0.5	0.48	0.13	0.53	0.17	0.27	0.33	1	0.27	0.48	0.52	0.48	0.5	0.37	0	182	1.77318e-41	***
JHI.Hv50k.2016.101771	54	30	29	69	0.3	0	0.47	0.42	0.33	0	0.76	0.42	-0.1	NA	-0.6	0	0.38	0.35	0.34	0.04	0.35	0.05	0.11	0.15	-0.26	0.07	0.77	0.23	0.23	0.35	0.29	0	1.076	0.299677
JHI.Hv50k.2016.101796	54	30	29	69	0.44	0.29	0.5	0.31	0.07	0.13	0	0	0.83	0.53	1	1	0.04	0.41	0.43	0.05	0.45	0.07	0.11	0.15	0.86	0.11	0.71	0.29	0.29	0.41	0.32	0	144.911	2.24631e-33	***
JHI.Hv50k.2016.101807	54	30	29	69	0.42	0.07	0.38	0.44	0.04	0	0	0	0.91	1	1	1	0.01	0.38	0.35	0.02	0.35	0.03	0.06	0.07	0.97	0.04	0.75	0.25	0.25	0.38	0.31	0	171.565	3.36875e-39	***
JHI.Hv50k.2016.101827	54	30	29	69	0.28	0.07	0.3	0.5	0	0	0	0	1	1	1	1	0	0.37	0.32	0.04	0.34	0.05	0.11	0.15	1	0.07	0.75	0.25	0.25	0.37	0.3	0	182	1.77318e-41	***
JHI.Hv50k.2016.101910	54	30	29	69	0.42	0.07	0.38	0.44	0.02	0	0	0	0.96	1	1	1	0.01	0.38	0.35	0.02	0.35	0.02	0.05	0.07	0.99	0.04	0.75	0.25	0.25	0.38	0.3	0	176.706	2.53938e-40	***
JHI.Hv50k.2016.101914	54	30	29	69	0.42	0.07	0.38	0.44	0.04	0	0	0	0.91	1	1	1	0.01	0.38	0.35	0.02	0.35	0.03	0.06	0.07	0.97	0.04	0.25	0.75	0.25	0.38	0.31	0	171.565	3.36875e-39	***
JHI.Hv50k.2016.101922	54	30	29	69	0.42	0.07	0.38	0.44	0.04	0	0	0	0.91	1	1	1	0.01	0.38	0.35	0.02	0.35	0.03	0.06	0.07	0.97	0.04	0.75	0.25	0.25	0.38	0.31	0	171.565	3.36875e-39	***
JHI.Hv50k.2016.102061	54	30	29	69	0.36	0.07	0.3	0.51	0.02	0	0	0	0.95	1	1	1	0.01	0.41	0.35	0.05	0.37	0.06	0.13	0.17	0.99	0.09	0.72	0.28	0.28	0.41	0.32	0	177.105	2.07778e-40	***
JHI.Hv50k.2016.102062	54	30	29	69	0.42	0.07	0.38	0.44	0.04	0	0	0	0.91	1	1	1	0.01	0.38	0.35	0.02	0.35	0.03	0.06	0.07	0.97	0.04	0.75	0.25	0.25	0.38	0.31	0	171.565	3.36875e-39	***
JHI.Hv50k.2016.102105	54	30	29	69	0.42	0.07	0.38	0.44	0.04	0	0	0	0.91	1	1	1	0.01	0.38	0.35	0.02	0.35	0.03	0.06	0.07	0.97	0.04	0.25	0.75	0.25	0.38	0.31	0	171.565	3.36875e-39	***
JHI.Hv50k.2016.102115	54	30	29	69	0.42	0.07	0.38	0.44	0.04	0	0	0	0.91	1	1	1	0.01	0.38	0.35	0.02	0.35	0.03	0.06	0.07	0.97	0.04	0.25	0.75	0.25	0.38	0.31	0	171.565	3.36875e-39	***
JHI.Hv50k.2016.102118	54	30	29	69	0.32	0.07	0.3	0.49	0.02	0	0	0	0.94	1	1	1	0.01	0.38	0.33	0.03	0.34	0.04	0.1	0.13	0.98	0.06	0.25	0.75	0.25	0.38	0.3	0	176.706	2.53938e-40	***
JHI.Hv50k.2016.102138	54	30	29	69	0.33	0.07	0.3	0.51	0	0	0	0	1	1	1	1	0	0.4	0.35	0.05	0.36	0.06	0.13	0.17	1	0.09	0.27	0.73	0.27	0.4	0.32	0	182	1.77318e-41	***
JHI.Hv50k.2016.102148	54	30	29	69	0.37	0.07	0.41	0.4	0.04	0	0	0.01	0.9	1	1	0.96	0.02	0.35	0.33	0.01	0.33	0.02	0.04	0.06	0.96	0.03	0.22	0.78	0.22	0.35	0.29	0	165.073	8.81838e-38	***
JHI.Hv50k.2016.102151	54	30	29	69	0.2	0	0.25	0.47	0	0	0	0	1	NA	1	1	0	0.31	0.26	0.03	0.27	0.04	0.12	0.15	1	0.05	0.81	0.19	0.19	0.31	0.26	0	182	1.77318e-41	***
JHI.Hv50k.2016.102158	54	30	29	69	0.2	0	0.25	0.47	0	0	0	0	1	NA	1	1	0	0.31	0.26	0.03	0.27	0.04	0.12	0.15	1	0.05	0.19	0.81	0.19	0.31	0.26	0	182	1.77318e-41	***
JHI.Hv50k.2016.102159	54	30	29	69	0.12	0	0.16	0.38	0.09	0	0.1	0.23	0.25	NA	0.36	0.38	0.13	0.22	0.18	0.01	0.18	0.02	0.08	0.1	0.35	0.02	0.87	0.13	0.13	0.22	0.2	0	29.528	5.51284e-08	***
JHI.Hv50k.2016.102214	54	30	29	69	0.2	0	0.25	0.48	0	0	0	0	1	NA	1	1	0	0.32	0.27	0.03	0.28	0.04	0.13	0.16	1	0.06	0.8	0.2	0.2	0.32	0.27	0	182	1.77318e-41	***
JHI.Hv50k.2016.10222	54	30	29	69	0.31	0	0.25	0.24	0	0	0	0.01	1	NA	1	0.94	0.01	0.22	0.21	0.01	0.21	0.01	0.03	0.04	0.98	0.01	0.87	0.13	0.13	0.22	0.2	0	173.216	1.46847e-39	***
JHI.Hv50k.2016.10223	54	30	29	69	0.31	0	0.25	0.24	0	0	0	0.01	1	NA	1	0.94	0.01	0.22	0.21	0.01	0.21	0.01	0.03	0.04	0.98	0.01	0.87	0.13	0.13	0.22	0.2	0	173.216	1.46847e-39	***
JHI.Hv50k.2016.102254	54	30	29	69	0.24	0	0.25	0.48	0.02	0	0	0	0.92	NA	1	1	0.01	0.33	0.27	0.03	0.29	0.04	0.12	0.15	0.98	0.06	0.21	0.79	0.21	0.33	0.27	0	175.938	3.73482e-40	***
JHI.Hv50k.2016.102255	54	30	29	69	0.24	0	0.25	0.48	0.02	0	0	0	0.92	NA	1	1	0.01	0.33	0.27	0.03	0.29	0.04	0.12	0.15	0.98	0.06	0.79	0.21	0.21	0.33	0.27	0	175.938	3.73482e-40	***
JHI.Hv50k.2016.102257	54	30	29	69	0.45	0.07	0.34	0.45	0.04	0	0	0	0.92	1	1	1	0.01	0.39	0.35	0.02	0.36	0.03	0.07	0.09	0.97	0.05	0.26	0.74	0.26	0.39	0.31	0	171.846	2.92416e-39	***
JHI.Hv50k.2016.102258	54	30	29	69	0.24	0	0.25	0.48	0.02	0	0	0	0.92	NA	1	1	0.01	0.33	0.27	0.03	0.29	0.04	0.12	0.15	0.98	0.06	0.21	0.79	0.21	0.33	0.27	0	175.938	3.73482e-40	***
JHI.Hv50k.2016.102268	54	30	29	69	0.37	0.03	0.27	0.41	0.19	0.03	0.1	0.13	0.5	0	0.62	0.68	0.13	0.33	0.29	0.02	0.29	0.02	0.06	0.08	0.58	0.03	0.21	0.79	0.21	0.33	0.27	0	68.557	1.23257e-16	***
JHI.Hv50k.2016.102274	54	30	29	69	0.24	0	0.25	0.48	0.02	0	0	0	0.92	NA	1	1	0.01	0.33	0.27	0.03	0.29	0.04	0.12	0.15	0.98	0.06	0.79	0.21	0.21	0.33	0.27	0	175.938	3.73482e-40	***
JHI.Hv50k.2016.102289	54	30	29	69	0.4	0.07	0.34	0.44	0.24	0	0.14	0.06	0.4	1	0.59	0.87	0.12	0.36	0.33	0.02	0.34	0.02	0.06	0.07	0.65	0.04	0.76	0.24	0.24	0.36	0.3	0	84.853	3.21332e-20	***
JHI.Hv50k.2016.102290	54	30	29	69	0.24	0	0.25	0.48	0.02	0	0	0	0.92	NA	1	1	0.01	0.33	0.27	0.03	0.29	0.04	0.12	0.15	0.98	0.06	0.79	0.21	0.21	0.33	0.27	0	175.938	3.73482e-40	***
JHI.Hv50k.2016.102303	54	30	29	69	0.46	0.07	0.47	0.38	0.06	0	0	0	0.88	1	1	1	0.02	0.38	0.37	0.03	0.38	0.03	0.07	0.09	0.96	0.05	0.26	0.74	0.26	0.38	0.31	0	166.57	4.15249e-38	***
JHI.Hv50k.2016.102335	54	30	29	69	0.33	0.07	0.41	0.35	0.07	0	0	0	0.78	1	1	1	0.02	0.31	0.3	0.01	0.3	0.01	0.04	0.05	0.94	0.02	0.81	0.19	0.19	0.31	0.26	0	157.159	4.72603e-36	***
JHI.Hv50k.2016.102397	54	30	29	69	0.42	0.07	0.47	0.49	0.06	0	0	0	0.87	1	1	1	0.02	0.42	0.39	0.03	0.41	0.04	0.08	0.11	0.96	0.07	0.3	0.7	0.3	0.42	0.33	0	167.98	2.04325e-38	***
JHI.Hv50k.2016.102455	54	30	29	69	0.47	0.5	0.41	0.5	0.17	1	0.14	0	0.64	-1	0.66	1	0.24	0.5	0.5	0.03	0.51	0.04	0.06	0.07	0.31	0.07	0.51	0.49	0.49	0.5	0.37	0	50.613	1.12514e-12	***
JHI.Hv50k.2016.102462	54	30	29	69	0.4	0	0.45	0.5	0.02	0	0.1	0	0.95	NA	0.77	1	0.02	0.46	0.46	0.12	0.5	0.16	0.26	0.31	0.91	0.24	0.36	0.64	0.36	0.46	0.36	0	165.105	8.67602e-38	***
JHI.Hv50k.2016.102526	54	30	29	69	0.23	0	0	0.29	0	0	0	0	1	NA	NA	1	0	0.19	0.14	0.01	0.14	0.01	0.07	0.09	1	0.01	0.9	0.1	0.1	0.19	0.17	0	182	1.77318e-41	***
JHI.Hv50k.2016.102528	54	30	29	69	0.42	0.1	0.49	0.42	0.06	0.03	0	0	0.87	0.66	1	1	0.02	0.39	0.38	0.02	0.39	0.03	0.06	0.08	0.94	0.05	0.26	0.74	0.26	0.39	0.31	0	161.983	4.17176e-37	***
JHI.Hv50k.2016.102530	54	30	29	69	0.34	0.03	0	0.38	0.02	0.03	0	0	0.95	0	NA	1	0.01	0.27	0.21	0.02	0.22	0.03	0.1	0.13	0.93	0.04	0.84	0.16	0.16	0.27	0.23	0	167.375	2.76967e-38	***
JHI.Hv50k.2016.102551	54	30	29	69	0.3	0	0.49	0.4	0.02	0	0.1	0	0.94	NA	0.79	1	0.02	0.34	0.34	0.04	0.35	0.05	0.11	0.14	0.9	0.07	0.78	0.22	0.22	0.34	0.28	0	159.421	1.51434e-36	***
JHI.Hv50k.2016.102560	54	30	29	69	0.3	0	0.49	0.4	0.02	0	0.1	0	0.94	NA	0.79	1	0.02	0.34	0.34	0.04	0.35	0.05	0.11	0.14	0.9	0.07	0.22	0.78	0.22	0.34	0.28	0	159.421	1.51434e-36	***
JHI.Hv50k.2016.102625	54	30	29	69	0.42	0.07	0.51	0.43	0.02	0	0.1	0	0.96	1	0.8	1	0.02	0.4	0.39	0.04	0.4	0.05	0.09	0.12	0.91	0.07	0.27	0.73	0.27	0.4	0.32	0	162.478	3.25211e-37	***
JHI.Hv50k.2016.102626	54	30	29	69	0.28	0	0.5	0.39	0	0	0.14	0	1	NA	0.72	1	0.02	0.34	0.33	0.04	0.35	0.05	0.12	0.15	0.88	0.08	0.79	0.21	0.21	0.34	0.28	0	159.018	1.85467e-36	***
JHI.Hv50k.2016.102627	54	30	29	69	0.42	0.5	0.51	0.44	0.04	0.97	0.14	0.01	0.91	-0.93	0.73	0.97	0.2	0.46	0.48	0.01	0.48	0.01	0.02	0.03	0.38	0.03	0.36	0.64	0.36	0.46	0.36	0	59.568	1.18118e-14	***
JHI.Hv50k.2016.102656	54	30	29	69	0.14	0	0.13	0.38	0	0	0	0	1	NA	1	1	0	0.22	0.18	0.01	0.18	0.02	0.08	0.1	1	0.02	0.87	0.13	0.13	0.22	0.2	0	182	1.77318e-41	***
JHI.Hv50k.2016.102665	54	30	29	69	0.2	0	0.44	0.44	0	0	0	0	1	NA	1	1	0	0.32	0.3	0.03	0.31	0.04	0.1	0.13	1	0.06	0.2	0.8	0.2	0.32	0.27	0	182	1.77318e-41	***
JHI.Hv50k.2016.102691	54	30	29	69	0.26	0.03	0.47	0.47	0	0.03	0	0	1	0	1	1	0.01	0.36	0.34	0.04	0.35	0.05	0.1	0.13	0.97	0.07	0.24	0.76	0.24	0.36	0.3	0	176.544	2.75516e-40	***
JHI.Hv50k.2016.102748	54	30	29	69	0.41	0.1	0.51	0.21	0	0.03	0.03	0	1	0.66	0.93	1	0.01	0.32	0.34	0.04	0.36	0.05	0.11	0.14	0.94	0.07	0.2	0.8	0.2	0.32	0.27	0	169.861	7.93355e-39	***
JHI.Hv50k.2016.102750	54	30	29	69	0.46	0.1	0.52	0.47	0	0.03	0.03	0	1	0.66	0.93	1	0.01	0.44	0.43	0.05	0.45	0.06	0.11	0.14	0.96	0.1	0.67	0.33	0.33	0.44	0.34	0	173.062	1.58627e-39	***
JHI.Hv50k.2016.102753	54	30	29	69	0.35	0.03	0.34	0.08	0	0.03	0	0	1	0	1	1	0.01	0.21	0.22	0.01	0.22	0.02	0.06	0.08	0.96	0.02	0.12	0.88	0.12	0.21	0.19	0	172.527	2.07567e-39	***
JHI.Hv50k.2016.10279	54	30	29	69	0.17	0.1	0.16	0.39	0	0.1	0.03	0	1	-0.04	0.79	1	0.02	0.25	0.22	0.01	0.22	0.01	0.05	0.06	0.84	0.02	0.85	0.15	0.15	0.25	0.22	0	151.717	7.3056e-35	***
JHI.Hv50k.2016.10283	54	30	29	69	0.31	0	0.3	0.24	0	0	0	0.01	1	NA	1	0.94	0.01	0.23	0.22	0.01	0.22	0.01	0.03	0.04	0.98	0.01	0.87	0.13	0.13	0.23	0.21	0	173.517	1.26195e-39	***
JHI.Hv50k.2016.102830	54	30	29	69	0.31	0.13	0.34	0.51	0.04	0.07	0	0	0.88	0.48	1	1	0.02	0.41	0.37	0.05	0.38	0.06	0.13	0.16	0.92	0.09	0.71	0.29	0.29	0.41	0.33	0	163.137	2.33548e-37	***
JHI.Hv50k.2016.102840	54	30	29	69	0.31	0.13	0.34	0.51	0.04	0.07	0	0	0.88	0.48	1	1	0.02	0.41	0.37	0.05	0.38	0.06	0.13	0.16	0.92	0.09	0.29	0.71	0.29	0.41	0.33	0	163.137	2.33548e-37	***
JHI.Hv50k.2016.102850	54	30	29	69	0.32	0.13	0.34	0.51	0.02	0.07	0	0.01	0.94	0.48	1	0.97	0.02	0.42	0.37	0.05	0.39	0.06	0.13	0.17	0.92	0.1	0.3	0.7	0.3	0.42	0.33	0	163.336	2.11286e-37	***
JHI.Hv50k.2016.102855	54	30	29	69	0.31	0.13	0.34	0.51	0.04	0.07	0	0	0.88	0.48	1	1	0.02	0.41	0.37	0.05	0.38	0.06	0.13	0.16	0.92	0.09	0.71	0.29	0.29	0.41	0.33	0	163.137	2.33548e-37	***
JHI.Hv50k.2016.10286	54	30	29	69	0.11	0.26	0.3	0.33	0	0.1	0	0	1	0.62	1	1	0.02	0.25	0.25	0	0.25	0	0.01	0.01	0.9	0	0.85	0.15	0.15	0.25	0.22	0	158.684	2.19398e-36	***
JHI.Hv50k.2016.102873	54	30	29	69	0.31	0.13	0.34	0.51	0.04	0.07	0	0	0.88	0.48	1	1	0.02	0.41	0.37	0.05	0.38	0.06	0.13	0.16	0.92	0.09	0.71	0.29	0.29	0.41	0.33	0	163.137	2.33548e-37	***
JHI.Hv50k.2016.102877	54	30	29	69	0.14	0.1	0.13	0.38	0	0.03	0	0	1	0.66	1	1	0.01	0.23	0.2	0.01	0.2	0.01	0.05	0.06	0.96	0.01	0.13	0.87	0.13	0.23	0.21	0	173.517	1.26195e-39	***
JHI.Hv50k.2016.102878	54	30	29	69	0.48	0.13	0.49	0.29	0.04	0.07	0.1	0	0.92	0.48	0.79	1	0.04	0.5	0.5	0.15	0.55	0.2	0.3	0.37	0.85	0.31	0.54	0.46	0.46	0.5	0.37	0	154.944	1.43993e-35	***
JHI.Hv50k.2016.102880	54	30	29	69	0.31	0.13	0.34	0.51	0.04	0.07	0	0	0.88	0.48	1	1	0.02	0.41	0.37	0.05	0.38	0.06	0.13	0.16	0.92	0.09	0.29	0.71	0.29	0.41	0.33	0	163.137	2.33548e-37	***
JHI.Hv50k.2016.102914	54	30	29	69	0.49	0.19	0.49	0.4	0.06	0.07	0.1	0	0.89	0.64	0.79	1	0.04	0.5	0.5	0.11	0.53	0.14	0.21	0.26	0.86	0.23	0.49	0.51	0.49	0.5	0.37	0	151.403	8.55641e-35	***
JHI.Hv50k.2016.102971	54	30	29	69	0.33	0.07	0.34	0.08	0.04	0	0	0	0.89	1	1	1	0.01	0.2	0.22	0.01	0.22	0.01	0.05	0.06	0.95	0.02	0.12	0.88	0.12	0.2	0.18	0	162.933	2.58714e-37	***
JHI.Hv50k.2016.102972	54	30	29	69	0.45	0.19	0.51	0.48	0.04	0.07	0.1	0	0.92	0.64	0.8	1	0.04	0.49	0.48	0.07	0.5	0.09	0.15	0.19	0.87	0.16	0.57	0.43	0.43	0.49	0.37	0	154.58	1.7295e-35	***
JHI.Hv50k.2016.102978	54	30	29	69	0.49	0.19	0.49	0.43	0.06	0.07	0.1	0	0.89	0.64	0.79	1	0.04	0.5	0.5	0.1	0.53	0.13	0.19	0.24	0.86	0.22	0.5	0.5	0.5	0.5	0.38	0	151.407	8.54124e-35	***
JHI.Hv50k.2016.103007	54	30	29	69	0.33	0.07	0.34	0.08	0.04	0	0	0	0.89	1	1	1	0.01	0.2	0.22	0.01	0.22	0.01	0.05	0.06	0.95	0.02	0.12	0.88	0.12	0.2	0.18	0	162.933	2.58714e-37	***
JHI.Hv50k.2016.103008	54	30	29	69	0.33	0.07	0.34	0.08	0.04	0	0	0	0.89	1	1	1	0.01	0.2	0.22	0.01	0.22	0.01	0.05	0.06	0.95	0.02	0.88	0.12	0.12	0.2	0.18	0	162.933	2.58714e-37	***
JHI.Hv50k.2016.103009	54	30	29	69	0.33	0.07	0.34	0.08	0.04	0	0	0	0.89	1	1	1	0.01	0.2	0.22	0.01	0.22	0.01	0.05	0.06	0.95	0.02	0.88	0.12	0.12	0.2	0.18	0	162.933	2.58714e-37	***
JHI.Hv50k.2016.103015	54	30	29	69	0.14	0.1	0.13	0.42	0	0.03	0	0	1	0.66	1	1	0.01	0.26	0.21	0.02	0.22	0.02	0.07	0.09	0.96	0.03	0.15	0.85	0.15	0.26	0.22	0	174.287	8.56724e-40	***
JHI.Hv50k.2016.103027	54	30	29	69	0.5	0.07	0.44	0.51	0.04	0	0.07	0	0.93	1	0.84	1	0.02	0.49	0.49	0.11	0.52	0.14	0.22	0.27	0.93	0.23	0.43	0.57	0.43	0.49	0.37	0	166.081	5.31081e-38	***
JHI.Hv50k.2016.103044	54	30	29	69	0.51	0.07	0.44	0.51	0.02	0	0.07	0.01	0.96	1	0.84	0.97	0.02	0.49	0.49	0.11	0.53	0.14	0.22	0.27	0.93	0.23	0.44	0.56	0.44	0.49	0.37	0	166.125	5.19497e-38	***
JHI.Hv50k.2016.103047	54	30	29	69	0.14	0.1	0.13	0.42	0	0.03	0	0	1	0.66	1	1	0.01	0.26	0.21	0.02	0.22	0.02	0.07	0.09	0.96	0.03	0.85	0.15	0.15	0.26	0.22	0	174.287	8.56724e-40	***
JHI.Hv50k.2016.103048	54	30	29	69	0.14	0.1	0.25	0.48	0	0.03	0	0	1	0.66	1	1	0.01	0.32	0.27	0.03	0.29	0.04	0.12	0.15	0.97	0.06	0.8	0.2	0.2	0.32	0.27	0	175.816	3.97151e-40	***
JHI.Hv50k.2016.103059	54	30	29	69	0.33	0.07	0.34	0.08	0.04	0	0	0	0.89	1	1	1	0.01	0.2	0.22	0.01	0.22	0.01	0.05	0.06	0.95	0.02	0.12	0.88	0.12	0.2	0.18	0	162.933	2.58714e-37	***
JHI.Hv50k.2016.103061	54	30	29	69	0.47	0.16	0.19	0.44	0.02	0.03	0	0	0.96	0.79	1	1	0.01	0.48	0.49	0.17	0.55	0.23	0.36	0.42	0.96	0.34	0.4	0.6	0.4	0.48	0.36	0	173.731	1.133e-39	***
JHI.Hv50k.2016.103063	54	30	29	69	0.5	0.16	0.25	0.45	0.04	0.03	0	0	0.93	0.79	1	1	0.02	0.49	0.5	0.16	0.55	0.21	0.32	0.38	0.95	0.32	0.57	0.43	0.43	0.49	0.37	0	169.937	7.63797e-39	***
JHI.Hv50k.2016.103074	54	30	29	69	0.5	0.16	0.44	0.44	0.02	0.03	0	0	0.96	0.79	1	1	0.01	0.49	0.5	0.12	0.54	0.16	0.23	0.29	0.97	0.25	0.55	0.45	0.45	0.49	0.37	0	173.992	9.93731e-40	***
JHI.Hv50k.2016.103081	54	30	29	69	0.5	0.16	0.47	0.47	0.02	0.03	0	0	0.96	0.79	1	1	0.01	0.5	0.5	0.1	0.54	0.14	0.21	0.26	0.97	0.23	0.47	0.53	0.47	0.5	0.37	0	174.054	9.63488e-40	***
JHI.Hv50k.2016.103084	54	30	29	69	0.42	0.07	0.3	0.46	0.02	0.07	0	0.01	0.96	-0.02	1	0.97	0.02	0.37	0.33	0.02	0.34	0.03	0.07	0.09	0.92	0.04	0.25	0.75	0.25	0.37	0.3	0	161.143	6.36739e-37	***
JHI.Hv50k.2016.103089	54	30	29	69	0.5	0.16	0.44	0.44	0.02	0.03	0	0	0.96	0.79	1	1	0.01	0.49	0.5	0.12	0.54	0.16	0.23	0.29	0.97	0.25	0.45	0.55	0.45	0.49	0.37	0	173.992	9.93731e-40	***
JHI.Hv50k.2016.103090	54	30	29	69	0.51	0.13	0.47	0.46	0.02	0	0	0	0.96	1	1	1	0.01	0.5	0.5	0.11	0.54	0.15	0.22	0.27	0.99	0.24	0.52	0.48	0.48	0.5	0.37	0	178.016	1.314e-40	***
JHI.Hv50k.2016.103091	54	30	29	69	0.43	0.13	0.34	0.46	0.02	0	0.07	0	0.96	1	0.8	1	0.02	0.39	0.36	0.02	0.36	0.02	0.05	0.06	0.94	0.03	0.73	0.27	0.27	0.39	0.31	0	166.976	3.38599e-38	***
JHI.Hv50k.2016.103093	54	30	29	69	0.5	0.16	0.44	0.47	0.02	0.03	0	0	0.96	0.79	1	1	0.01	0.5	0.5	0.11	0.54	0.15	0.22	0.27	0.97	0.24	0.47	0.53	0.47	0.5	0.37	0	174.054	9.63488e-40	***
JHI.Hv50k.2016.103098	54	30	29	69	0.47	0.16	0.19	0.44	0.02	0.03	0	0	0.96	0.79	1	1	0.01	0.48	0.49	0.17	0.55	0.23	0.36	0.42	0.96	0.34	0.4	0.6	0.4	0.48	0.36	0	173.731	1.133e-39	***
JHI.Hv50k.2016.103099	54	30	29	69	0.47	0.16	0.19	0.44	0.02	0.03	0	0	0.96	0.79	1	1	0.01	0.48	0.49	0.17	0.55	0.23	0.36	0.42	0.96	0.34	0.6	0.4	0.4	0.48	0.36	0	173.731	1.133e-39	***
JHI.Hv50k.2016.103135	54	30	29	69	0.39	0	0.25	0.5	0	0	0	0	1	NA	1	1	0	0.43	0.37	0.08	0.39	0.11	0.22	0.28	1	0.15	0.31	0.69	0.31	0.43	0.34	0	182	1.77318e-41	***
JHI.Hv50k.2016.103145	54	30	29	69	0.41	0	0.52	0.5	0	0	0.07	0	1	NA	0.87	1	0.01	0.47	0.45	0.09	0.48	0.13	0.21	0.26	0.95	0.2	0.62	0.38	0.38	0.47	0.36	0	173.603	1.20886e-39	***
JHI.Hv50k.2016.103161	54	30	29	69	0.41	0	0.52	0.5	0	0	0.07	0	1	NA	0.87	1	0.01	0.47	0.45	0.09	0.48	0.13	0.21	0.26	0.95	0.2	0.38	0.62	0.38	0.47	0.36	0	173.603	1.20886e-39	***
JHI.Hv50k.2016.103162	54	30	29	69	0.41	0	0.52	0.5	0	0	0.07	0	1	NA	0.87	1	0.01	0.47	0.45	0.09	0.48	0.13	0.21	0.26	0.95	0.2	0.38	0.62	0.38	0.47	0.36	0	173.603	1.20886e-39	***
JHI.Hv50k.2016.103188	54	30	29	69	0.16	0	0.19	0.42	0.06	0	0.14	0.19	0.64	NA	0.27	0.55	0.11	0.26	0.21	0.02	0.22	0.03	0.1	0.13	0.5	0.03	0.15	0.85	0.15	0.26	0.23	0	60.787	6.35999e-15	***
JHI.Hv50k.2016.103199	54	30	29	69	0.5	0.07	0.52	0.48	0.02	0	0.07	0	0.96	1	0.87	1	0.02	0.49	0.48	0.09	0.51	0.12	0.18	0.23	0.94	0.19	0.44	0.56	0.44	0.49	0.37	0	170.041	7.24695e-39	***
JHI.Hv50k.2016.103200	54	30	29	69	0.5	0.07	0.52	0.48	0.02	0	0.07	0	0.96	1	0.87	1	0.02	0.49	0.48	0.09	0.51	0.12	0.18	0.23	0.94	0.19	0.56	0.44	0.44	0.49	0.37	0	170.041	7.24695e-39	***
JHI.Hv50k.2016.103250	54	30	29	69	0.39	0.07	0.51	0.45	0.33	0	0.17	0.55	0.14	1	0.66	-0.23	0.34	0.41	0.4	0.04	0.41	0.06	0.11	0.15	0.25	0.09	0.28	0.72	0.28	0.41	0.32	0	5.513	0.018871	*
JHI.Hv50k.2016.103256	54	30	29	69	0.5	0.5	0.46	0.37	0.15	0.97	0.03	0.01	0.7	-0.93	0.92	0.96	0.21	0.46	0.47	0.01	0.47	0.02	0.03	0.04	0.36	0.03	0.65	0.35	0.35	0.46	0.35	0	51.456	7.32357e-13	***
JHI.Hv50k.2016.103261	54	30	29	69	0.51	0.07	0.46	0.38	0	0	0.03	0	1	1	0.92	1	0.01	0.5	0.5	0.15	0.55	0.2	0.3	0.36	0.98	0.31	0.54	0.46	0.46	0.5	0.37	0	178.002	1.32357e-40	***
JHI.Hv50k.2016.103309	54	30	29	69	0.14	0	0.13	0.35	0.04	0	0	0	0.73	NA	1	1	0.01	0.2	0.16	0.01	0.17	0.01	0.06	0.08	0.94	0.02	0.88	0.12	0.12	0.2	0.18	0	162.933	2.58714e-37	***
JHI.Hv50k.2016.103356	54	30	29	69	0.34	0.1	0.27	0.46	0.02	0.03	0.03	0	0.95	0.66	0.87	1	0.02	0.35	0.31	0.02	0.32	0.02	0.06	0.07	0.93	0.03	0.23	0.77	0.23	0.35	0.29	0	165.356	7.64703e-38	***
JHI.Hv50k.2016.103364	54	30	29	69	0.5	0.07	0.48	0.47	0.02	0	0.03	0	0.96	1	0.93	1	0.01	0.5	0.49	0.11	0.53	0.15	0.23	0.29	0.97	0.25	0.48	0.52	0.48	0.5	0.37	0	174.073	9.54319e-40	***
JHI.Hv50k.2016.103365	54	30	29	69	0.12	0	0.13	0.35	0.02	0	0	0	0.85	NA	1	1	0.01	0.2	0.16	0.01	0.16	0.01	0.06	0.08	0.97	0.02	0.11	0.89	0.11	0.2	0.18	0	172.133	2.53175e-39	***
JHI.Hv50k.2016.103378	54	30	29	69	0.17	0	0.19	0.38	0	0	0	0	1	NA	1	1	0	0.24	0.2	0.01	0.2	0.02	0.06	0.08	1	0.02	0.86	0.14	0.14	0.24	0.21	0	182	1.77318e-41	***
JHI.Hv50k.2016.103379	54	30	29	69	0.14	0	0.13	0.35	0.04	0	0	0	0.73	NA	1	1	0.01	0.2	0.16	0.01	0.17	0.01	0.06	0.08	0.94	0.02	0.12	0.88	0.12	0.2	0.18	0	162.933	2.58714e-37	***
JHI.Hv50k.2016.103383	54	30	29	69	0.12	0	0.13	0.35	0.02	0	0	0	0.85	NA	1	1	0.01	0.2	0.16	0.01	0.16	0.01	0.06	0.08	0.97	0.02	0.89	0.11	0.11	0.2	0.18	0	172.133	2.53175e-39	***
JHI.Hv50k.2016.103384	54	30	29	69	0.12	0	0.13	0.35	0.02	0	0	0	0.85	NA	1	1	0.01	0.2	0.16	0.01	0.16	0.01	0.06	0.08	0.97	0.02	0.89	0.11	0.11	0.2	0.18	0	172.133	2.53175e-39	***
JHI.Hv50k.2016.103432	54	30	29	69	0.5	0.07	0.5	0.47	0.04	0	0.03	0	0.93	1	0.93	1	0.02	0.5	0.49	0.11	0.53	0.14	0.22	0.27	0.95	0.23	0.52	0.48	0.48	0.5	0.37	0	170.169	6.79481e-39	***
JHI.Hv50k.2016.103434	54	30	29	69	0.5	0.07	0.48	0.46	0.04	0	0.03	0	0.93	1	0.93	1	0.02	0.5	0.5	0.12	0.53	0.16	0.24	0.29	0.95	0.25	0.51	0.49	0.49	0.5	0.37	0	170.189	6.72789e-39	***
JHI.Hv50k.2016.103435	54	30	29	69	0.51	0.07	0.46	0.35	0.04	0	0.03	0	0.93	1	0.92	1	0.02	0.49	0.5	0.16	0.55	0.21	0.31	0.38	0.95	0.32	0.56	0.44	0.44	0.49	0.37	0	170.041	7.24695e-39	***
JHI.Hv50k.2016.103460	54	30	29	69	0.48	0.16	0.13	0.44	0	0.03	0	0	1	0.79	1	1	0.01	0.48	0.49	0.18	0.55	0.25	0.38	0.45	0.97	0.35	0.6	0.4	0.4	0.48	0.36	0	177.851	1.4274e-40	***
JHI.Hv50k.2016.103466	54	30	29	69	0.5	0.07	0.46	0.47	0.04	0	0.03	0	0.93	1	0.92	1	0.02	0.5	0.5	0.12	0.54	0.16	0.25	0.3	0.95	0.26	0.51	0.49	0.49	0.5	0.37	0	170.189	6.72789e-39	***
JHI.Hv50k.2016.103471	54	30	29	69	0.5	0.07	0.46	0.47	0.04	0	0.03	0	0.93	1	0.92	1	0.02	0.5	0.5	0.12	0.54	0.16	0.25	0.3	0.95	0.26	0.49	0.51	0.49	0.5	0.37	0	170.189	6.72789e-39	***
JHI.Hv50k.2016.103493	54	30	29	69	0.49	0.07	0.36	0.48	0.04	0	0.03	0	0.92	1	0.9	1	0.02	0.48	0.44	0.09	0.47	0.12	0.2	0.25	0.95	0.18	0.6	0.4	0.4	0.48	0.36	0	169.698	8.61293e-39	***
JHI.Hv50k.2016.103496	54	30	29	69	0.49	0.07	0.36	0.48	0.06	0	0.03	0	0.89	1	0.9	1	0.02	0.48	0.44	0.09	0.47	0.12	0.2	0.25	0.94	0.18	0.6	0.4	0.4	0.48	0.36	0	165.655	6.57956e-38	***
JHI.Hv50k.2016.103498	54	30	29	69	0.3	0.1	0.16	0.4	0.02	0.03	0.03	0	0.94	0.66	0.79	1	0.02	0.29	0.25	0.01	0.26	0.01	0.04	0.06	0.91	0.02	0.18	0.82	0.18	0.29	0.25	0	162.122	3.88998e-37	***
JHI.Hv50k.2016.103510	54	30	29	69	0.5	0.13	0.41	0.35	0.04	0	0	0	0.93	1	1	1	0.01	0.48	0.5	0.15	0.55	0.2	0.3	0.37	0.97	0.31	0.59	0.41	0.41	0.48	0.37	0	173.838	1.07368e-39	***
JHI.Hv50k.2016.103513	54	30	29	69	0.5	0.13	0.41	0.35	0.04	0	0	0	0.93	1	1	1	0.01	0.48	0.5	0.15	0.55	0.2	0.3	0.37	0.97	0.31	0.59	0.41	0.41	0.48	0.37	0	173.838	1.07368e-39	***
JHI.Hv50k.2016.103516	54	30	29	69	0.51	0.07	0.46	0.36	0.04	0	0.03	0	0.93	1	0.92	1	0.02	0.5	0.5	0.15	0.55	0.2	0.31	0.37	0.95	0.31	0.54	0.46	0.46	0.5	0.37	0	170.118	6.97102e-39	***
JHI.Hv50k.2016.103540	54	30	29	69	0.19	0	0.22	0.35	0.02	0	0.03	0.01	0.9	NA	0.84	0.96	0.02	0.23	0.2	0.01	0.2	0.01	0.05	0.06	0.91	0.02	0.13	0.87	0.13	0.23	0.21	0	157.159	4.72603e-36	***
JHI.Hv50k.2016.103541	54	30	29	69	0.26	0.1	0.49	0.29	0	0.03	0.1	0	1	0.66	0.79	1	0.02	0.3	0.31	0.03	0.32	0.04	0.09	0.11	0.88	0.05	0.82	0.18	0.18	0.3	0.25	0	156.051	8.25173e-36	***
JHI.Hv50k.2016.103548	54	30	29	69	0.12	0	0.13	0.33	0.02	0	0	0	0.85	NA	1	1	0.01	0.19	0.16	0.01	0.16	0.01	0.05	0.07	0.97	0.01	0.11	0.89	0.11	0.19	0.17	0	171.697	3.152e-39	***
JHI.Hv50k.2016.103558	54	30	29	69	0.5	0.07	0.27	0.42	0.02	0	0.03	0.01	0.96	1	0.87	0.97	0.02	0.49	0.45	0.13	0.49	0.17	0.29	0.35	0.95	0.25	0.43	0.57	0.43	0.49	0.37	0	169.937	7.63797e-39	***
JHI.Hv50k.2016.103564	54	30	29	69	0.46	0.5	0.38	0.38	0.13	0.93	0	0	0.72	-0.87	1	1	0.19	0.48	0.5	0.07	0.52	0.09	0.14	0.18	0.38	0.17	0.6	0.4	0.4	0.48	0.37	0	65.654	5.37386e-16	***
JHI.Hv50k.2016.103590	54	30	29	69	0.5	0.33	0.51	0.33	0.04	0	0.1	0	0.93	1	0.8	1	0.03	0.49	0.5	0.09	0.53	0.12	0.17	0.22	0.92	0.2	0.57	0.43	0.43	0.49	0.37	0	162.124	3.8861e-37	***
JHI.Hv50k.2016.103596	54	30	29	69	0.43	0.07	0.22	0.5	0.02	0	0.03	0	0.96	1	0.84	1	0.01	0.41	0.36	0.05	0.37	0.07	0.14	0.18	0.96	0.1	0.71	0.29	0.29	0.41	0.33	0	172.439	2.16976e-39	***
JHI.Hv50k.2016.103614	54	30	29	69	0.28	0	0.48	0.5	0.04	0	0.1	0	0.87	NA	0.78	1	0.03	0.43	0.43	0.11	0.47	0.15	0.27	0.33	0.89	0.22	0.32	0.68	0.32	0.43	0.34	0	159.6	1.38378e-36	***
JHI.Hv50k.2016.103620	54	30	29	69	0.22	0	0.52	0.16	0.02	0	0.1	0	0.91	NA	0.8	1	0.02	0.25	0.29	0.07	0.32	0.09	0.24	0.29	0.86	0.12	0.15	0.85	0.15	0.25	0.22	0	151.717	7.3056e-35	***
JHI.Hv50k.2016.103629	54	30	29	69	0.28	0	0.48	0.5	0.04	0	0.1	0	0.87	NA	0.78	1	0.03	0.43	0.43	0.11	0.47	0.15	0.27	0.33	0.89	0.22	0.68	0.32	0.32	0.43	0.34	0	159.6	1.38378e-36	***
JHI.Hv50k.2016.103647	54	30	29	69	0.51	0.21	0.47	0.5	0.04	0.03	0.07	0	0.93	0.84	0.85	1	0.03	0.49	0.47	0.05	0.49	0.06	0.1	0.13	0.92	0.11	0.43	0.57	0.43	0.49	0.37	0	162.124	3.8861e-37	***
JHI.Hv50k.2016.10365	54	30	29	69	0.31	0	0.5	0.37	0	0	0.03	0.01	1	NA	0.93	0.96	0.01	0.37	0.38	0.09	0.41	0.12	0.24	0.29	0.96	0.17	0.76	0.24	0.24	0.37	0.3	0	171.253	3.93987e-39	***
JHI.Hv50k.2016.103657	54	30	29	69	0.26	0.07	0.52	0.18	0.04	0	0.1	0	0.86	1	0.8	1	0.03	0.28	0.32	0.06	0.34	0.08	0.19	0.24	0.86	0.11	0.83	0.17	0.17	0.28	0.24	0	147.922	4.93373e-34	***
JHI.Hv50k.2016.103700	54	30	29	69	0.26	0.07	0.52	0.18	0.04	0	0.1	0	0.86	1	0.8	1	0.03	0.28	0.32	0.06	0.34	0.08	0.19	0.24	0.86	0.11	0.17	0.83	0.17	0.28	0.24	0	147.922	4.93373e-34	***
JHI.Hv50k.2016.103702	54	30	29	69	0.51	0.21	0.47	0.5	0.02	0.03	0.07	0.01	0.96	0.84	0.85	0.97	0.03	0.49	0.47	0.05	0.49	0.06	0.1	0.13	0.92	0.11	0.43	0.57	0.43	0.49	0.37	0	162.124	3.8861e-37	***
JHI.Hv50k.2016.103703	54	30	29	69	0.51	0.21	0.47	0.5	0.02	0.03	0.07	0	0.96	0.84	0.85	1	0.02	0.49	0.47	0.05	0.48	0.06	0.1	0.13	0.93	0.11	0.42	0.58	0.42	0.49	0.37	0	165.981	5.58484e-38	***
JHI.Hv50k.2016.103768	54	30	29	69	0.47	0	0.5	0.48	0.48	0	0.34	0.45	-0.02	NA	0.31	0.07	0.37	0.44	0.42	0.05	0.44	0.07	0.13	0.17	0.12	0.11	0.33	0.67	0.33	0.44	0.34	0	4.866	0.0273974	*
JHI.Hv50k.2016.103788	54	30	29	69	0.5	0.21	0.22	0.51	0.02	0.03	0.03	0	0.96	0.84	0.84	1	0.02	0.46	0.42	0.06	0.44	0.08	0.14	0.18	0.94	0.12	0.64	0.36	0.36	0.46	0.35	0	169.21	1.1006e-38	***
JHI.Hv50k.2016.103790	54	30	29	69	0.23	0	0.38	0.29	0.04	0	0	0	0.84	NA	1	1	0.01	0.24	0.24	0.01	0.24	0.02	0.05	0.06	0.96	0.02	0.86	0.14	0.14	0.24	0.21	0	166.033	5.44041e-38	***
JHI.Hv50k.2016.103799	54	30	29	69	0.27	0	0.46	0.48	0.02	0	0.03	0.01	0.93	NA	0.92	0.97	0.02	0.37	0.34	0.04	0.36	0.05	0.12	0.15	0.94	0.08	0.76	0.24	0.24	0.37	0.3	0	166.122	5.20326e-38	***
JHI.Hv50k.2016.103807	54	30	29	69	0.51	0.31	0.41	0.21	0.02	0.03	0.07	0	0.96	0.89	0.83	1	0.02	0.49	0.5	0.14	0.55	0.19	0.28	0.34	0.92	0.29	0.56	0.44	0.44	0.49	0.37	0	166.125	5.19497e-38	***
JHI.Hv50k.2016.103808	54	30	29	69	0.28	0	0.41	0.49	0.04	0	0	0.01	0.87	NA	1	0.97	0.02	0.38	0.34	0.04	0.35	0.05	0.12	0.15	0.96	0.08	0.25	0.75	0.25	0.38	0.3	0	166.352	4.63503e-38	***
JHI.Hv50k.2016.103841	54	30	29	69	0.5	0.31	0.47	0.49	0.02	0.03	0.07	0	0.96	0.89	0.85	1	0.02	0.5	0.49	0.04	0.5	0.06	0.09	0.12	0.93	0.1	0.47	0.53	0.47	0.5	0.37	0	166.285	4.79336e-38	***
JHI.Hv50k.2016.103852	54	30	29	69	0.07	0	0.13	0.36	0	0	0	0	1	NA	1	1	0	0.2	0.16	0.01	0.16	0.02	0.08	0.11	1	0.02	0.89	0.11	0.11	0.2	0.18	0	182	1.77318e-41	***
JHI.Hv50k.2016.103856	54	30	29	69	0.49	0.31	0.13	0.38	0.04	0.03	0	0	0.92	0.89	1	1	0.02	0.46	0.48	0.15	0.52	0.2	0.31	0.37	0.95	0.29	0.64	0.36	0.36	0.46	0.35	0	169.21	1.1006e-38	***
JHI.Hv50k.2016.103867	54	30	29	69	0.48	0.13	0.51	0.46	0	0	0.1	0	1	1	0.8	1	0.02	0.49	0.48	0.08	0.51	0.11	0.17	0.22	0.93	0.18	0.45	0.55	0.45	0.49	0.37	0	170.07	7.14309e-39	***
JHI.Hv50k.2016.103868	54	30	29	69	0.46	0.13	0.19	0.51	0	0	0	0	1	1	1	1	0	0.44	0.38	0.06	0.4	0.08	0.16	0.2	1	0.12	0.32	0.68	0.32	0.44	0.34	0	182	1.77318e-41	***
JHI.Hv50k.2016.103938	54	30	29	69	0.31	0	0.49	0.48	0	0	0	0.01	1	NA	1	0.97	0.01	0.39	0.36	0.04	0.38	0.06	0.12	0.16	0.99	0.09	0.74	0.26	0.26	0.39	0.31	0	176.852	2.35911e-40	***
JHI.Hv50k.2016.103944	54	30	29	69	0.2	0	0.47	0.33	0	0	0	0	1	NA	1	1	0	0.34	0.37	0.12	0.41	0.16	0.32	0.39	1	0.21	0.21	0.79	0.21	0.34	0.28	0	182	1.77318e-41	***
JHI.Hv50k.2016.103950	54	30	29	69	0.45	0.13	0.19	0.51	0	0	0	0	1	1	1	1	0	0.43	0.38	0.05	0.39	0.07	0.14	0.18	1	0.11	0.69	0.31	0.31	0.43	0.34	0	182	1.77318e-41	***
JHI.Hv50k.2016.103963	54	30	29	69	0.31	0.07	0.38	0.18	0.04	0	0	0	0.88	1	1	1	0.01	0.24	0.24	0.01	0.25	0.01	0.03	0.04	0.96	0.01	0.14	0.86	0.14	0.24	0.21	0	165.513	7.06773e-38	***
JHI.Hv50k.2016.104032	54	30	29	69	0.33	0.07	0.38	0.18	0.04	0	0	0	0.89	1	1	1	0.01	0.24	0.25	0.01	0.25	0.01	0.04	0.05	0.96	0.02	0.86	0.14	0.14	0.24	0.21	0	166.033	5.44041e-38	***
JHI.Hv50k.2016.104098	54	30	29	69	0.37	0.03	0.51	0.33	0	0.03	0.03	0	1	0	0.93	1	0.01	0.36	0.38	0.06	0.4	0.08	0.17	0.21	0.95	0.12	0.76	0.24	0.24	0.36	0.3	0	171.085	4.28757e-39	***
JHI.Hv50k.2016.104100	54	30	29	69	0.51	0	0.47	0.5	0.02	0	0	0.01	0.96	NA	1	0.97	0.01	0.46	0.43	0.06	0.45	0.08	0.15	0.19	0.98	0.13	0.64	0.36	0.36	0.46	0.36	0	173.45	1.30541e-39	***
JHI.Hv50k.2016.104141	54	30	29	69	0.32	0.07	0.38	0.35	0.02	0	0	0	0.94	1	1	1	0.01	0.3	0.29	0.01	0.29	0.01	0.03	0.04	0.98	0.01	0.18	0.82	0.18	0.3	0.26	0	175.402	4.89009e-40	***
JHI.Hv50k.2016.104181	54	30	29	69	0.45	0.42	0.19	0.51	0.02	0.1	0	0.01	0.96	0.76	1	0.97	0.03	0.45	0.42	0.03	0.44	0.04	0.08	0.1	0.92	0.07	0.65	0.35	0.35	0.45	0.35	0	160.655	8.13676e-37	***
JHI.Hv50k.2016.104183	54	30	29	69	0.32	0.07	0.48	0.48	0.02	0	0.03	0	0.94	1	0.93	1	0.01	0.39	0.37	0.03	0.38	0.04	0.09	0.12	0.96	0.07	0.26	0.74	0.26	0.39	0.31	0	171.846	2.92416e-39	***
JHI.Hv50k.2016.104193	54	30	29	69	0.45	0.07	0.22	0.5	0.04	0	0.03	0	0.92	1	0.84	1	0.02	0.49	0.5	0.18	0.56	0.24	0.37	0.44	0.94	0.36	0.55	0.45	0.45	0.49	0.37	0	170.07	7.14309e-39	***
JHI.Hv50k.2016.104196	54	30	29	69	0.33	0.07	0.38	0.43	0.04	0	0	0	0.89	1	1	1	0.01	0.34	0.32	0.01	0.32	0.02	0.05	0.06	0.97	0.03	0.22	0.78	0.22	0.34	0.28	0	170.523	5.68636e-39	***
JHI.Hv50k.2016.104254	54	30	29	69	0.47	0	0.4	0.48	0.02	0	0.03	0	0.96	NA	0.91	1	0.01	0.47	0.43	0.09	0.46	0.12	0.21	0.26	0.96	0.18	0.62	0.38	0.38	0.47	0.36	0	173.603	1.20886e-39	***
JHI.Hv50k.2016.104276	54	30	29	69	0.46	0	0.49	0.51	0.02	0	0.07	0	0.96	NA	0.86	1	0.02	0.47	0.46	0.1	0.5	0.13	0.21	0.27	0.94	0.21	0.62	0.38	0.38	0.47	0.36	0	169.512	9.4549e-39	***
JHI.Hv50k.2016.104363	54	30	29	69	0.34	0.07	0.41	0.45	0.02	0	0	0	0.95	1	1	1	0.01	0.36	0.34	0.02	0.34	0.03	0.06	0.07	0.99	0.04	0.76	0.24	0.24	0.36	0.3	0	176.544	2.75516e-40	***
JHI.Hv50k.2016.104388	54	30	29	69	0.35	0	0.47	0.45	0.04	0	0	0.01	0.89	NA	1	0.97	0.02	0.37	0.35	0.03	0.36	0.04	0.09	0.12	0.96	0.06	0.76	0.24	0.24	0.37	0.3	0	166.122	5.20326e-38	***
JHI.Hv50k.2016.104390	54	30	29	69	0.39	0.07	0.3	0.5	0	0	0	0	1	1	1	1	0	0.44	0.38	0.07	0.41	0.09	0.18	0.23	1	0.14	0.32	0.68	0.32	0.44	0.34	0	182	1.77318e-41	***
JHI.Hv50k.2016.104396	54	30	29	69	0.39	0.07	0.25	0.5	0	0	0	0	1	1	1	1	0	0.43	0.38	0.07	0.4	0.1	0.2	0.25	1	0.14	0.68	0.32	0.32	0.43	0.34	0	182	1.77318e-41	***
JHI.Hv50k.2016.104426	54	30	29	69	0.2	0	0.13	0.45	0	0	0	0	1	NA	1	1	0	0.28	0.23	0.03	0.23	0.04	0.12	0.16	1	0.05	0.17	0.83	0.17	0.28	0.24	0	182	1.77318e-41	***
JHI.Hv50k.2016.104427	54	30	29	69	0.41	0	0.41	0.46	0.04	0	0	0	0.91	NA	1	1	0.01	0.38	0.35	0.03	0.36	0.04	0.08	0.11	0.97	0.06	0.26	0.74	0.26	0.38	0.31	0	171.709	3.13304e-39	***
JHI.Hv50k.2016.104468	54	30	29	69	0.36	0	0.41	0.46	0.02	0	0	0	0.95	NA	1	1	0.01	0.37	0.34	0.03	0.35	0.04	0.08	0.11	0.99	0.05	0.76	0.24	0.24	0.37	0.3	0	176.627	2.64228e-40	***
JHI.Hv50k.2016.104474	54	30	29	69	0.37	0.07	0.3	0.5	0	0	0	0	1	1	1	1	0	0.43	0.38	0.07	0.4	0.09	0.18	0.22	1	0.13	0.69	0.31	0.31	0.43	0.34	0	182	1.77318e-41	***
JHI.Hv50k.2016.104475	54	30	29	69	0.42	0.07	0.3	0.5	0	0	0	0	1	1	1	1	0	0.44	0.39	0.07	0.41	0.09	0.17	0.21	1	0.13	0.67	0.33	0.33	0.44	0.34	0	182	1.77318e-41	***
JHI.Hv50k.2016.104497	54	30	29	69	0.26	0	0.13	0.47	0	0	0	0	1	NA	1	1	0	0.31	0.25	0.03	0.26	0.04	0.13	0.17	1	0.06	0.19	0.81	0.19	0.31	0.26	0	182	1.77318e-41	***
JHI.Hv50k.2016.104498	54	30	29	69	0.26	0	0.13	0.46	0	0	0	0.03	1	NA	1	0.94	0.01	0.3	0.24	0.03	0.25	0.04	0.12	0.16	0.97	0.05	0.19	0.81	0.19	0.3	0.26	0	169.073	1.17948e-38	***
JHI.Hv50k.2016.104508	54	30	29	69	0.26	0	0.19	0.5	0	0	0	0	1	NA	1	1	0	0.35	0.29	0.05	0.3	0.06	0.17	0.21	1	0.08	0.77	0.23	0.23	0.35	0.29	0	182	1.77318e-41	***
JHI.Hv50k.2016.104509	54	30	29	69	0.41	0	0.41	0.46	0.04	0	0	0	0.91	NA	1	1	0.01	0.38	0.35	0.03	0.36	0.04	0.08	0.11	0.97	0.06	0.26	0.74	0.26	0.38	0.31	0	171.709	3.13304e-39	***
JHI.Hv50k.2016.104514	54	30	29	69	0.34	0	0.34	0.38	0.17	0	0.14	0.2	0.51	NA	0.59	0.46	0.15	0.31	0.28	0.02	0.28	0.02	0.05	0.07	0.52	0.03	0.19	0.81	0.19	0.31	0.26	0	48.679	3.01533e-12	***
JHI.Hv50k.2016.104565	54	30	29	69	0.26	0	0.19	0.5	0	0	0	0.01	1	NA	1	0.97	0.01	0.35	0.28	0.05	0.3	0.06	0.16	0.2	0.98	0.08	0.78	0.22	0.22	0.35	0.29	0	176.266	3.16799e-40	***
JHI.Hv50k.2016.104567	54	30	29	69	0.26	0	0.19	0.5	0	0	0	0	1	NA	1	1	0	0.35	0.29	0.05	0.3	0.06	0.17	0.21	1	0.08	0.77	0.23	0.23	0.35	0.29	0	182	1.77318e-41	***
JHI.Hv50k.2016.104599	54	30	29	69	0.23	0	0.13	0.46	0	0	0	0	1	NA	1	1	0	0.3	0.24	0.03	0.25	0.04	0.13	0.16	1	0.05	0.82	0.18	0.18	0.3	0.25	0	182	1.77318e-41	***
JHI.Hv50k.2016.104600	54	30	29	69	0.48	0	0.5	0.35	0.02	0	0.03	0.01	0.96	NA	0.93	0.96	0.02	0.42	0.42	0.09	0.45	0.12	0.21	0.27	0.95	0.18	0.29	0.71	0.29	0.42	0.33	0	167.832	2.20098e-38	***
JHI.Hv50k.2016.104602	54	30	29	69	0.42	0	0.41	0.47	0	0	0	0	1	NA	1	1	0	0.39	0.36	0.03	0.37	0.04	0.09	0.12	1	0.06	0.27	0.73	0.27	0.39	0.32	0	182	1.77318e-41	***
JHI.Hv50k.2016.104644	54	30	29	69	0.42	0.03	0.41	0.46	0.04	0.03	0	0	0.91	0	1	1	0.02	0.39	0.36	0.03	0.37	0.04	0.07	0.1	0.95	0.05	0.73	0.27	0.27	0.39	0.31	0	166.976	3.38599e-38	***
JHI.Hv50k.2016.104650	54	30	29	69	0.45	0.07	0.49	0.5	0.04	0	0	0	0.92	1	1	1	0.01	0.45	0.42	0.04	0.44	0.06	0.1	0.13	0.98	0.09	0.34	0.66	0.34	0.45	0.35	0	173.135	1.52914e-39	***
JHI.Hv50k.2016.104651	54	30	29	69	0.22	0	0.16	0.47	0.06	0	0.03	0.13	0.74	NA	0.79	0.72	0.07	0.31	0.25	0.03	0.26	0.05	0.14	0.18	0.74	0.06	0.19	0.81	0.19	0.31	0.26	0	107.216	3.99278e-25	***
JHI.Hv50k.2016.104667	54	30	29	69	0.26	0	0.19	0.5	0	0	0	0	1	NA	1	1	0	0.35	0.29	0.05	0.3	0.06	0.17	0.21	1	0.08	0.77	0.23	0.23	0.35	0.29	0	182	1.77318e-41	***
JHI.Hv50k.2016.104669	54	30	29	69	0.26	0	0.19	0.5	0	0	0	0	1	NA	1	1	0	0.35	0.29	0.05	0.3	0.06	0.17	0.21	1	0.08	0.77	0.23	0.23	0.35	0.29	0	182	1.77318e-41	***
JHI.Hv50k.2016.104677	54	30	29	69	0.35	0.07	0.34	0.49	0	0	0	0	1	1	1	1	0	0.44	0.39	0.08	0.42	0.1	0.2	0.25	1	0.15	0.67	0.33	0.33	0.44	0.34	0	182	1.77318e-41	***
JHI.Hv50k.2016.104684	54	30	29	69	0.35	0.07	0.3	0.49	0	0	0	0	1	1	1	1	0	0.44	0.38	0.08	0.41	0.11	0.21	0.26	1	0.15	0.68	0.32	0.32	0.44	0.34	0	182	1.77318e-41	***
JHI.Hv50k.2016.104699	54	30	29	69	0.35	0.07	0.25	0.5	0	0	0	0	1	1	1	1	0	0.42	0.36	0.07	0.39	0.09	0.19	0.24	1	0.13	0.3	0.7	0.3	0.42	0.33	0	182	1.77318e-41	***
JHI.Hv50k.2016.104859	54	30	29	69	0.17	0	0.13	0.39	0	0	0	0	1	NA	1	1	0	0.24	0.19	0.02	0.2	0.02	0.08	0.1	1	0.02	0.86	0.14	0.14	0.24	0.21	0	182	1.77318e-41	***
JHI.Hv50k.2016.105007	54	30	29	69	0.41	0	0.44	0.42	0	0	0	0	1	NA	1	1	0	0.37	0.34	0.03	0.35	0.04	0.08	0.1	1	0.05	0.24	0.76	0.24	0.37	0.3	0	182	1.77318e-41	***
JHI.Hv50k.2016.105024	54	30	29	69	0.42	0	0.44	0.42	0.02	0	0	0	0.96	NA	1	1	0.01	0.37	0.35	0.03	0.36	0.04	0.08	0.1	0.99	0.05	0.24	0.76	0.24	0.37	0.3	0	176.627	2.64228e-40	***
JHI.Hv50k.2016.105079	54	30	29	69	0.17	0	0.07	0.42	0	0	0	0	1	NA	1	1	0	0.24	0.19	0.02	0.2	0.03	0.12	0.15	1	0.04	0.14	0.86	0.14	0.24	0.21	0	182	1.77318e-41	***
JHI.Hv50k.2016.105081	54	30	29	69	0.17	0	0.07	0.42	0	0	0	0	1	NA	1	1	0	0.24	0.19	0.02	0.2	0.03	0.12	0.15	1	0.04	0.14	0.86	0.14	0.24	0.21	0	182	1.77318e-41	***
JHI.Hv50k.2016.105103	54	30	29	69	0.51	0.19	0.41	0.43	0	0	0	0	1	1	1	1	0	0.5	0.5	0.12	0.54	0.16	0.23	0.29	1	0.25	0.53	0.47	0.47	0.5	0.37	0	182	1.77318e-41	***
JHI.Hv50k.2016.105104	54	30	29	69	0.48	0.19	0.49	0.45	0	0	0	0	1	1	1	1	0	0.43	0.42	0.02	0.43	0.03	0.05	0.06	1	0.04	0.68	0.32	0.32	0.43	0.34	0	182	1.77318e-41	***
JHI.Hv50k.2016.105105	54	30	29	69	0.48	0.19	0.49	0.45	0	0	0	0	1	1	1	1	0	0.43	0.42	0.02	0.43	0.03	0.05	0.06	1	0.04	0.32	0.68	0.32	0.43	0.34	0	182	1.77318e-41	***
JHI.Hv50k.2016.105106	54	30	29	69	0.48	0.19	0.49	0.45	0	0	0	0	1	1	1	1	0	0.43	0.42	0.02	0.43	0.03	0.05	0.06	1	0.04	0.32	0.68	0.32	0.43	0.34	0	182	1.77318e-41	***
JHI.Hv50k.2016.105112	54	30	29	69	0.51	0.19	0.51	0.45	0.02	0	0.03	0	0.96	1	0.93	1	0.01	0.5	0.49	0.08	0.52	0.11	0.16	0.2	0.97	0.18	0.51	0.49	0.49	0.5	0.37	0	174.087	9.47529e-40	***
JHI.Hv50k.2016.105127	54	30	29	69	0.5	0.19	0.46	0.39	0.02	0	0.03	0	0.96	1	0.92	1	0.01	0.42	0.41	0.02	0.41	0.03	0.06	0.07	0.97	0.05	0.3	0.7	0.3	0.42	0.33	0	172.542	2.06091e-39	***
JHI.Hv50k.2016.105185	54	30	29	69	0.28	0	0.13	0.45	0	0	0	0	1	NA	1	1	0	0.3	0.25	0.03	0.25	0.04	0.11	0.14	1	0.05	0.19	0.81	0.19	0.3	0.26	0	182	1.77318e-41	***
JHI.Hv50k.2016.105233	54	30	29	69	0.5	0.13	0.13	0.44	0.02	0	0	0	0.96	1	1	1	0.01	0.49	0.5	0.19	0.56	0.26	0.39	0.46	0.98	0.37	0.42	0.58	0.42	0.49	0.37	0	177.919	1.3798e-40	***
JHI.Hv50k.2016.105234	54	30	29	69	0.5	0.13	0.46	0.42	0	0	0.03	0	1	1	0.92	1	0.01	0.42	0.4	0.03	0.41	0.04	0.07	0.09	0.98	0.06	0.7	0.3	0.3	0.42	0.33	0	177.264	1.91759e-40	***
JHI.Hv50k.2016.105247	54	30	29	69	0.5	0.13	0.46	0.42	0.02	0	0.03	0	0.96	1	0.92	1	0.01	0.42	0.4	0.03	0.41	0.04	0.07	0.09	0.96	0.06	0.7	0.3	0.3	0.42	0.33	0	172.542	2.06091e-39	***
JHI.Hv50k.2016.105252	54	30	29	69	0.5	0.13	0.46	0.42	0	0	0.03	0	1	1	0.92	1	0.01	0.42	0.4	0.03	0.41	0.04	0.07	0.09	0.98	0.06	0.3	0.7	0.3	0.42	0.33	0	177.264	1.91759e-40	***
JHI.Hv50k.2016.105260	54	30	29	69	0.37	0	0.46	0.51	0	0	0.03	0	1	NA	0.92	1	0.01	0.46	0.46	0.12	0.5	0.16	0.27	0.33	0.97	0.24	0.36	0.64	0.36	0.46	0.35	0	177.685	1.552e-40	***
JHI.Hv50k.2016.105262	54	30	29	69	0.42	0	0.48	0.49	0	0	0.03	0	1	NA	0.93	1	0.01	0.49	0.47	0.13	0.52	0.17	0.26	0.32	0.98	0.26	0.41	0.59	0.41	0.49	0.37	0	177.904	1.39034e-40	***
JHI.Hv50k.2016.105272	54	30	29	69	0.49	0.51	0.38	0.42	0.06	0	0	0	0.89	1	1	1	0.02	0.48	0.49	0.04	0.5	0.05	0.07	0.1	0.97	0.09	0.41	0.59	0.41	0.48	0.37	0	169.804	8.1672e-39	***
JHI.Hv50k.2016.105276	54	30	29	69	0.49	0.07	0.49	0.5	0	0	0	0	1	1	1	1	0	0.46	0.44	0.05	0.45	0.06	0.11	0.14	1	0.1	0.64	0.36	0.36	0.46	0.35	0	182	1.77318e-41	***
JHI.Hv50k.2016.105286	54	30	29	69	0.35	0	0.52	0.49	0	0	0.03	0	1	NA	0.93	1	0.01	0.42	0.41	0.07	0.43	0.09	0.16	0.21	0.97	0.13	0.7	0.3	0.3	0.42	0.33	0	177.264	1.91759e-40	***
JHI.Hv50k.2016.105294	54	30	29	69	0.35	0	0.52	0.49	0	0	0.03	0	1	NA	0.93	1	0.01	0.42	0.41	0.07	0.43	0.09	0.16	0.21	0.97	0.13	0.7	0.3	0.3	0.42	0.33	0	177.264	1.91759e-40	***
JHI.Hv50k.2016.105321	54	30	29	69	0.33	0	0.07	0.46	0	0	0	0.01	1	NA	1	0.97	0.01	0.32	0.25	0.04	0.27	0.05	0.14	0.18	0.98	0.06	0.8	0.2	0.2	0.32	0.27	0	175.816	3.97151e-40	***
JHI.Hv50k.2016.105376	54	30	29	69	0.37	0	0.49	0.44	0	0	0	0	1	NA	1	1	0	0.38	0.36	0.04	0.37	0.05	0.1	0.13	1	0.07	0.75	0.25	0.25	0.38	0.31	0	182	1.77318e-41	***
JHI.Hv50k.2016.105379	54	30	29	69	0.42	0	0.27	0.49	0	0	0.03	0.01	1	NA	0.87	0.97	0.01	0.49	0.49	0.19	0.56	0.26	0.39	0.46	0.96	0.37	0.55	0.45	0.45	0.49	0.37	0	173.992	9.93731e-40	***
JHI.Hv50k.2016.105400	54	30	29	69	0.28	0	0.07	0.31	0	0	0	0	1	NA	1	1	0	0.22	0.18	0.01	0.18	0.01	0.06	0.07	1	0.02	0.13	0.87	0.13	0.22	0.2	0	182	1.77318e-41	***
JHI.Hv50k.2016.105406	54	30	29	69	0.3	0	0.22	0.43	0.02	0	0.03	0	0.94	NA	0.84	1	0.01	0.43	0.45	0.21	0.52	0.28	0.47	0.54	0.94	0.37	0.31	0.69	0.31	0.43	0.34	0	172.732	1.87264e-39	***
JHI.Hv50k.2016.105407	54	30	29	69	0.34	0	0.22	0.5	0.02	0	0.03	0	0.95	NA	0.84	1	0.01	0.48	0.48	0.22	0.56	0.29	0.45	0.52	0.95	0.39	0.41	0.59	0.41	0.48	0.37	0	173.805	1.09181e-39	***
JHI.Hv50k.2016.105413	54	30	29	69	0.5	0.52	0.07	0.16	0.07	0	0	0	0.85	1	1	1	0.02	0.37	0.39	0.08	0.41	0.1	0.2	0.25	0.94	0.15	0.25	0.75	0.25	0.37	0.3	0	161.143	6.36739e-37	***
JHI.Hv50k.2016.105434	54	30	29	69	0.5	0.51	0.07	0.16	0.07	0.1	0	0	0.85	0.8	1	1	0.04	0.38	0.4	0.09	0.43	0.12	0.23	0.28	0.86	0.17	0.26	0.74	0.26	0.38	0.31	0	147.06	7.61341e-34	***
JHI.Hv50k.2016.105443	54	30	29	69	0.37	0.07	0.13	0.43	0.04	0	0	0	0.9	1	1	1	0.01	0.32	0.27	0.02	0.28	0.03	0.08	0.1	0.96	0.04	0.2	0.8	0.2	0.32	0.27	0	169.861	7.93355e-39	***
JHI.Hv50k.2016.105458	54	30	29	69	0.23	0	0.45	0.5	0	0	0.1	0	1	NA	0.77	1	0.02	0.43	0.43	0.13	0.48	0.18	0.31	0.38	0.91	0.25	0.68	0.32	0.32	0.43	0.34	0	168.383	1.66816e-38	***
JHI.Hv50k.2016.105493	54	30	29	69	0.45	0.34	0.07	0.11	0.19	0.43	0	0.03	0.59	-0.26	1	0.74	0.14	0.27	0.27	0.03	0.28	0.04	0.1	0.13	0.34	0.05	0.16	0.84	0.16	0.27	0.23	0	44.469	2.58387e-11	***
JHI.Hv50k.2016.105495	54	30	29	69	0.46	0	0.07	0.14	0.11	0	0	0	0.76	NA	1	1	0.03	0.24	0.2	0.04	0.22	0.05	0.18	0.22	0.83	0.06	0.14	0.86	0.14	0.24	0.21	0	134.886	3.49595e-31	***
JHI.Hv50k.2016.105525	54	30	29	69	0.38	0.07	0.13	0.4	0.02	0	0	0	0.95	1	1	1	0.01	0.31	0.27	0.02	0.27	0.02	0.07	0.09	0.98	0.03	0.2	0.8	0.2	0.31	0.26	0	175.687	4.239e-40	***
JHI.Hv50k.2016.105592	54	30	29	69	0.48	0.07	0.41	0.35	0	0	0.07	0	1	1	0.83	1	0.01	0.5	0.47	0.14	0.51	0.19	0.3	0.36	0.95	0.28	0.54	0.46	0.46	0.5	0.37	0	174.027	9.76547e-40	***
JHI.Hv50k.2016.105606	54	30	29	69	0.38	0.07	0.34	0.43	0.02	0	0.07	0	0.95	1	0.8	1	0.02	0.35	0.32	0.02	0.33	0.02	0.05	0.06	0.93	0.03	0.77	0.23	0.23	0.35	0.29	0	165.356	7.64703e-38	***
JHI.Hv50k.2016.105612	54	30	29	69	0.38	0.07	0.13	0.4	0.02	0	0	0	0.95	1	1	1	0.01	0.31	0.27	0.02	0.27	0.02	0.07	0.09	0.98	0.03	0.8	0.2	0.2	0.31	0.26	0	175.687	4.239e-40	***
JHI.Hv50k.2016.105615	54	30	29	69	0.48	0.46	0.07	0.14	0.06	0.07	0	0	0.88	0.85	1	1	0.03	0.32	0.33	0.04	0.34	0.06	0.13	0.16	0.89	0.08	0.2	0.8	0.2	0.32	0.27	0	152.15	5.8751e-35	***
JHI.Hv50k.2016.105653	54	30	29	69	0.51	0.48	0.51	0.47	0.07	0.07	0.03	0	0.85	0.86	0.93	1	0.04	0.49	0.49	0	0.49	0	0	0	0.91	0	0.58	0.42	0.42	0.49	0.37	0	154.404	1.88958e-35	***
JHI.Hv50k.2016.105696	54	30	29	69	0.33	0	0.5	0.5	0	0	0.07	0	1	NA	0.86	1	0.01	0.42	0.39	0.06	0.41	0.08	0.15	0.19	0.95	0.12	0.7	0.3	0.3	0.42	0.33	0	172.542	2.06091e-39	***
JHI.Hv50k.2016.10570	54	30	29	69	0.45	0.33	0.41	0.47	0.06	0.07	0	0	0.88	0.8	1	1	0.03	0.47	0.48	0.07	0.51	0.09	0.14	0.18	0.93	0.16	0.62	0.38	0.38	0.47	0.36	0	161.434	5.49999e-37	***
JHI.Hv50k.2016.105719	54	30	29	69	0.43	0	0.48	0.47	0.02	0	0.03	0	0.96	NA	0.93	1	0.01	0.48	0.44	0.1	0.47	0.13	0.22	0.27	0.96	0.2	0.61	0.39	0.39	0.48	0.36	0	173.691	1.15627e-39	***
JHI.Hv50k.2016.105780	54	30	29	69	0.46	0	0.19	0.45	0.04	0	0	0.04	0.92	NA	1	0.9	0.03	0.47	0.41	0.13	0.45	0.17	0.32	0.38	0.93	0.24	0.38	0.62	0.38	0.47	0.36	0	161.321	5.82135e-37	***
JHI.Hv50k.2016.105791	54	30	29	69	0.36	0	0.19	0.47	0.02	0	0	0	0.95	NA	1	1	0.01	0.44	0.37	0.11	0.41	0.15	0.3	0.37	0.98	0.2	0.67	0.33	0.33	0.44	0.34	0	177.484	1.71721e-40	***
JHI.Hv50k.2016.10580	54	30	29	69	0.47	0.26	0.47	0.46	0.09	0.17	0.14	0.06	0.8	0.36	0.7	0.87	0.1	0.47	0.47	0.06	0.49	0.08	0.12	0.16	0.73	0.13	0.37	0.63	0.37	0.47	0.36	0	112.843	2.33572e-26	***
JHI.Hv50k.2016.105897	54	30	29	69	0.36	0	0.19	0.47	0.02	0	0	0	0.95	NA	1	1	0.01	0.44	0.37	0.11	0.41	0.15	0.3	0.37	0.98	0.2	0.67	0.33	0.33	0.44	0.34	0	177.484	1.71721e-40	***
JHI.Hv50k.2016.105924	54	30	29	69	0.32	0	0.25	0.47	0.02	0	0	0	0.94	NA	1	1	0.01	0.44	0.37	0.11	0.41	0.15	0.3	0.36	0.98	0.2	0.32	0.68	0.32	0.44	0.34	0	177.444	1.75188e-40	***
JHI.Hv50k.2016.105932	54	30	29	69	0.42	0.07	0.44	0.25	0	0	0	0	1	1	1	1	0	0.32	0.32	0.02	0.32	0.03	0.06	0.08	1	0.04	0.8	0.2	0.2	0.32	0.27	0	182	1.77318e-41	***
JHI.Hv50k.2016.106035	54	30	29	69	0.33	0.4	0.07	0.25	0.07	0.53	0	0	0.78	-0.35	1	1	0.11	0.28	0.27	0.01	0.28	0.01	0.04	0.05	0.42	0.02	0.84	0.16	0.16	0.28	0.24	0	65.712	5.21946e-16	***
JHI.Hv50k.2016.106063	54	30	29	69	0.45	0.07	0.44	0.25	0.02	0	0	0	0.96	1	1	1	0.01	0.33	0.33	0.02	0.33	0.03	0.07	0.09	0.98	0.04	0.21	0.79	0.21	0.33	0.27	0	175.938	3.73482e-40	***
JHI.Hv50k.2016.106100	54	30	29	69	0.5	0.21	0.51	0.27	0.04	0.03	0	0	0.93	0.84	1	1	0.02	0.5	0.5	0.12	0.54	0.17	0.25	0.31	0.95	0.27	0.46	0.54	0.46	0.5	0.37	0	170.118	6.97102e-39	***
JHI.Hv50k.2016.106118	54	30	29	69	0.4	0.07	0.07	0.16	0.02	0	0	0	0.95	1	1	1	0.01	0.22	0.19	0.02	0.2	0.02	0.08	0.1	0.97	0.02	0.88	0.12	0.12	0.22	0.19	0	172.887	1.73234e-39	***
JHI.Hv50k.2016.106126	54	30	29	69	0.5	0.21	0.51	0.27	0.02	0.03	0	0	0.96	0.84	1	1	0.01	0.5	0.5	0.12	0.54	0.17	0.25	0.31	0.97	0.27	0.46	0.54	0.46	0.5	0.37	0	174.027	9.76547e-40	***
JHI.Hv50k.2016.106141	54	30	29	69	0.5	0.21	0.51	0.29	0.02	0.03	0	0	0.96	0.84	1	1	0.01	0.5	0.5	0.12	0.54	0.16	0.24	0.3	0.97	0.26	0.53	0.47	0.47	0.5	0.37	0	174.054	9.63488e-40	***
JHI.Hv50k.2016.106143	54	30	29	69	0.4	0.07	0.13	0.21	0.02	0	0	0	0.95	1	1	1	0.01	0.24	0.22	0.01	0.22	0.02	0.06	0.07	0.98	0.02	0.14	0.86	0.14	0.24	0.21	0	173.794	1.09768e-39	***
JHI.Hv50k.2016.106155	54	30	29	69	0.3	0.07	0.13	0.18	0.02	0	0	0	0.94	1	1	1	0.01	0.19	0.17	0	0.17	0	0.01	0.02	0.97	0	0.89	0.11	0.11	0.19	0.17	0	171.697	3.152e-39	***
JHI.Hv50k.2016.106186	54	30	29	69	0.5	0.21	0.51	0.21	0.04	0.03	0	0	0.93	0.84	1	1	0.02	0.49	0.5	0.14	0.55	0.19	0.28	0.35	0.95	0.3	0.44	0.56	0.44	0.49	0.37	0	170.041	7.24695e-39	***
JHI.Hv50k.2016.106189	54	30	29	69	0.5	0.21	0.51	0.21	0.04	0.03	0	0	0.93	0.84	1	1	0.02	0.49	0.5	0.14	0.55	0.19	0.28	0.35	0.95	0.3	0.44	0.56	0.44	0.49	0.37	0	170.041	7.24695e-39	***
JHI.Hv50k.2016.106192	54	30	29	69	0.5	0.21	0.13	0.08	0.02	0.03	0	0	0.96	0.84	1	1	0.01	0.42	0.46	0.23	0.53	0.3	0.49	0.57	0.94	0.39	0.3	0.7	0.3	0.42	0.33	0	172.542	2.06091e-39	***
JHI.Hv50k.2016.106211	54	30	29	69	0.34	0.07	0.51	0.25	0.02	0	0.03	0	0.95	1	0.93	1	0.01	0.33	0.36	0.06	0.38	0.09	0.18	0.23	0.95	0.12	0.21	0.79	0.21	0.33	0.28	0	170.095	7.05509e-39	***
JHI.Hv50k.2016.106221	54	30	29	69	0.45	0.07	0.51	0.29	0.02	0	0.03	0	0.96	1	0.93	1	0.01	0.38	0.4	0.07	0.43	0.1	0.18	0.23	0.96	0.14	0.74	0.26	0.26	0.38	0.31	0	171.709	3.13304e-39	***
JHI.Hv50k.2016.106222	54	30	29	69	0.34	0.07	0.51	0.25	0.02	0	0.03	0	0.95	1	0.93	1	0.01	0.33	0.36	0.06	0.38	0.09	0.18	0.23	0.95	0.12	0.79	0.21	0.21	0.33	0.28	0	170.095	7.05509e-39	***
JHI.Hv50k.2016.106223	54	30	29	69	0.49	0.21	0.5	0.33	0.04	0.03	0	0	0.92	0.84	1	1	0.02	0.5	0.49	0.11	0.53	0.15	0.22	0.28	0.95	0.24	0.51	0.49	0.49	0.5	0.37	0	170.195	6.70893e-39	***
JHI.Hv50k.2016.106227	54	30	29	69	0.51	0.19	0.51	0.31	0.02	0	0	0	0.96	1	1	1	0.01	0.49	0.5	0.12	0.54	0.16	0.24	0.3	0.99	0.26	0.55	0.45	0.45	0.49	0.37	0	177.978	1.33916e-40	***
JHI.Hv50k.2016.106229	54	30	29	69	0.43	0.07	0.51	0.29	0.02	0	0.03	0	0.96	1	0.93	1	0.01	0.38	0.4	0.07	0.42	0.1	0.18	0.23	0.96	0.14	0.25	0.75	0.25	0.38	0.31	0	171.565	3.36875e-39	***
JHI.Hv50k.2016.106267	54	30	29	69	0.49	0.1	0.34	0.31	0.02	0.03	0	0	0.96	0.66	1	1	0.01	0.44	0.46	0.15	0.51	0.2	0.33	0.39	0.96	0.29	0.32	0.68	0.32	0.44	0.34	0	172.986	1.64857e-39	***
JHI.Hv50k.2016.106268	54	30	29	69	0.49	0.1	0.34	0.31	0.02	0.03	0	0	0.96	0.66	1	1	0.01	0.44	0.46	0.15	0.51	0.2	0.33	0.39	0.96	0.29	0.68	0.32	0.32	0.44	0.34	0	172.986	1.64857e-39	***
JHI.Hv50k.2016.106275	54	30	29	69	0.42	0.07	0.41	0.33	0.02	0	0.07	0	0.96	1	0.83	1	0.02	0.41	0.43	0.12	0.47	0.17	0.29	0.35	0.93	0.24	0.28	0.72	0.28	0.41	0.32	0	167.514	2.5826e-38	***
JHI.Hv50k.2016.106282	54	30	29	69	0.42	0.07	0.41	0.33	0.02	0	0.07	0	0.96	1	0.83	1	0.02	0.41	0.43	0.12	0.47	0.17	0.29	0.35	0.93	0.24	0.72	0.28	0.28	0.41	0.32	0	167.514	2.5826e-38	***
JHI.Hv50k.2016.106306	54	30	29	69	0.48	0.07	0.44	0.48	0.02	0	0.07	0	0.96	1	0.84	1	0.02	0.47	0.47	0.1	0.5	0.13	0.22	0.27	0.94	0.21	0.62	0.38	0.38	0.47	0.36	0	169.443	9.79076e-39	***
JHI.Hv50k.2016.106330	54	30	29	69	0.5	0.13	0.43	0.49	0.02	0.07	0.03	0	0.96	0.48	0.92	1	0.02	0.49	0.49	0.1	0.53	0.14	0.21	0.26	0.92	0.23	0.56	0.44	0.44	0.49	0.37	0	166.125	5.19497e-38	***
JHI.Hv50k.2016.106350	54	30	29	69	0.38	0.07	0.41	0.27	0.02	0	0	0	0.95	1	1	1	0.01	0.3	0.3	0.01	0.3	0.02	0.04	0.06	0.98	0.02	0.82	0.18	0.18	0.3	0.26	0	175.402	4.89009e-40	***
JHI.Hv50k.2016.106353	54	30	29	69	0.5	0.07	0.36	0.38	0.02	0	0.03	0	0.96	1	0.9	1	0.01	0.46	0.47	0.14	0.52	0.19	0.3	0.37	0.96	0.28	0.35	0.65	0.35	0.46	0.35	0	173.333	1.38403e-39	***
JHI.Hv50k.2016.106354	54	30	29	69	0.42	0.07	0.41	0.36	0.02	0	0.07	0	0.96	1	0.83	1	0.02	0.42	0.44	0.12	0.48	0.16	0.28	0.34	0.93	0.24	0.29	0.71	0.29	0.42	0.33	0	167.832	2.20098e-38	***
JHI.Hv50k.2016.106356	54	30	29	69	0.5	0.1	0.3	0.42	0.02	0.03	0	0	0.96	0.66	1	1	0.01	0.47	0.48	0.15	0.54	0.21	0.32	0.38	0.96	0.31	0.62	0.38	0.38	0.47	0.36	0	173.648	1.18151e-39	***
JHI.Hv50k.2016.106359	54	30	29	69	0.42	0.07	0.41	0.36	0.02	0	0.07	0	0.96	1	0.83	1	0.02	0.42	0.44	0.12	0.48	0.16	0.28	0.34	0.93	0.24	0.29	0.71	0.29	0.42	0.33	0	167.832	2.20098e-38	***
JHI.Hv50k.2016.106397	54	30	29	69	0.4	0.07	0.1	0.33	0.02	0	0.03	0	0.95	1	0.66	1	0.01	0.28	0.24	0.02	0.25	0.02	0.07	0.08	0.94	0.03	0.83	0.17	0.17	0.28	0.24	0	168.123	1.90205e-38	***
JHI.Hv50k.2016.106399	54	30	29	69	0.4	0.07	0.1	0.33	0.02	0	0.03	0	0.95	1	0.66	1	0.01	0.28	0.24	0.02	0.25	0.02	0.07	0.08	0.94	0.03	0.83	0.17	0.17	0.28	0.24	0	168.123	1.90205e-38	***
JHI.Hv50k.2016.106402	54	30	29	69	0.5	0.16	0.51	0.5	0	0.03	0.07	0	1	0.79	0.87	1	0.02	0.47	0.46	0.04	0.48	0.06	0.09	0.12	0.94	0.1	0.39	0.61	0.39	0.47	0.36	0	169.578	9.14832e-39	***
JHI.Hv50k.2016.106404	54	30	29	69	0.45	0.21	0.25	0.36	0.02	0.03	0.07	0	0.96	0.84	0.72	1	0.02	0.35	0.33	0.01	0.33	0.01	0.02	0.03	0.9	0.02	0.23	0.77	0.23	0.35	0.29	0	159.802	1.24979e-36	***
JHI.Hv50k.2016.106430	54	30	29	69	0.45	0.21	0.25	0.36	0.04	0.03	0.07	0	0.92	0.84	0.72	1	0.03	0.35	0.33	0.01	0.33	0.01	0.03	0.04	0.89	0.02	0.77	0.23	0.23	0.35	0.29	0	154.704	1.62535e-35	***
JHI.Hv50k.2016.106444	54	30	29	69	0.42	0.13	0.1	0.33	0.02	0	0.03	0	0.96	1	0.66	1	0.01	0.3	0.26	0.01	0.26	0.02	0.06	0.07	0.95	0.03	0.82	0.18	0.18	0.3	0.25	0	168.776	1.36926e-38	***
JHI.Hv50k.2016.106448	54	30	29	69	0.43	0.13	0.47	0.36	0.02	0	0.07	0	0.96	1	0.85	1	0.02	0.37	0.36	0.02	0.37	0.02	0.04	0.06	0.94	0.03	0.24	0.76	0.24	0.37	0.3	0	166.122	5.20326e-38	***
JHI.Hv50k.2016.106449	54	30	29	69	0.5	0.19	0.49	0.39	0.02	0	0.07	0	0.96	1	0.86	1	0.02	0.45	0.46	0.07	0.48	0.09	0.15	0.19	0.94	0.15	0.66	0.34	0.34	0.45	0.35	0	168.938	1.2621e-38	***
JHI.Hv50k.2016.10645	54	30	29	69	0.35	0.31	0.52	0.27	0.04	0.17	0	0	0.89	0.46	1	1	0.04	0.36	0.39	0.03	0.4	0.04	0.07	0.09	0.86	0.06	0.23	0.77	0.23	0.36	0.29	0	144.992	2.15641e-33	***
JHI.Hv50k.2016.106459	54	30	29	69	0.5	0.19	0.43	0.4	0.02	0	0.03	0	0.96	1	0.92	1	0.01	0.47	0.48	0.09	0.51	0.12	0.2	0.25	0.97	0.2	0.37	0.63	0.37	0.47	0.36	0	173.503	1.27061e-39	***
JHI.Hv50k.2016.106465	54	30	29	69	0.5	0.16	0.43	0.4	0.02	0.03	0.03	0	0.96	0.79	0.92	1	0.02	0.46	0.47	0.1	0.51	0.13	0.21	0.26	0.94	0.21	0.37	0.63	0.37	0.46	0.36	0	169.292	1.05627e-38	***
JHI.Hv50k.2016.106500	54	30	29	69	0.5	0.16	0.49	0.43	0.02	0.03	0.07	0	0.96	0.79	0.86	1	0.02	0.46	0.47	0.07	0.49	0.09	0.15	0.19	0.92	0.16	0.36	0.64	0.36	0.46	0.36	0	165.105	8.67602e-38	***
JHI.Hv50k.2016.106502	54	30	29	69	0.42	0.19	0.16	0.33	0.02	0	0.03	0	0.96	1	0.79	1	0.01	0.31	0.28	0.01	0.29	0.01	0.03	0.04	0.95	0.02	0.19	0.81	0.19	0.31	0.26	0	169.352	1.02517e-38	***
JHI.Hv50k.2016.106515	54	30	29	69	0.46	0.07	0.41	0.38	0.02	0	0	0	0.96	1	1	1	0.01	0.37	0.35	0.02	0.36	0.03	0.06	0.08	0.99	0.04	0.24	0.76	0.24	0.37	0.3	0	176.627	2.64228e-40	***
JHI.Hv50k.2016.106525	54	30	29	69	0.43	0.19	0.1	0.35	0.02	0	0.03	0	0.96	1	0.66	1	0.01	0.32	0.28	0.01	0.29	0.02	0.05	0.07	0.95	0.03	0.8	0.2	0.2	0.32	0.27	0	169.614	8.98424e-39	***
JHI.Hv50k.2016.106572	54	30	29	69	0.42	0.07	0.4	0.33	0.11	0	0.03	0.09	0.74	1	0.91	0.73	0.07	0.33	0.32	0.02	0.32	0.02	0.05	0.06	0.81	0.03	0.21	0.79	0.21	0.33	0.28	0	112.402	2.91669e-26	***
JHI.Hv50k.2016.106731	54	30	29	69	0.47	0	0.46	0.18	0.02	0	0.03	0	0.96	NA	0.92	1	0.01	0.49	0.5	0.22	0.58	0.3	0.45	0.52	0.95	0.41	0.45	0.55	0.45	0.49	0.37	0	173.992	9.93731e-40	***
JHI.Hv50k.2016.106745	54	30	29	69	0.46	0	0.46	0.23	0.02	0	0.03	0	0.96	NA	0.92	1	0.01	0.5	0.5	0.21	0.57	0.28	0.43	0.5	0.95	0.4	0.54	0.46	0.46	0.5	0.37	0	174.041	9.69518e-40	***
JHI.Hv50k.2016.106749	54	30	29	69	0.5	0.13	0.44	0.18	0.02	0	0	0	0.96	1	1	1	0.01	0.48	0.5	0.18	0.56	0.25	0.37	0.44	0.99	0.36	0.6	0.4	0.4	0.48	0.37	0	177.87	1.4141e-40	***
JHI.Hv50k.2016.106753	54	30	29	69	0.5	0.13	0.41	0.14	0	0	0	0	1	1	1	1	0	0.46	0.49	0.2	0.56	0.26	0.4	0.47	1	0.37	0.64	0.36	0.36	0.46	0.35	0	182	1.77318e-41	***
JHI.Hv50k.2016.106776	54	30	29	69	0.46	0	0.46	0.23	0.02	0	0.03	0	0.96	NA	0.92	1	0.01	0.5	0.5	0.21	0.57	0.28	0.43	0.5	0.95	0.4	0.46	0.54	0.46	0.5	0.37	0	174.041	9.69518e-40	***
JHI.Hv50k.2016.106807	54	30	29	69	0.4	0.16	0.43	0.14	0.02	0.03	0.03	0	0.95	0.79	0.92	1	0.02	0.28	0.3	0.02	0.3	0.02	0.05	0.07	0.92	0.03	0.83	0.17	0.17	0.28	0.24	0	161.13	6.40959e-37	***
JHI.Hv50k.2016.106820	54	30	29	69	0.31	0.16	0.41	0.14	0	0.03	0	0	1	0.79	1	1	0.01	0.24	0.26	0.01	0.27	0.01	0.03	0.05	0.97	0.02	0.14	0.86	0.14	0.24	0.21	0	173.794	1.09768e-39	***
JHI.Hv50k.2016.106842	54	30	29	69	0.42	0.07	0.44	0.27	0.02	0	0	0	0.96	1	1	1	0.01	0.32	0.32	0.02	0.33	0.03	0.06	0.08	0.98	0.04	0.2	0.8	0.2	0.32	0.27	0	175.816	3.97151e-40	***
JHI.Hv50k.2016.106941	54	30	29	69	0.42	0	0.13	0.51	0	0	0	0	1	NA	1	1	0	0.41	0.34	0.07	0.37	0.1	0.22	0.27	1	0.14	0.29	0.71	0.29	0.41	0.33	0	182	1.77318e-41	***
JHI.Hv50k.2016.106961	54	30	29	69	0.33	0	0.07	0.42	0	0	0	0	1	NA	1	1	0	0.29	0.23	0.02	0.24	0.03	0.11	0.14	1	0.04	0.82	0.18	0.18	0.29	0.25	0	182	1.77318e-41	***
JHI.Hv50k.2016.107022	54	30	29	69	0.32	0.07	0.41	0.32	0.02	0	0	0.01	0.94	1	1	0.95	0.01	0.3	0.29	0.01	0.29	0.01	0.04	0.05	0.97	0.02	0.82	0.18	0.18	0.3	0.25	0	168.776	1.36926e-38	***
JHI.Hv50k.2016.107038	54	30	29	69	0.51	0.19	0.43	0.49	0.06	0.07	0.03	0	0.89	0.64	0.92	1	0.03	0.47	0.45	0.04	0.46	0.06	0.1	0.13	0.9	0.1	0.62	0.38	0.38	0.47	0.36	0	157.403	4.17983e-36	***
JHI.Hv50k.2016.107042	54	30	29	69	0.24	0.07	0.38	0.11	0.02	0	0	0	0.92	1	1	1	0.01	0.19	0.21	0.01	0.21	0.01	0.05	0.06	0.98	0.02	0.89	0.11	0.11	0.19	0.17	0	171.697	3.152e-39	***
JHI.Hv50k.2016.107048	54	30	29	69	0.24	0.07	0.38	0.11	0.02	0	0	0	0.92	1	1	1	0.01	0.19	0.21	0.01	0.21	0.01	0.05	0.06	0.98	0.02	0.11	0.89	0.11	0.19	0.17	0	171.697	3.152e-39	***
JHI.Hv50k.2016.107126	54	30	29	69	0.12	0	0.07	0.37	0.02	0	0	0.01	0.85	NA	1	0.96	0.01	0.2	0.16	0.01	0.16	0.02	0.09	0.12	0.94	0.02	0.12	0.88	0.12	0.2	0.18	0	162.933	2.58714e-37	***
JHI.Hv50k.2016.107148	54	30	29	69	0.11	0	0.07	0.37	0	0	0	0.01	1	NA	1	0.96	0.01	0.2	0.15	0.01	0.16	0.02	0.1	0.12	0.97	0.02	0.89	0.11	0.11	0.2	0.18	0	172.133	2.53175e-39	***
JHI.Hv50k.2016.107245	54	30	29	69	0.11	0	0.07	0.37	0	0	0	0.01	1	NA	1	0.96	0.01	0.2	0.15	0.01	0.16	0.02	0.1	0.12	0.97	0.02	0.11	0.89	0.11	0.2	0.18	0	172.133	2.53175e-39	***
JHI.Hv50k.2016.107309	54	30	29	69	0.32	0.07	0.5	0.25	0.02	0	0.07	0	0.94	1	0.86	1	0.02	0.3	0.32	0.03	0.33	0.04	0.1	0.13	0.92	0.06	0.82	0.18	0.18	0.3	0.26	0	162.573	3.10131e-37	***
JHI.Hv50k.2016.107364	54	30	29	69	0.51	0.4	0.48	0.38	0.02	0	0.03	0	0.96	1	0.93	1	0.01	0.45	0.45	0.01	0.45	0.01	0.02	0.02	0.97	0.02	0.66	0.34	0.34	0.45	0.35	0	173.135	1.52914e-39	***
JHI.Hv50k.2016.107398	54	30	29	69	0.14	0	0.07	0.38	0	0	0	0	1	NA	1	1	0	0.21	0.16	0.02	0.17	0.02	0.09	0.12	1	0.02	0.88	0.12	0.12	0.21	0.19	0	182	1.77318e-41	***
JHI.Hv50k.2016.107400	54	30	29	69	0.14	0	0.07	0.38	0	0	0	0	1	NA	1	1	0	0.21	0.16	0.02	0.17	0.02	0.09	0.12	1	0.02	0.88	0.12	0.12	0.21	0.19	0	182	1.77318e-41	***
JHI.Hv50k.2016.107401	54	30	29	69	0.23	0.35	0.16	0.21	0	0.03	0.03	0	1	0.9	0.79	1	0.01	0.23	0.24	0	0.24	0	0	0	0.93	0	0.13	0.87	0.13	0.23	0.2	0	164.949	9.38635e-38	***
JHI.Hv50k.2016.107445	54	30	29	69	0.36	0.07	0.38	0.08	0.02	0	0	0	0.95	1	1	1	0.01	0.22	0.24	0.02	0.24	0.02	0.06	0.08	0.98	0.03	0.13	0.87	0.13	0.22	0.2	0	173.216	1.46847e-39	***
JHI.Hv50k.2016.107449	54	30	29	69	0.31	0.37	0.16	0.43	0	0	0.03	0	1	1	0.79	1	0.01	0.35	0.32	0.01	0.33	0.01	0.02	0.03	0.97	0.01	0.22	0.78	0.22	0.35	0.29	0	176.266	3.16799e-40	***
JHI.Hv50k.2016.107450	54	30	29	69	0.31	0.37	0.16	0.43	0	0	0.03	0	1	1	0.79	1	0.01	0.35	0.32	0.01	0.33	0.01	0.02	0.03	0.97	0.01	0.22	0.78	0.22	0.35	0.29	0	176.266	3.16799e-40	***
JHI.Hv50k.2016.107474	54	30	29	69	0.42	0.07	0.38	0.38	0.02	0	0	0	0.96	1	1	1	0.01	0.35	0.32	0.01	0.33	0.02	0.04	0.06	0.99	0.03	0.78	0.22	0.22	0.35	0.29	0	176.266	3.16799e-40	***
JHI.Hv50k.2016.107649	54	30	29	69	0.5	0.4	0.43	0.47	0.02	0	0.03	0	0.96	1	0.92	1	0.01	0.49	0.5	0.05	0.51	0.06	0.1	0.13	0.97	0.12	0.57	0.43	0.43	0.49	0.37	0	173.925	1.02796e-39	***
JHI.Hv50k.2016.107664	54	30	29	69	0.5	0.19	0.46	0.44	0.02	0.07	0.03	0	0.96	0.64	0.92	1	0.02	0.44	0.42	0.03	0.43	0.03	0.06	0.08	0.92	0.06	0.68	0.32	0.32	0.44	0.34	0	164.2	1.36781e-37	***
JHI.Hv50k.2016.107703	54	30	29	69	0.2	0.24	0.07	0.38	0	0.13	0	0	1	0.44	1	1	0.02	0.26	0.23	0.01	0.23	0.01	0.03	0.04	0.85	0.01	0.15	0.85	0.15	0.26	0.23	0	152.57	4.7569e-35	***
JHI.Hv50k.2016.107783	54	30	29	69	0.49	0	0.51	0.46	0.13	0	0.03	0.01	0.74	NA	0.93	0.97	0.05	0.45	0.44	0.07	0.46	0.1	0.17	0.21	0.88	0.15	0.34	0.66	0.34	0.45	0.35	0	143.995	3.56126e-33	***
JHI.Hv50k.2016.107818	54	30	29	69	0.2	0	0.5	0.38	0	0	0.03	0	1	NA	0.93	1	0.01	0.35	0.37	0.1	0.4	0.13	0.27	0.33	0.97	0.18	0.78	0.22	0.22	0.35	0.29	0	176.266	3.16799e-40	***
JHI.Hv50k.2016.10782	54	30	29	69	0.3	0.07	0.13	0.26	0.02	0	0	0.01	0.94	1	1	0.94	0.01	0.22	0.19	0	0.19	0	0.02	0.02	0.96	0.01	0.13	0.87	0.13	0.22	0.2	0	164.335	1.2779e-37	***
JHI.Hv50k.2016.107838	54	30	29	69	0.16	0.18	0.07	0.48	0.02	0.2	0	0	0.88	-0.09	1	1	0.04	0.31	0.25	0.03	0.27	0.04	0.13	0.16	0.75	0.06	0.19	0.81	0.19	0.31	0.26	0	139.287	3.81176e-32	***
JHI.Hv50k.2016.107866	54	30	29	69	0.44	0.13	0.1	0.46	0	0.07	0.03	0	1	0.48	0.66	1	0.02	0.46	0.4	0.11	0.43	0.15	0.29	0.35	0.91	0.21	0.64	0.36	0.36	0.46	0.35	0	169.21	1.1006e-38	***
JHI.Hv50k.2016.107868	54	30	29	69	0.44	0.13	0.1	0.46	0	0.07	0.03	0	1	0.48	0.66	1	0.02	0.46	0.4	0.11	0.43	0.15	0.29	0.35	0.91	0.21	0.36	0.64	0.36	0.46	0.35	0	169.21	1.1006e-38	***
JHI.Hv50k.2016.107882	54	30	29	69	0.36	0.07	0.38	0.08	0.02	0	0	0	0.95	1	1	1	0.01	0.22	0.24	0.02	0.24	0.02	0.06	0.08	0.98	0.03	0.87	0.13	0.13	0.22	0.2	0	173.216	1.46847e-39	***
JHI.Hv50k.2016.107883	54	30	29	69	0.11	0	0	0.46	0	0	0	0	1	NA	NA	1	0	0.25	0.18	0.04	0.2	0.05	0.21	0.27	1	0.06	0.15	0.85	0.15	0.25	0.22	0	182	1.77318e-41	***
JHI.Hv50k.2016.107910	54	30	29	69	0.14	0	0.13	0.47	0	0	0	0	1	NA	1	1	0	0.28	0.22	0.04	0.23	0.05	0.16	0.2	1	0.06	0.83	0.17	0.17	0.28	0.24	0	182	1.77318e-41	***
JHI.Hv50k.2016.107955	54	30	29	69	0.11	0	0	0.46	0	0	0	0	1	NA	NA	1	0	0.25	0.18	0.04	0.2	0.05	0.21	0.27	1	0.06	0.85	0.15	0.15	0.25	0.22	0	182	1.77318e-41	***
JHI.Hv50k.2016.107970	54	30	29	69	0.36	0.07	0.38	0.08	0.02	0	0	0	0.95	1	1	1	0.01	0.22	0.24	0.02	0.24	0.02	0.06	0.08	0.98	0.03	0.87	0.13	0.13	0.22	0.2	0	173.216	1.46847e-39	***
JHI.Hv50k.2016.107984	54	30	29	69	0.11	0	0	0.47	0	0	0	0	1	NA	NA	1	0	0.26	0.19	0.04	0.2	0.06	0.23	0.28	1	0.07	0.15	0.85	0.15	0.26	0.23	0	182	1.77318e-41	***
JHI.Hv50k.2016.107988	54	30	29	69	0.48	0.4	0.5	0.38	0	0	0.03	0	1	1	0.93	1	0.01	0.49	0.5	0.06	0.52	0.08	0.12	0.16	0.98	0.15	0.57	0.43	0.43	0.49	0.37	0	177.933	1.3701e-40	***
JHI.Hv50k.2016.107997	54	30	29	69	0.51	0.19	0.44	0.5	0.04	0.07	0.07	0.22	0.93	0.64	0.84	0.57	0.12	0.48	0.46	0.05	0.47	0.06	0.1	0.13	0.76	0.1	0.61	0.39	0.39	0.48	0.36	0	104.605	1.49086e-24	***
JHI.Hv50k.2016.108011	54	30	29	69	0.48	0.4	0.5	0.38	0	0	0.03	0	1	1	0.93	1	0.01	0.49	0.5	0.06	0.52	0.08	0.12	0.16	0.98	0.15	0.43	0.57	0.43	0.49	0.37	0	177.933	1.3701e-40	***
JHI.Hv50k.2016.108103	54	30	29	69	0.49	0.07	0.49	0.5	0	0	0	0	1	1	1	1	0	0.46	0.44	0.05	0.45	0.07	0.11	0.15	1	0.11	0.36	0.64	0.36	0.46	0.36	0	182	1.77318e-41	***
JHI.Hv50k.2016.108122	54	30	29	69	0.44	0	0.46	0.44	0	0	0.03	0	1	NA	0.92	1	0.01	0.48	0.44	0.11	0.48	0.15	0.25	0.3	0.97	0.22	0.4	0.6	0.4	0.48	0.37	0	177.87	1.4141e-40	***
JHI.Hv50k.2016.108145	54	30	29	69	0.46	0	0.5	0.33	0	0	0	0	1	NA	1	1	0	0.5	0.48	0.15	0.53	0.21	0.32	0.39	1	0.3	0.53	0.47	0.47	0.5	0.37	0	182	1.77318e-41	***
JHI.Hv50k.2016.108155	54	30	29	69	0.48	0	0.36	0.21	0	0	0.03	0	1	NA	0.9	1	0.01	0.49	0.5	0.24	0.58	0.32	0.48	0.55	0.97	0.43	0.43	0.57	0.43	0.49	0.37	0	177.946	1.36121e-40	***
JHI.Hv50k.2016.108157	54	30	29	69	0.48	0	0.36	0.21	0	0	0.03	0	1	NA	0.9	1	0.01	0.49	0.5	0.24	0.58	0.32	0.48	0.55	0.97	0.43	0.43	0.57	0.43	0.49	0.37	0	177.946	1.36121e-40	***
JHI.Hv50k.2016.108159	54	30	29	69	0.4	0	0.49	0.42	0.02	0	0	0	0.95	NA	1	1	0.01	0.38	0.36	0.03	0.37	0.05	0.09	0.12	0.99	0.07	0.75	0.25	0.25	0.38	0.3	0	176.706	2.53938e-40	***
JHI.Hv50k.2016.108163	54	30	29	69	0.48	0	0.36	0.21	0	0	0.03	0	1	NA	0.9	1	0.01	0.49	0.5	0.24	0.58	0.32	0.48	0.55	0.97	0.43	0.43	0.57	0.43	0.49	0.37	0	177.946	1.36121e-40	***
JHI.Hv50k.2016.108191	54	30	29	69	0.48	0	0.36	0.21	0	0	0.03	0	1	NA	0.9	1	0.01	0.49	0.5	0.24	0.58	0.32	0.48	0.55	0.97	0.43	0.57	0.43	0.43	0.49	0.37	0	177.946	1.36121e-40	***
JHI.Hv50k.2016.108203	54	30	29	69	0.12	0	0.07	0.48	0.02	0	0	0	0.85	NA	1	1	0.01	0.28	0.21	0.04	0.22	0.06	0.2	0.25	0.97	0.07	0.17	0.83	0.17	0.28	0.24	0	174.902	6.2892e-40	***
JHI.Hv50k.2016.108204	54	30	29	69	0.49	0.42	0.38	0.36	0.06	0.03	0	0	0.89	0.92	1	1	0.02	0.41	0.41	0	0.41	0	0	0	0.95	0	0.71	0.29	0.29	0.41	0.33	0	163.137	2.33548e-37	***
JHI.Hv50k.2016.108213	54	30	29	69	0.46	0	0.5	0.44	0	0	0	0	1	NA	1	1	0	0.49	0.46	0.11	0.5	0.15	0.24	0.3	1	0.23	0.57	0.43	0.43	0.49	0.37	0	182	1.77318e-41	***
JHI.Hv50k.2016.108216	54	30	29	69	0.46	0	0.44	0.42	0	0	0.07	0	1	NA	0.84	1	0.01	0.5	0.49	0.16	0.55	0.22	0.33	0.39	0.95	0.32	0.48	0.52	0.48	0.5	0.37	0	174.079	9.51141e-40	***
JHI.Hv50k.2016.108250	54	30	29	69	0.5	0.46	0.46	0.51	0.11	0.7	0.03	0.01	0.78	-0.53	0.92	0.97	0.16	0.49	0.48	0	0.49	0	0.01	0.01	0.55	0.01	0.57	0.43	0.43	0.49	0.37	0	82.97	8.32896e-20	***
JHI.Hv50k.2016.108291	54	30	29	69	0.45	0.4	0.36	0.16	0.04	0	0.03	0	0.92	1	0.9	1	0.02	0.33	0.35	0.01	0.36	0.01	0.03	0.04	0.95	0.02	0.21	0.79	0.21	0.33	0.28	0	164.458	1.20164e-37	***
JHI.Hv50k.2016.108296	54	30	29	69	0.33	0.07	0.16	0.48	0	0	0.03	0	1	1	0.79	1	0.01	0.35	0.29	0.03	0.3	0.04	0.1	0.13	0.97	0.05	0.22	0.78	0.22	0.35	0.29	0	176.266	3.16799e-40	***
JHI.Hv50k.2016.108324	54	30	29	69	0.45	0.4	0.36	0.16	0.04	0.07	0.03	0	0.92	0.83	0.9	1	0.03	0.33	0.35	0.01	0.36	0.01	0.03	0.04	0.9	0.02	0.79	0.21	0.21	0.33	0.28	0	153.257	3.3666e-35	***
JHI.Hv50k.2016.108325	54	30	29	69	0.45	0.43	0.36	0.16	0.04	0	0.03	0	0.92	1	0.9	1	0.02	0.34	0.36	0.01	0.37	0.02	0.03	0.04	0.95	0.02	0.22	0.78	0.22	0.34	0.28	0	164.774	1.02502e-37	***
JHI.Hv50k.2016.108446	54	30	29	69	0.35	0.07	0.13	0.48	0	0	0	0	1	1	1	1	0	0.36	0.3	0.04	0.31	0.05	0.12	0.15	1	0.06	0.23	0.77	0.23	0.36	0.29	0	182	1.77318e-41	***
JHI.Hv50k.2016.108465	54	30	29	69	0.45	0.43	0.36	0.16	0.04	0	0.03	0	0.92	1	0.9	1	0.02	0.34	0.36	0.01	0.37	0.02	0.03	0.04	0.95	0.02	0.78	0.22	0.22	0.34	0.28	0	164.774	1.02502e-37	***
JHI.Hv50k.2016.108466	54	30	29	69	0.45	0.43	0.36	0.16	0.04	0	0.03	0	0.92	1	0.9	1	0.02	0.34	0.36	0.01	0.37	0.02	0.03	0.04	0.95	0.02	0.78	0.22	0.22	0.34	0.28	0	164.774	1.02502e-37	***
JHI.Hv50k.2016.108474	54	30	29	69	0.49	0.46	0.52	0.46	0.04	0	0	0	0.92	1	1	1	0.01	0.49	0.5	0.02	0.51	0.03	0.04	0.05	0.98	0.05	0.44	0.56	0.44	0.49	0.37	0	173.972	1.00396e-39	***
JHI.Hv50k.2016.108493	54	30	29	69	0.33	0.07	0.43	0.49	0	0	0.03	0	1	1	0.92	1	0.01	0.4	0.36	0.03	0.38	0.04	0.09	0.12	0.97	0.07	0.27	0.73	0.27	0.4	0.32	0	176.985	2.20707e-40	***
JHI.Hv50k.2016.108518	54	30	29	69	0.33	0.07	0.19	0.5	0	0	0	0	1	1	1	1	0	0.37	0.31	0.04	0.33	0.05	0.13	0.17	1	0.08	0.25	0.75	0.25	0.37	0.3	0	182	1.77318e-41	***
JHI.Hv50k.2016.108519	54	30	29	69	0.35	0.07	0.46	0.5	0	0	0.03	0	1	1	0.92	1	0.01	0.42	0.39	0.04	0.4	0.05	0.1	0.13	0.98	0.08	0.71	0.29	0.29	0.42	0.33	0	177.214	1.96704e-40	***
JHI.Hv50k.2016.108540	54	30	29	69	0.33	0.07	0.19	0.5	0	0	0	0	1	1	1	1	0	0.38	0.32	0.05	0.34	0.06	0.15	0.19	1	0.09	0.74	0.26	0.26	0.38	0.31	0	182	1.77318e-41	***
JHI.Hv50k.2016.108544	54	30	29	69	0.37	0.07	0.46	0.51	0	0	0.03	0	1	1	0.92	1	0.01	0.43	0.4	0.05	0.42	0.06	0.12	0.15	0.98	0.1	0.32	0.68	0.32	0.43	0.34	0	177.402	1.78902e-40	***
JHI.Hv50k.2016.108545	54	30	29	69	0.33	0.07	0.22	0.5	0	0	0.03	0	1	1	0.84	1	0.01	0.39	0.33	0.05	0.34	0.06	0.14	0.18	0.97	0.09	0.74	0.26	0.26	0.39	0.31	0	176.852	2.35911e-40	***
JHI.Hv50k.2016.108561	54	30	29	69	0.5	0.5	0.5	0.48	0.56	0.97	0.59	0.28	-0.1	-0.93	-0.18	0.42	0.52	0.49	0.5	0	0.5	0	0	0	-0.2	0	0.56	0.44	0.44	0.49	0.37	0	0.613	0.433607
JHI.Hv50k.2016.108649	54	30	29	69	0.35	0.07	0.43	0.51	0	0	0.03	0	1	1	0.92	1	0.01	0.42	0.38	0.04	0.4	0.06	0.12	0.15	0.97	0.09	0.7	0.3	0.3	0.42	0.33	0	177.264	1.91759e-40	***
JHI.Hv50k.2016.108661	54	30	29	69	0.33	0.07	0.19	0.5	0	0	0	0	1	1	1	1	0	0.38	0.32	0.05	0.34	0.06	0.15	0.19	1	0.09	0.26	0.74	0.26	0.38	0.31	0	182	1.77318e-41	***
JHI.Hv50k.2016.108663	54	30	29	69	0.35	0.07	0.43	0.51	0	0	0.03	0	1	1	0.92	1	0.01	0.42	0.39	0.05	0.4	0.06	0.12	0.16	0.97	0.1	0.3	0.7	0.3	0.42	0.33	0	177.313	1.87163e-40	***
JHI.Hv50k.2016.108669	54	30	29	69	0.33	0.07	0.36	0.5	0	0	0.03	0	1	1	0.9	1	0.01	0.39	0.35	0.03	0.36	0.05	0.1	0.13	0.97	0.07	0.73	0.27	0.27	0.39	0.31	0	176.92	2.27994e-40	***
JHI.Hv50k.2016.108670	54	30	29	69	0.37	0.07	0.46	0.51	0	0	0.03	0	1	1	0.92	1	0.01	0.43	0.4	0.05	0.42	0.06	0.12	0.15	0.98	0.1	0.68	0.32	0.32	0.43	0.34	0	177.402	1.78902e-40	***
JHI.Hv50k.2016.108681	54	30	29	69	0.37	0.07	0.46	0.51	0	0	0.03	0	1	1	0.92	1	0.01	0.43	0.4	0.05	0.42	0.06	0.12	0.15	0.98	0.1	0.32	0.68	0.32	0.43	0.34	0	177.402	1.78902e-40	***
JHI.Hv50k.2016.108690	54	30	29	69	0.32	0.07	0.07	0.49	0.02	0	0	0	0.94	1	1	1	0.01	0.35	0.28	0.05	0.3	0.06	0.16	0.2	0.98	0.08	0.23	0.77	0.23	0.35	0.29	0	176.363	3.01633e-40	***
JHI.Hv50k.2016.108703	54	30	29	69	0.35	0.07	0.4	0.5	0	0	0.03	0	1	1	0.91	1	0.01	0.41	0.37	0.04	0.38	0.05	0.1	0.13	0.97	0.07	0.72	0.28	0.28	0.41	0.32	0	177.105	2.07778e-40	***
JHI.Hv50k.2016.108707	54	30	29	69	0.35	0.07	0.4	0.5	0	0	0.03	0	1	1	0.91	1	0.01	0.41	0.37	0.04	0.38	0.05	0.1	0.13	0.97	0.07	0.28	0.72	0.28	0.41	0.32	0	177.105	2.07778e-40	***
JHI.Hv50k.2016.108708	54	30	29	69	0.37	0.07	0.4	0.5	0	0	0.03	0	1	1	0.91	1	0.01	0.41	0.37	0.04	0.38	0.05	0.1	0.13	0.97	0.07	0.71	0.29	0.29	0.41	0.33	0	177.161	2.02031e-40	***
JHI.Hv50k.2016.108730	54	30	29	69	0.37	0.07	0.4	0.5	0	0	0.03	0	1	1	0.91	1	0.01	0.41	0.37	0.04	0.38	0.05	0.1	0.13	0.97	0.07	0.29	0.71	0.29	0.41	0.33	0	177.161	2.02031e-40	***
JHI.Hv50k.2016.108769	54	30	29	69	0.37	0.07	0.36	0.5	0	0	0.03	0	1	1	0.9	1	0.01	0.41	0.36	0.04	0.38	0.05	0.1	0.13	0.97	0.07	0.72	0.28	0.28	0.41	0.32	0	177.105	2.07778e-40	***
JHI.Hv50k.2016.108773	54	30	29	69	0.37	0.07	0.36	0.5	0	0	0.03	0	1	1	0.9	1	0.01	0.41	0.36	0.04	0.38	0.05	0.1	0.13	0.97	0.07	0.28	0.72	0.28	0.41	0.32	0	177.105	2.07778e-40	***
JHI.Hv50k.2016.108776	54	30	29	69	0.35	0.07	0.07	0.49	0	0	0	0	1	1	1	1	0	0.36	0.29	0.05	0.31	0.06	0.16	0.2	1	0.08	0.76	0.24	0.24	0.36	0.3	0	182	1.77318e-41	***
JHI.Hv50k.2016.108786	54	30	29	69	0.33	0.07	0.07	0.49	0	0	0	0	1	1	1	1	0	0.36	0.29	0.05	0.3	0.06	0.16	0.2	1	0.08	0.77	0.23	0.23	0.36	0.29	0	182	1.77318e-41	***
JHI.Hv50k.2016.108787	54	30	29	69	0.33	0.07	0.07	0.49	0	0	0	0	1	1	1	1	0	0.36	0.29	0.05	0.3	0.06	0.16	0.2	1	0.08	0.77	0.23	0.23	0.36	0.29	0	182	1.77318e-41	***
JHI.Hv50k.2016.108797	54	30	29	69	0.33	0.07	0.32	0.5	0	0	0.03	0	1	1	0.89	1	0.01	0.39	0.34	0.04	0.35	0.05	0.1	0.13	0.97	0.07	0.74	0.26	0.26	0.39	0.31	0	176.852	2.35911e-40	***
JHI.Hv50k.2016.108799	54	30	29	69	0.33	0.07	0.32	0.5	0	0	0.03	0	1	1	0.89	1	0.01	0.39	0.34	0.04	0.35	0.05	0.1	0.13	0.97	0.07	0.74	0.26	0.26	0.39	0.31	0	176.852	2.35911e-40	***
JHI.Hv50k.2016.108801	54	30	29	69	0.33	0.07	0.32	0.5	0	0	0.03	0	1	1	0.89	1	0.01	0.39	0.34	0.04	0.35	0.05	0.1	0.13	0.97	0.07	0.26	0.74	0.26	0.39	0.31	0	176.852	2.35911e-40	***
JHI.Hv50k.2016.108843	54	30	29	69	0.33	0.07	0.07	0.44	0	0	0	0	1	1	1	1	0	0.31	0.25	0.02	0.26	0.03	0.1	0.13	1	0.04	0.19	0.81	0.19	0.31	0.26	0	182	1.77318e-41	***
JHI.Hv50k.2016.108844	54	30	29	69	0.35	0.07	0.36	0.5	0	0	0.03	0	1	1	0.9	1	0.01	0.4	0.35	0.03	0.37	0.05	0.1	0.13	0.97	0.07	0.27	0.73	0.27	0.4	0.32	0	176.985	2.20707e-40	***
JHI.Hv50k.2016.108848	54	30	29	69	0.35	0.07	0.36	0.5	0	0	0.03	0	1	1	0.9	1	0.01	0.4	0.35	0.03	0.37	0.05	0.1	0.13	0.97	0.07	0.27	0.73	0.27	0.4	0.32	0	176.985	2.20707e-40	***
JHI.Hv50k.2016.108849	54	30	29	69	0.35	0.07	0.32	0.5	0	0	0.03	0	1	1	0.89	1	0.01	0.39	0.35	0.04	0.36	0.05	0.1	0.13	0.97	0.07	0.27	0.73	0.27	0.39	0.31	0	176.92	2.27994e-40	***
JHI.Hv50k.2016.108850	54	30	29	69	0.33	0.07	0.07	0.44	0	0	0	0	1	1	1	1	0	0.31	0.25	0.02	0.26	0.03	0.1	0.13	1	0.04	0.81	0.19	0.19	0.31	0.26	0	182	1.77318e-41	***
JHI.Hv50k.2016.108855	54	30	29	69	0.33	0.07	0.07	0.44	0	0	0	0	1	1	1	1	0	0.31	0.25	0.02	0.26	0.03	0.1	0.13	1	0.04	0.81	0.19	0.19	0.31	0.26	0	182	1.77318e-41	***
JHI.Hv50k.2016.108868	54	30	29	69	0.35	0.07	0.36	0.46	0	0	0.03	0	1	1	0.9	1	0.01	0.36	0.33	0.02	0.34	0.03	0.06	0.08	0.97	0.04	0.76	0.24	0.24	0.36	0.3	0	176.544	2.75516e-40	***
JHI.Hv50k.2016.108874	54	30	29	69	0.33	0.07	0.07	0.44	0	0	0	0	1	1	1	1	0	0.31	0.25	0.02	0.26	0.03	0.1	0.13	1	0.04	0.19	0.81	0.19	0.31	0.26	0	182	1.77318e-41	***
JHI.Hv50k.2016.108899	54	30	29	69	0.33	0.03	0.07	0.44	0	0.03	0	0	1	0	1	1	0.01	0.31	0.25	0.03	0.26	0.04	0.11	0.14	0.96	0.05	0.81	0.19	0.19	0.31	0.26	0	175.549	4.5429e-40	***
JHI.Hv50k.2016.108902	54	30	29	69	0.33	0.07	0.07	0.44	0	0	0	0	1	1	1	1	0	0.31	0.25	0.02	0.26	0.03	0.1	0.13	1	0.04	0.81	0.19	0.19	0.31	0.26	0	182	1.77318e-41	***
JHI.Hv50k.2016.108907	54	30	29	69	0.41	0.07	0.49	0.48	0	0	0.07	0	1	1	0.86	1	0.01	0.47	0.44	0.08	0.47	0.11	0.19	0.23	0.95	0.17	0.62	0.38	0.38	0.47	0.36	0	173.648	1.18151e-39	***
JHI.Hv50k.2016.108924	54	30	29	69	0.35	0.07	0.49	0.48	0	0	0.07	0	1	1	0.86	1	0.01	0.4	0.38	0.04	0.4	0.05	0.09	0.12	0.95	0.07	0.28	0.72	0.28	0.4	0.32	0	172.219	2.42378e-39	***
JHI.Hv50k.2016.108926	54	30	29	69	0.33	0.07	0.13	0.44	0	0	0	0	1	1	1	1	0	0.32	0.27	0.02	0.27	0.03	0.08	0.1	1	0.04	0.2	0.8	0.2	0.32	0.27	0	182	1.77318e-41	***
JHI.Hv50k.2016.108928	54	30	29	69	0.41	0.07	0.5	0.48	0	0	0.07	0	1	1	0.86	1	0.01	0.48	0.45	0.09	0.48	0.11	0.19	0.24	0.95	0.18	0.61	0.39	0.39	0.48	0.36	0	173.691	1.15627e-39	***
JHI.Hv50k.2016.108929	54	30	29	69	0.33	0.07	0.07	0.44	0	0	0	0	1	1	1	1	0	0.31	0.25	0.02	0.26	0.03	0.1	0.13	1	0.04	0.81	0.19	0.19	0.31	0.26	0	182	1.77318e-41	***
JHI.Hv50k.2016.108931	54	30	29	69	0.33	0.07	0.13	0.44	0	0	0	0	1	1	1	1	0	0.32	0.27	0.02	0.27	0.03	0.08	0.1	1	0.04	0.2	0.8	0.2	0.32	0.27	0	182	1.77318e-41	***
JHI.Hv50k.2016.109076	54	30	29	69	0.33	0.07	0.07	0.4	0	0	0	0	1	1	1	1	0	0.29	0.24	0.02	0.24	0.02	0.08	0.1	1	0.03	0.18	0.82	0.18	0.29	0.25	0	182	1.77318e-41	***
JHI.Hv50k.2016.109125	54	30	29	69	0.32	0.07	0.07	0.4	0.02	0	0	0	0.94	1	1	1	0.01	0.29	0.23	0.02	0.24	0.02	0.08	0.1	0.98	0.03	0.17	0.83	0.17	0.29	0.25	0	175.08	5.75097e-40	***
JHI.Hv50k.2016.109128	54	30	29	69	0.23	0.07	0.03	0.34	0.15	0	0.03	0.12	0.35	1	0	0.66	0.09	0.22	0.18	0.01	0.18	0.01	0.06	0.08	0.56	0.02	0.87	0.13	0.13	0.22	0.2	0	62.215	3.07977e-15	***
JHI.Hv50k.2016.109148	54	30	29	69	0.41	0.07	0.51	0.5	0	0	0.07	0	1	1	0.87	1	0.01	0.47	0.45	0.07	0.47	0.1	0.16	0.21	0.95	0.16	0.63	0.37	0.37	0.47	0.36	0	173.554	1.2385e-39	***
JHI.Hv50k.2016.109157	54	30	29	69	0.5	0	0.52	0.49	0	0	0	0	1	NA	1	1	0	0.48	0.47	0.09	0.5	0.12	0.19	0.24	1	0.19	0.59	0.41	0.41	0.48	0.37	0	182	1.77318e-41	***
JHI.Hv50k.2016.109206	54	30	29	69	0.42	0.07	0.49	0.5	0	0	0.07	0	1	1	0.86	1	0.01	0.47	0.44	0.07	0.46	0.09	0.15	0.19	0.95	0.14	0.37	0.63	0.37	0.47	0.36	0	173.503	1.27061e-39	***
JHI.Hv50k.2016.109216	54	30	29	69	0.33	0.07	0.47	0.48	0	0	0.07	0	1	1	0.85	1	0.01	0.39	0.37	0.03	0.38	0.04	0.08	0.11	0.95	0.06	0.74	0.26	0.26	0.39	0.31	0	171.846	2.92416e-39	***
JHI.Hv50k.2016.109232	54	30	29	69	0.39	0.07	0.13	0.5	0	0	0	0	1	1	1	1	0	0.42	0.35	0.08	0.38	0.11	0.22	0.28	1	0.15	0.3	0.7	0.3	0.42	0.33	0	182	1.77318e-41	***
JHI.Hv50k.2016.109248	54	30	29	69	0.46	0.5	0.48	0.47	0.15	0.97	0.03	0.01	0.68	-0.93	0.93	0.97	0.21	0.5	0.5	0.02	0.51	0.03	0.04	0.05	0.39	0.05	0.51	0.49	0.49	0.5	0.37	0	59.361	1.31227e-14	***
JHI.Hv50k.2016.109271	54	30	29	69	0.24	0.07	0.36	0.47	0.02	0	0.03	0	0.92	1	0.9	1	0.01	0.34	0.31	0.02	0.32	0.03	0.08	0.1	0.95	0.04	0.78	0.22	0.22	0.34	0.28	0	170.523	5.68636e-39	***
JHI.Hv50k.2016.109290	54	30	29	69	0.24	0.07	0.38	0.47	0.02	0	0	0	0.92	1	1	1	0.01	0.35	0.31	0.02	0.32	0.03	0.08	0.1	0.98	0.05	0.78	0.22	0.22	0.35	0.29	0	176.266	3.16799e-40	***
JHI.Hv50k.2016.109299	54	30	29	69	0.24	0.07	0.07	0.33	0.02	0	0	0	0.92	1	1	1	0.01	0.22	0.18	0.01	0.19	0.01	0.04	0.05	0.97	0.01	0.13	0.87	0.13	0.22	0.2	0	173.216	1.46847e-39	***
JHI.Hv50k.2016.109382	54	30	29	69	0.48	0.07	0.13	0.44	0	0	0	0	1	1	1	1	0	0.37	0.32	0.04	0.33	0.05	0.12	0.16	1	0.07	0.25	0.75	0.25	0.37	0.3	0	182	1.77318e-41	***
JHI.Hv50k.2016.109383	54	30	29	69	0.48	0.07	0.13	0.44	0	0	0	0	1	1	1	1	0	0.37	0.32	0.04	0.33	0.05	0.12	0.16	1	0.07	0.25	0.75	0.25	0.37	0.3	0	182	1.77318e-41	***
JHI.Hv50k.2016.109411	54	30	29	69	0.51	0	0.5	0.35	0	0	0	0	1	NA	1	1	0	0.5	0.49	0.15	0.54	0.2	0.3	0.37	1	0.3	0.5	0.5	0.5	0.5	0.38	0	182	1.77318e-41	***
JHI.Hv50k.2016.109430	54	30	29	69	0.32	0	0.19	0.51	0.02	0	0	0.01	0.94	NA	1	0.97	0.01	0.39	0.32	0.06	0.34	0.09	0.2	0.25	0.97	0.12	0.74	0.26	0.26	0.39	0.31	0	171.846	2.92416e-39	***
JHI.Hv50k.2016.109446	54	30	29	69	0.36	0	0.25	0.51	0.02	0	0	0.01	0.95	NA	1	0.97	0.01	0.41	0.35	0.07	0.37	0.09	0.2	0.25	0.97	0.13	0.29	0.71	0.29	0.41	0.33	0	172.439	2.16976e-39	***
JHI.Hv50k.2016.109460	54	30	29	69	0.2	0	0.19	0.42	0.04	0	0	0.03	0.82	NA	1	0.93	0.02	0.27	0.22	0.02	0.23	0.02	0.08	0.11	0.92	0.03	0.16	0.84	0.16	0.27	0.23	0	153.363	3.19067e-35	***
JHI.Hv50k.2016.109469	54	30	29	69	0.51	0.13	0.43	0.45	0	0	0.03	0.01	1	1	0.92	0.97	0.01	0.5	0.5	0.12	0.54	0.17	0.25	0.3	0.97	0.27	0.54	0.46	0.46	0.5	0.37	0	174.041	9.69518e-40	***
JHI.Hv50k.2016.109470	54	30	29	69	0.17	0	0.19	0.41	0	0	0	0.01	1	NA	1	0.96	0.01	0.26	0.21	0.02	0.22	0.02	0.08	0.11	0.98	0.03	0.85	0.15	0.15	0.26	0.22	0	174.287	8.56724e-40	***
JHI.Hv50k.2016.109473	54	30	29	69	0.46	0.07	0.19	0.49	0	0	0	0.01	1	1	1	0.97	0.01	0.45	0.4	0.09	0.43	0.12	0.23	0.28	0.99	0.17	0.35	0.65	0.35	0.45	0.35	0	177.625	1.59986e-40	***
JHI.Hv50k.2016.109482	54	30	29	69	0.51	0.13	0.43	0.45	0	0	0.03	0.01	1	1	0.92	0.97	0.01	0.5	0.5	0.12	0.54	0.17	0.25	0.3	0.97	0.27	0.54	0.46	0.46	0.5	0.37	0	174.041	9.69518e-40	***
JHI.Hv50k.2016.109494	54	30	29	69	0.42	0.07	0.19	0.46	0	0	0	0.01	1	1	1	0.97	0.01	0.37	0.32	0.03	0.33	0.04	0.09	0.12	0.99	0.06	0.76	0.24	0.24	0.37	0.3	0	176.627	2.64228e-40	***
JHI.Hv50k.2016.109499	54	30	29	69	0.42	0.07	0.19	0.47	0	0	0	0	1	1	1	1	0	0.37	0.32	0.03	0.33	0.04	0.1	0.12	1	0.06	0.75	0.25	0.25	0.37	0.3	0	182	1.77318e-41	***
JHI.Hv50k.2016.109506	54	30	29	69	0.39	0	0.38	0.5	0	0	0	0	1	NA	1	1	0	0.48	0.48	0.16	0.53	0.22	0.34	0.4	1	0.32	0.59	0.41	0.41	0.48	0.37	0	182	1.77318e-41	***
JHI.Hv50k.2016.109511	54	30	29	69	0.39	0	0.38	0.5	0	0	0	0	1	NA	1	1	0	0.48	0.48	0.16	0.53	0.22	0.34	0.4	1	0.32	0.41	0.59	0.41	0.48	0.37	0	182	1.77318e-41	***
JHI.Hv50k.2016.109544	54	30	29	69	0.19	0.07	0.07	0.27	0.02	0	0	0	0.9	1	1	1	0.01	0.18	0.15	0	0.15	0	0.02	0.02	0.97	0	0.1	0.9	0.1	0.18	0.17	0	171.214	4.01863e-39	***
JHI.Hv50k.2016.109560	54	30	29	69	0.47	0.07	0.49	0.5	0.13	0	0.48	0.09	0.72	1	0.02	0.83	0.15	0.45	0.43	0.05	0.45	0.06	0.11	0.14	0.54	0.1	0.66	0.34	0.34	0.45	0.35	0	81.951	1.39502e-19	***
JHI.Hv50k.2016.109640	54	30	29	69	0.48	0.5	0.07	0.49	0.02	0.97	0	0	0.96	-0.93	1	1	0.16	0.49	0.48	0.09	0.51	0.12	0.19	0.24	0.36	0.19	0.42	0.58	0.42	0.49	0.37	0	79.842	4.05621e-19	***
JHI.Hv50k.2016.109641	54	30	29	69	0.31	0.07	0.52	0.45	0	0	0.03	0	1	1	0.93	1	0.01	0.39	0.39	0.05	0.41	0.07	0.14	0.18	0.97	0.11	0.27	0.73	0.27	0.39	0.31	0	176.92	2.27994e-40	***
JHI.Hv50k.2016.109666	54	30	29	69	0.51	0.07	0.27	0.45	0	0	0.1	0	1	1	0.62	1	0.02	0.5	0.5	0.18	0.56	0.24	0.35	0.42	0.92	0.35	0.54	0.46	0.46	0.5	0.37	0	170.138	6.90178e-39	***
JHI.Hv50k.2016.109678	54	30	29	69	0.51	0.07	0	0.42	0	0	0	0	1	1	NA	1	0	0.49	0.5	0.25	0.58	0.33	0.49	0.57	1	0.44	0.42	0.58	0.42	0.49	0.37	0	182	1.77318e-41	***
JHI.Hv50k.2016.109689	54	30	29	69	0.44	0.07	0.51	0.48	0	0	0.1	0	1	1	0.8	1	0.02	0.44	0.44	0.06	0.46	0.08	0.14	0.17	0.93	0.13	0.33	0.67	0.33	0.44	0.35	0	168.732	1.39967e-38	***
JHI.Hv50k.2016.109691	54	30	29	69	0.33	0.07	0.25	0.46	0	0	0.07	0	1	1	0.72	1	0.01	0.34	0.3	0.02	0.3	0.03	0.07	0.09	0.94	0.04	0.22	0.78	0.22	0.34	0.28	0	170.523	5.68636e-39	***
JHI.Hv50k.2016.109698	54	30	29	69	0.51	0.07	0.16	0.44	0	0	0.03	0	1	1	0.79	1	0.01	0.49	0.5	0.2	0.57	0.27	0.41	0.48	0.97	0.39	0.55	0.45	0.45	0.49	0.37	0	177.978	1.33916e-40	***
JHI.Hv50k.2016.109787	54	30	29	69	0.09	0	0.32	0.27	0.02	0	0.03	0	0.79	NA	0.89	1	0.01	0.19	0.18	0.01	0.18	0.01	0.05	0.07	0.92	0.01	0.1	0.9	0.1	0.19	0.17	0	161.238	6.07117e-37	***
JHI.Hv50k.2016.109792	54	30	29	69	0.26	0	0.25	0.46	0	0	0	0	1	NA	1	1	0	0.32	0.27	0.03	0.28	0.03	0.1	0.13	1	0.05	0.8	0.2	0.2	0.32	0.27	0	182	1.77318e-41	***
JHI.Hv50k.2016.109799	54	30	29	69	0.26	0	0.25	0.46	0	0	0	0	1	NA	1	1	0	0.32	0.27	0.03	0.28	0.03	0.1	0.13	1	0.05	0.2	0.8	0.2	0.32	0.27	0	182	1.77318e-41	***
JHI.Hv50k.2016.109800	54	30	29	69	0.26	0	0.25	0.46	0	0	0	0	1	NA	1	1	0	0.32	0.27	0.03	0.28	0.03	0.1	0.13	1	0.05	0.2	0.8	0.2	0.32	0.27	0	182	1.77318e-41	***
JHI.Hv50k.2016.109823	54	30	29	69	0.31	0	0.25	0.5	0	0	0	0	1	NA	1	1	0	0.38	0.32	0.05	0.33	0.07	0.16	0.21	1	0.09	0.25	0.75	0.25	0.38	0.31	0	182	1.77318e-41	***
JHI.Hv50k.2016.109824	54	30	29	69	0.31	0	0.25	0.5	0	0	0	0	1	NA	1	1	0	0.38	0.32	0.05	0.33	0.07	0.16	0.21	1	0.09	0.75	0.25	0.25	0.38	0.31	0	182	1.77318e-41	***
JHI.Hv50k.2016.109860	54	30	29	69	0.2	0	0.34	0.29	0	0	0.07	0	1	NA	0.8	1	0.01	0.23	0.22	0.01	0.22	0.01	0.04	0.05	0.92	0.01	0.13	0.87	0.13	0.23	0.2	0	164.949	9.38635e-38	***
JHI.Hv50k.2016.109861	54	30	29	69	0.51	0	0.07	0.42	0	0	0	0	1	NA	1	1	0	0.49	0.5	0.25	0.58	0.33	0.5	0.57	1	0.44	0.56	0.44	0.44	0.49	0.37	0	182	1.77318e-41	***
JHI.Hv50k.2016.109865	54	30	29	69	0.51	0	0.07	0.42	0	0	0	0	1	NA	1	1	0	0.49	0.5	0.25	0.58	0.33	0.5	0.57	1	0.44	0.43	0.57	0.43	0.49	0.37	0	182	1.77318e-41	***
JHI.Hv50k.2016.109909	54	30	29	69	0.5	0	0.38	0.5	0	0	0.07	0	1	NA	0.82	1	0.01	0.5	0.5	0.15	0.55	0.2	0.3	0.36	0.95	0.3	0.53	0.47	0.47	0.5	0.37	0	174.054	9.63488e-40	***
JHI.Hv50k.2016.109912	54	30	29	69	0.34	0	0.25	0.44	0.02	0	0	0	0.95	NA	1	1	0.01	0.33	0.28	0.02	0.29	0.03	0.08	0.1	0.98	0.04	0.79	0.21	0.21	0.33	0.27	0	175.938	3.73482e-40	***
JHI.Hv50k.2016.109913	54	30	29	69	0.51	0.07	0.51	0.49	0	0	0.07	0	1	1	0.87	1	0.01	0.5	0.49	0.09	0.52	0.12	0.19	0.23	0.96	0.2	0.54	0.46	0.46	0.5	0.37	0	174.027	9.76547e-40	***
JHI.Hv50k.2016.109914	54	30	29	69	0.34	0	0.25	0.44	0.02	0	0	0	0.95	NA	1	1	0.01	0.33	0.28	0.02	0.29	0.03	0.08	0.1	0.98	0.04	0.79	0.21	0.21	0.33	0.27	0	175.938	3.73482e-40	***
JHI.Hv50k.2016.109924	54	30	29	69	0.46	0.07	0.49	0.5	0.04	0	0.14	0.04	0.92	1	0.72	0.91	0.05	0.47	0.46	0.08	0.49	0.11	0.18	0.23	0.86	0.18	0.38	0.62	0.38	0.47	0.36	0	145.675	1.52858e-33	***
JHI.Hv50k.2016.109962	54	30	29	69	0.31	0	0.3	0.47	0	0	0	0	1	NA	1	1	0	0.34	0.3	0.03	0.31	0.04	0.09	0.12	1	0.05	0.22	0.78	0.22	0.34	0.28	0	182	1.77318e-41	***
JHI.Hv50k.2016.109963	54	30	29	69	0.31	0	0.47	0.49	0	0	0.07	0	1	NA	0.85	1	0.01	0.39	0.36	0.05	0.38	0.06	0.13	0.16	0.95	0.09	0.73	0.27	0.27	0.39	0.32	0	171.977	2.73834e-39	***
JHI.Hv50k.2016.109985	54	30	29	69	0.37	0.16	0.52	0.35	0	0.03	0.1	0	1	0.79	0.8	1	0.02	0.37	0.39	0.04	0.4	0.05	0.1	0.13	0.9	0.08	0.75	0.25	0.25	0.37	0.3	0	161.143	6.36739e-37	***
JHI.Hv50k.2016.11	54	30	29	69	0.51	0	0.47	0.39	0	0	0	0	1	NA	1	1	0	0.5	0.5	0.16	0.55	0.21	0.32	0.38	1	0.32	0.46	0.54	0.46	0.5	0.37	0	182	1.77318e-41	***
JHI.Hv50k.2016.110003	54	30	29	69	0.31	0	0.25	0.45	0	0	0	0	1	NA	1	1	0	0.32	0.28	0.02	0.28	0.03	0.09	0.11	1	0.04	0.2	0.8	0.2	0.32	0.27	0	182	1.77318e-41	***
JHI.Hv50k.2016.110015	54	30	29	69	0.31	0	0.34	0.48	0	0	0.14	0.06	1	NA	0.59	0.88	0.04	0.36	0.32	0.03	0.33	0.04	0.11	0.14	0.83	0.06	0.76	0.24	0.24	0.36	0.3	0	140.365	2.21541e-32	***
JHI.Hv50k.2016.110017	54	30	29	69	0.51	0.13	0.52	0.31	0	0	0.1	0	1	1	0.8	1	0.02	0.5	0.5	0.13	0.54	0.18	0.27	0.33	0.93	0.28	0.46	0.54	0.46	0.5	0.37	0	170.118	6.97102e-39	***
JHI.Hv50k.2016.110052	54	30	29	69	0.42	0.07	0.38	0.49	0.02	0	0	0	0.96	1	1	1	0.01	0.41	0.37	0.03	0.38	0.04	0.09	0.11	0.99	0.07	0.71	0.29	0.29	0.41	0.33	0	177.161	2.02031e-40	***
JHI.Hv50k.2016.110059	54	30	29	69	0.31	0	0.19	0.46	0	0	0	0	1	NA	1	1	0	0.32	0.27	0.03	0.28	0.04	0.1	0.13	1	0.05	0.8	0.2	0.2	0.32	0.27	0	182	1.77318e-41	***
JHI.Hv50k.2016.110068	54	30	29	69	0.41	0.13	0.52	0.51	0	0	0.03	0	1	1	0.93	1	0.01	0.47	0.45	0.06	0.47	0.08	0.14	0.17	0.98	0.13	0.63	0.37	0.37	0.47	0.36	0	177.739	1.51013e-40	***
JHI.Hv50k.2016.110074	54	30	29	69	0.31	0	0.19	0.46	0	0	0	0	1	NA	1	1	0	0.32	0.27	0.03	0.28	0.04	0.1	0.13	1	0.05	0.8	0.2	0.2	0.32	0.27	0	182	1.77318e-41	***
JHI.Hv50k.2016.110080	54	30	29	69	0.26	0.1	0.36	0.1	0	0.03	0.03	0.01	1	0.66	0.9	0.85	0.02	0.19	0.21	0.01	0.21	0.01	0.03	0.04	0.9	0.01	0.89	0.11	0.11	0.19	0.17	0	151.991	6.36527e-35	***
JHI.Hv50k.2016.110087	54	30	29	69	0.26	0.1	0.36	0.08	0	0.03	0.03	0	1	0.66	0.9	1	0.01	0.19	0.21	0.01	0.21	0.01	0.04	0.05	0.91	0.01	0.9	0.1	0.1	0.19	0.17	0	161.238	6.07117e-37	***
JHI.Hv50k.2016.110105	54	30	29	69	0.51	0.13	0.48	0.16	0.02	0	0.03	0	0.96	1	0.93	1	0.01	0.48	0.5	0.18	0.56	0.24	0.36	0.43	0.96	0.36	0.4	0.6	0.4	0.48	0.37	0	173.769	1.11155e-39	***
JHI.Hv50k.2016.110120	54	30	29	69	0.5	0.19	0.43	0.5	0	0	0.03	0	1	1	0.92	1	0.01	0.5	0.5	0.09	0.53	0.12	0.18	0.23	0.98	0.21	0.47	0.53	0.47	0.5	0.37	0	178.007	1.31972e-40	***
JHI.Hv50k.2016.110124	54	30	29	69	0.26	0.07	0.4	0.06	0	0	0.03	0	1	1	0.91	1	0.01	0.18	0.21	0.01	0.21	0.02	0.07	0.09	0.96	0.02	0.9	0.1	0.1	0.18	0.17	0	171.214	4.01863e-39	***
JHI.Hv50k.2016.110146	54	30	29	69	0.48	0.16	0.52	0.5	0	0.03	0.07	0	1	0.79	0.87	1	0.02	0.47	0.46	0.04	0.47	0.06	0.09	0.12	0.94	0.1	0.62	0.38	0.38	0.47	0.36	0	169.443	9.79076e-39	***
JHI.Hv50k.2016.110148	54	30	29	69	0.44	0.13	0.5	0.51	0	0	0.07	0	1	1	0.86	1	0.01	0.46	0.44	0.04	0.45	0.06	0.1	0.13	0.96	0.1	0.64	0.36	0.36	0.46	0.35	0	173.393	1.34312e-39	***
JHI.Hv50k.2016.110159	54	30	29	69	0.46	0.13	0.5	0.51	0.11	0	0.28	0	0.76	1	0.45	1	0.08	0.46	0.44	0.04	0.46	0.06	0.1	0.12	0.76	0.1	0.64	0.36	0.36	0.46	0.36	0	126.468	2.42869e-29	***
JHI.Hv50k.2016.110163	54	30	29	69	0.41	0.16	0.25	0.49	0	0.03	0	0	1	0.79	1	1	0.01	0.4	0.35	0.03	0.36	0.03	0.07	0.09	0.97	0.05	0.27	0.73	0.27	0.4	0.32	0	176.985	2.20707e-40	***
JHI.Hv50k.2016.110223	54	30	29	69	0.38	0.1	0.38	0.48	0.02	0.1	0	0	0.95	-0.04	1	1	0.02	0.39	0.36	0.02	0.37	0.03	0.07	0.08	0.91	0.05	0.73	0.27	0.27	0.39	0.32	0	162.237	3.67216e-37	***
JHI.Hv50k.2016.110245	54	30	29	69	0.28	0	0.44	0.18	0	0	0	0	1	NA	1	1	0	0.24	0.25	0.02	0.26	0.03	0.08	0.11	1	0.04	0.14	0.86	0.14	0.24	0.21	0	182	1.77318e-41	***
JHI.Hv50k.2016.110271	54	30	29	69	0.29	0.1	0.24	0.42	0.24	0.1	0.21	0.19	0.18	-0.04	0.15	0.55	0.19	0.31	0.28	0.01	0.28	0.02	0.05	0.06	0.3	0.02	0.8	0.2	0.2	0.31	0.26	0	27.341	1.70565e-07	***
JHI.Hv50k.2016.110273	54	30	29	69	0.26	0	0.1	0.4	0.19	0	0.03	0.2	0.27	NA	0.66	0.5	0.14	0.26	0.21	0.02	0.22	0.03	0.09	0.12	0.45	0.03	0.16	0.84	0.16	0.26	0.23	0	41.928	9.47158e-11	***
JHI.Hv50k.2016.110327	54	30	29	69	0.49	0	0.51	0.5	0.35	0	0.45	0.42	0.28	NA	0.12	0.16	0.34	0.46	0.44	0.07	0.47	0.09	0.16	0.2	0.19	0.15	0.37	0.63	0.37	0.46	0.36	0	13.993	0.000183459	***
JHI.Hv50k.2016.110404	54	30	29	69	0.28	0	0.43	0.18	0	0	0.03	0	1	NA	0.92	1	0.01	0.23	0.24	0.02	0.25	0.02	0.08	0.1	0.96	0.03	0.87	0.13	0.13	0.23	0.21	0	173.517	1.26195e-39	***
JHI.Hv50k.2016.110451	54	30	29	69	0.37	0.07	0.13	0.48	0	0.07	0	0.01	1	-0.02	1	0.97	0.02	0.36	0.3	0.03	0.31	0.05	0.12	0.15	0.92	0.06	0.77	0.23	0.23	0.36	0.29	0	165.625	6.68055e-38	***
JHI.Hv50k.2016.110539	54	30	29	69	0.35	0.1	0.43	0.5	0	0.03	0.03	0	1	0.66	0.92	1	0.01	0.41	0.38	0.03	0.39	0.04	0.08	0.11	0.95	0.07	0.29	0.71	0.29	0.41	0.32	0	172.332	2.29019e-39	***
JHI.Hv50k.2016.110547	54	30	29	69	0.51	0.19	0.51	0.51	0	0	0	0	1	1	1	1	0	0.49	0.48	0.06	0.5	0.07	0.12	0.15	1	0.13	0.57	0.43	0.43	0.49	0.37	0	182	1.77318e-41	***
JHI.Hv50k.2016.110570	54	30	29	69	0.31	0	0.19	0.47	0	0	0	0	1	NA	1	1	0	0.33	0.27	0.03	0.28	0.04	0.11	0.14	1	0.05	0.21	0.79	0.21	0.33	0.28	0	182	1.77318e-41	***
JHI.Hv50k.2016.110633	54	30	29	69	0.28	0	0.44	0.03	0	0	0.07	0	1	NA	0.84	1	0.01	0.19	0.22	0.03	0.23	0.04	0.13	0.17	0.91	0.05	0.9	0.1	0.1	0.19	0.17	0	161.238	6.07117e-37	***
JHI.Hv50k.2016.110634	54	30	29	69	0.35	0.1	0.19	0.48	0	0.03	0	0	1	0.66	1	1	0.01	0.36	0.31	0.03	0.32	0.04	0.09	0.12	0.97	0.05	0.76	0.24	0.24	0.36	0.3	0	176.544	2.75516e-40	***
JHI.Hv50k.2016.110645	54	30	29	69	0.51	0.26	0.3	0.5	0	0.03	0	0	1	0.87	1	1	0.01	0.5	0.5	0.11	0.54	0.14	0.21	0.27	0.98	0.24	0.48	0.52	0.48	0.5	0.37	0	178.016	1.314e-40	***
JHI.Hv50k.2016.110654	54	30	29	69	0.31	0	0.46	0.48	0	0	0.03	0	1	NA	0.92	1	0.01	0.38	0.35	0.04	0.36	0.05	0.11	0.14	0.97	0.07	0.75	0.25	0.25	0.38	0.3	0	176.706	2.53938e-40	***
JHI.Hv50k.2016.110659	54	30	29	69	0.46	0.19	0.27	0.33	0	0	0.03	0	1	1	0.87	1	0.01	0.46	0.48	0.17	0.54	0.23	0.35	0.42	0.97	0.33	0.35	0.65	0.35	0.46	0.35	0	177.656	1.57513e-40	***
JHI.Hv50k.2016.110876	54	30	29	69	0.28	0.19	0.52	0.29	0	0	0.07	0	1	1	0.87	1	0.01	0.33	0.36	0.04	0.37	0.05	0.11	0.14	0.95	0.07	0.21	0.79	0.21	0.33	0.28	0	170.095	7.05509e-39	***
JHI.Hv50k.2016.110885	54	30	29	69	0.3	0.13	0.49	0.25	0.02	0.13	0.1	0	0.94	-0.05	0.79	1	0.04	0.3	0.32	0.03	0.33	0.03	0.08	0.1	0.78	0.05	0.82	0.18	0.18	0.3	0.25	0	132.097	1.42512e-30	***
JHI.Hv50k.2016.110889	54	30	29	69	0.5	0.5	0.4	0.5	0.13	0.9	0.03	0.01	0.74	-0.81	0.91	0.97	0.2	0.5	0.49	0.02	0.5	0.02	0.03	0.04	0.43	0.04	0.54	0.46	0.46	0.5	0.37	0	65.807	4.9722e-16	***
JHI.Hv50k.2016.110895	54	30	29	69	0.48	0.5	0.51	0.5	0.26	1	0.28	0.39	0.46	-1	0.46	0.22	0.43	0.5	0.5	0	0.5	0	0	0	0.03	0	0.53	0.47	0.47	0.5	0.37	0	3.014	0.0825534
JHI.Hv50k.2016.110935	54	30	29	69	0.42	0.07	0.43	0.49	0	0	0.03	0	1	1	0.92	1	0.01	0.42	0.39	0.03	0.4	0.04	0.09	0.11	0.98	0.07	0.7	0.3	0.3	0.42	0.33	0	177.264	1.91759e-40	***
JHI.Hv50k.2016.110936	54	30	29	69	0.5	0.24	0.43	0.49	0.02	0	0.03	0	0.96	1	0.92	1	0.01	0.5	0.5	0.08	0.53	0.11	0.17	0.21	0.97	0.19	0.52	0.48	0.48	0.5	0.37	0	174.079	9.51141e-40	***
JHI.Hv50k.2016.110937	54	30	29	69	0.35	0.1	0.27	0.5	0	0.03	0.03	0	1	0.66	0.87	1	0.01	0.39	0.34	0.03	0.35	0.05	0.1	0.13	0.94	0.07	0.26	0.74	0.26	0.39	0.31	0	171.846	2.92416e-39	***
JHI.Hv50k.2016.110938	54	30	29	69	0.35	0.1	0.27	0.5	0	0.03	0.03	0	1	0.66	0.87	1	0.01	0.39	0.34	0.03	0.35	0.05	0.1	0.13	0.94	0.07	0.26	0.74	0.26	0.39	0.31	0	171.846	2.92416e-39	***
JHI.Hv50k.2016.110939	54	30	29	69	0.44	0.07	0.44	0.48	0	0	0.07	0	1	1	0.84	1	0.01	0.41	0.39	0.03	0.4	0.04	0.07	0.1	0.95	0.06	0.71	0.29	0.29	0.41	0.33	0	172.439	2.16976e-39	***
JHI.Hv50k.2016.110940	54	30	29	69	0.44	0.07	0.43	0.49	0	0	0.03	0	1	1	0.92	1	0.01	0.42	0.39	0.03	0.4	0.05	0.09	0.11	0.98	0.07	0.7	0.3	0.3	0.42	0.33	0	177.313	1.87163e-40	***
JHI.Hv50k.2016.110941	54	30	29	69	0.35	0.1	0.3	0.5	0	0.03	0	0	1	0.66	1	1	0.01	0.39	0.34	0.03	0.36	0.04	0.1	0.12	0.97	0.06	0.73	0.27	0.27	0.39	0.31	0	176.92	2.27994e-40	***
JHI.Hv50k.2016.110947	54	30	29	69	0.44	0.07	0.43	0.48	0	0	0.03	0	1	1	0.92	1	0.01	0.41	0.38	0.03	0.39	0.04	0.07	0.1	0.98	0.06	0.71	0.29	0.29	0.41	0.33	0	177.161	2.02031e-40	***
JHI.Hv50k.2016.110962	54	30	29	69	0.35	0.1	0.3	0.5	0	0.03	0	0	1	0.66	1	1	0.01	0.39	0.34	0.03	0.36	0.04	0.1	0.12	0.97	0.06	0.73	0.27	0.27	0.39	0.31	0	176.92	2.27994e-40	***
JHI.Hv50k.2016.11098	54	30	29	69	0.3	0.07	0.34	0.21	0.02	0	0	0	0.94	1	1	1	0.01	0.23	0.23	0	0.23	0.01	0.02	0.03	0.98	0.01	0.13	0.87	0.13	0.23	0.21	0	173.517	1.26195e-39	***
JHI.Hv50k.2016.111008	54	30	29	69	0.35	0.1	0.3	0.49	0	0.03	0	0	1	0.66	1	1	0.01	0.39	0.34	0.03	0.35	0.04	0.09	0.11	0.97	0.06	0.74	0.26	0.26	0.39	0.31	0	176.852	2.35911e-40	***
JHI.Hv50k.2016.111010	54	30	29	69	0.35	0.1	0.3	0.49	0	0.03	0	0	1	0.66	1	1	0.01	0.39	0.34	0.03	0.35	0.04	0.09	0.11	0.97	0.06	0.74	0.26	0.26	0.39	0.31	0	176.852	2.35911e-40	***
JHI.Hv50k.2016.111012	54	30	29	69	0.35	0.1	0.3	0.49	0	0.03	0	0	1	0.66	1	1	0.01	0.39	0.34	0.03	0.35	0.04	0.09	0.11	0.97	0.06	0.74	0.26	0.26	0.39	0.31	0	176.852	2.35911e-40	***
JHI.Hv50k.2016.111016	54	30	29	69	0.51	0.24	0.46	0.5	0	0	0.03	0	1	1	0.92	1	0.01	0.49	0.49	0.07	0.52	0.09	0.14	0.17	0.98	0.16	0.44	0.56	0.44	0.49	0.37	0	177.958	1.35311e-40	***
JHI.Hv50k.2016.111018	54	30	29	69	0.51	0.24	0.46	0.5	0	0	0.03	0	1	1	0.92	1	0.01	0.49	0.49	0.07	0.52	0.09	0.14	0.17	0.98	0.16	0.56	0.44	0.44	0.49	0.37	0	177.958	1.35311e-40	***
JHI.Hv50k.2016.111019	54	30	29	69	0.51	0.24	0.3	0.49	0	0	0	0	1	1	1	1	0	0.5	0.5	0.12	0.54	0.16	0.23	0.29	1	0.25	0.47	0.53	0.47	0.5	0.37	0	182	1.77318e-41	***
JHI.Hv50k.2016.111020	54	30	29	69	0.51	0.24	0.3	0.49	0	0	0	0	1	1	1	1	0	0.5	0.5	0.12	0.54	0.16	0.23	0.29	1	0.25	0.47	0.53	0.47	0.5	0.37	0	182	1.77318e-41	***
JHI.Hv50k.2016.111047	54	30	29	69	0.44	0	0.43	0.47	0	0	0.03	0	1	NA	0.92	1	0.01	0.4	0.37	0.03	0.38	0.05	0.09	0.12	0.97	0.07	0.28	0.72	0.28	0.4	0.32	0	177.046	2.13987e-40	***
JHI.Hv50k.2016.111048	54	30	29	69	0.38	0.1	0.32	0.51	0.02	0.03	0.03	0.07	0.95	0.66	0.89	0.86	0.04	0.41	0.37	0.04	0.38	0.05	0.11	0.14	0.88	0.08	0.29	0.71	0.29	0.41	0.33	0	145.305	1.84199e-33	***
JHI.Hv50k.2016.111050	54	30	29	69	0.46	0.07	0.51	0.5	0	0	0.07	0	1	1	0.87	1	0.01	0.47	0.45	0.07	0.47	0.09	0.14	0.18	0.96	0.14	0.38	0.62	0.38	0.47	0.36	0	173.648	1.18151e-39	***
JHI.Hv50k.2016.111055	54	30	29	69	0.51	0	0.52	0.5	0	0	0	0	1	NA	1	1	0	0.48	0.46	0.08	0.49	0.11	0.17	0.22	1	0.17	0.61	0.39	0.39	0.48	0.36	0	182	1.77318e-41	***
JHI.Hv50k.2016.111072	54	30	29	69	0.44	0.07	0.49	0.5	0	0	0.07	0	1	1	0.86	1	0.01	0.44	0.41	0.04	0.43	0.05	0.1	0.13	0.95	0.09	0.68	0.32	0.32	0.44	0.34	0	172.986	1.64857e-39	***
JHI.Hv50k.2016.111081	54	30	29	69	0.41	0	0.41	0.47	0	0	0	0	1	NA	1	1	0	0.39	0.36	0.03	0.37	0.04	0.09	0.11	1	0.06	0.74	0.26	0.26	0.39	0.31	0	182	1.77318e-41	***
JHI.Hv50k.2016.111104	54	30	29	69	0.35	0.13	0.19	0.49	0	0	0	0	1	1	1	1	0	0.37	0.32	0.03	0.33	0.04	0.09	0.12	1	0.06	0.75	0.25	0.25	0.37	0.3	0	182	1.77318e-41	***
JHI.Hv50k.2016.111132	54	30	29	69	0.44	0.07	0.47	0.51	0	0	0	0	1	1	1	1	0	0.45	0.42	0.05	0.44	0.06	0.11	0.15	1	0.1	0.34	0.66	0.34	0.45	0.35	0	182	1.77318e-41	***
JHI.Hv50k.2016.111150	54	30	29	69	0.33	0.1	0.13	0.48	0	0.03	0	0	1	0.66	1	1	0.01	0.35	0.29	0.03	0.31	0.04	0.11	0.14	0.97	0.06	0.23	0.77	0.23	0.35	0.29	0	176.363	3.01633e-40	***
JHI.Hv50k.2016.111157	54	30	29	69	0.44	0.07	0.5	0.5	0	0	0.03	0	1	1	0.93	1	0.01	0.44	0.42	0.04	0.44	0.06	0.11	0.14	0.98	0.1	0.67	0.33	0.33	0.44	0.35	0	177.522	1.68483e-40	***
JHI.Hv50k.2016.111159	54	30	29	69	0.33	0.1	0.13	0.48	0	0.03	0	0	1	0.66	1	1	0.01	0.35	0.29	0.03	0.31	0.04	0.11	0.14	0.97	0.06	0.77	0.23	0.23	0.35	0.29	0	176.363	3.01633e-40	***
JHI.Hv50k.2016.111222	54	30	29	69	0.34	0	0.19	0.32	0.02	0	0	0.01	0.95	NA	1	0.95	0.01	0.26	0.22	0.01	0.23	0.01	0.05	0.06	0.96	0.02	0.15	0.85	0.15	0.26	0.23	0	166.961	3.41222e-38	***
JHI.Hv50k.2016.111251	54	30	29	69	0.5	0.24	0.46	0.33	0.02	0	0.03	0	0.96	1	0.92	1	0.01	0.48	0.5	0.12	0.54	0.16	0.24	0.29	0.97	0.25	0.4	0.6	0.4	0.48	0.36	0	173.731	1.133e-39	***
JHI.Hv50k.2016.111369	54	30	29	69	0.35	0	0.19	0.5	0.11	0	0.07	0.06	0.68	NA	0.64	0.89	0.07	0.38	0.32	0.06	0.34	0.07	0.17	0.22	0.77	0.1	0.26	0.74	0.26	0.38	0.31	0	124.745	5.78755e-29	***
JHI.Hv50k.2016.111435	54	30	29	69	0.09	0.13	0.13	0.3	0.02	0	0	0.01	0.79	1	1	0.95	0.01	0.19	0.17	0	0.17	0	0.02	0.02	0.95	0	0.9	0.1	0.1	0.19	0.17	0	161.238	6.07117e-37	***
JHI.Hv50k.2016.111458	54	30	29	69	0.09	0.13	0.13	0.3	0.02	0	0	0.01	0.79	1	1	0.95	0.01	0.19	0.17	0	0.17	0	0.02	0.02	0.95	0	0.1	0.9	0.1	0.19	0.17	0	161.238	6.07117e-37	***
JHI.Hv50k.2016.111459	54	30	29	69	0.09	0.13	0.13	0.3	0.02	0	0	0.01	0.79	1	1	0.95	0.01	0.19	0.17	0	0.17	0	0.02	0.02	0.95	0	0.9	0.1	0.1	0.19	0.17	0	161.238	6.07117e-37	***
JHI.Hv50k.2016.11149	54	30	29	69	0.2	0	0.19	0.49	0	0	0	0	1	NA	1	1	0	0.33	0.27	0.05	0.28	0.06	0.17	0.21	1	0.08	0.21	0.79	0.21	0.33	0.28	0	182	1.77318e-41	***
JHI.Hv50k.2016.111587	54	30	29	69	0.46	0.1	0.3	0.39	0	0.03	0	0	1	0.66	1	1	0.01	0.49	0.44	0.13	0.49	0.17	0.29	0.36	0.97	0.25	0.58	0.42	0.42	0.49	0.37	0	177.919	1.3798e-40	***
JHI.Hv50k.2016.111760	54	30	29	69	0.37	0.19	0.51	0.43	0	0	0.1	0	1	1	0.8	1	0.02	0.4	0.4	0.02	0.4	0.03	0.05	0.07	0.93	0.05	0.73	0.27	0.27	0.4	0.32	0	167.164	3.07999e-38	***
JHI.Hv50k.2016.111822	54	30	29	69	0.37	0.1	0.43	0.5	0	0.03	0.03	0	1	0.66	0.92	1	0.01	0.45	0.41	0.06	0.43	0.08	0.14	0.18	0.95	0.12	0.34	0.66	0.34	0.45	0.35	0	173.135	1.52914e-39	***
JHI.Hv50k.2016.111894	54	30	29	69	0.07	0.1	0.16	0.35	0	0.03	0.03	0.01	1	0.66	0.79	0.96	0.02	0.21	0.18	0.01	0.18	0.01	0.04	0.06	0.88	0.01	0.88	0.12	0.12	0.21	0.19	0	154.342	1.94989e-35	***
JHI.Hv50k.2016.111905	54	30	29	69	0.07	0.07	0.13	0.35	0	0	0	0	1	1	1	1	0	0.2	0.16	0.01	0.17	0.01	0.05	0.07	1	0.01	0.11	0.89	0.11	0.2	0.18	0	182	1.77318e-41	***
JHI.Hv50k.2016.111948	54	30	29	69	0.42	0.21	0.52	0.51	0	0.03	0.07	0.01	1	0.84	0.87	0.97	0.02	0.47	0.46	0.04	0.47	0.06	0.09	0.12	0.93	0.1	0.63	0.37	0.37	0.47	0.36	0	165.21	8.23034e-38	***
JHI.Hv50k.2016.111949	54	30	29	69	0.33	0	0.41	0.45	0	0	0	0.01	1	NA	1	0.97	0.01	0.35	0.32	0.03	0.33	0.03	0.08	0.1	0.99	0.05	0.23	0.77	0.23	0.35	0.29	0	176.363	3.01633e-40	***
JHI.Hv50k.2016.111954	54	30	29	69	0.32	0.07	0.22	0.21	0.02	0	0.03	0	0.94	1	0.84	1	0.01	0.22	0.21	0	0.21	0	0.01	0.02	0.93	0	0.13	0.87	0.13	0.22	0.2	0	164.335	1.2779e-37	***
JHI.Hv50k.2016.111959	54	30	29	69	0.39	0.13	0.49	0.36	0	0	0.1	0	1	1	0.79	1	0.02	0.36	0.37	0.02	0.37	0.03	0.06	0.08	0.92	0.04	0.76	0.24	0.24	0.36	0.3	0	165.88	5.87675e-38	***
JHI.Hv50k.2016.112033	54	30	29	69	0.07	0.1	0.16	0.35	0	0.03	0.03	0.01	1	0.66	0.79	0.96	0.02	0.21	0.18	0.01	0.18	0.01	0.04	0.06	0.88	0.01	0.88	0.12	0.12	0.21	0.19	0	154.342	1.94989e-35	***
JHI.Hv50k.2016.112065	54	30	29	69	0.22	0.16	0.27	0.49	0.02	0.03	0.1	0.04	0.91	0.79	0.62	0.91	0.04	0.35	0.31	0.03	0.32	0.03	0.08	0.11	0.82	0.05	0.77	0.23	0.23	0.35	0.29	0	139.048	4.2998e-32	***
JHI.Hv50k.2016.112097	54	30	29	69	0.41	0.16	0.49	0.49	0	0.03	0	0	1	0.79	1	1	0.01	0.47	0.44	0.06	0.46	0.08	0.13	0.16	0.98	0.12	0.38	0.62	0.38	0.47	0.36	0	177.764	1.49122e-40	***
JHI.Hv50k.2016.112109	54	30	29	69	0.47	0.33	0.46	0.14	0.02	0.07	0.03	0	0.96	0.8	0.92	1	0.02	0.43	0.48	0.13	0.52	0.17	0.27	0.33	0.91	0.27	0.68	0.32	0.32	0.43	0.34	0	164.044	1.47998e-37	***
JHI.Hv50k.2016.112124	54	30	29	69	0.39	0	0.46	0.33	0	0	0.03	0	1	NA	0.92	1	0.01	0.33	0.32	0.02	0.33	0.03	0.08	0.1	0.97	0.05	0.79	0.21	0.21	0.33	0.27	0	175.938	3.73482e-40	***
JHI.Hv50k.2016.112127	54	30	29	69	0.23	0	0.34	0.18	0	0	0	0	1	NA	1	1	0	0.2	0.2	0.01	0.2	0.01	0.04	0.05	1	0.01	0.89	0.11	0.11	0.2	0.18	0	182	1.77318e-41	***
JHI.Hv50k.2016.112145	54	30	29	69	0.26	0	0.34	0.3	0	0	0	0.01	1	NA	1	0.95	0.01	0.25	0.23	0.01	0.24	0.01	0.04	0.05	0.98	0.01	0.85	0.15	0.15	0.25	0.22	0	174.05	9.65106e-40	***
JHI.Hv50k.2016.112147	54	30	29	69	0.23	0	0.43	0.14	0	0	0.03	0	1	NA	0.92	1	0.01	0.2	0.22	0.02	0.22	0.03	0.09	0.12	0.96	0.03	0.11	0.89	0.11	0.2	0.18	0	172.133	2.53175e-39	***
JHI.Hv50k.2016.112148	54	30	29	69	0.23	0	0.43	0.14	0	0	0.03	0	1	NA	0.92	1	0.01	0.2	0.22	0.02	0.22	0.03	0.09	0.12	0.96	0.03	0.89	0.11	0.11	0.2	0.18	0	172.133	2.53175e-39	***
JHI.Hv50k.2016.112158	54	30	29	69	0.41	0	0.13	0.49	0.04	0	0	0	0.91	NA	1	1	0.01	0.37	0.31	0.05	0.32	0.06	0.16	0.2	0.96	0.09	0.75	0.25	0.25	0.37	0.3	0	171.413	3.63585e-39	***
JHI.Hv50k.2016.112163	54	30	29	69	0.5	0	0.49	0.27	0	0	0	0	1	NA	1	1	0	0.5	0.5	0.18	0.56	0.24	0.37	0.43	1	0.35	0.45	0.55	0.45	0.5	0.37	0	182	1.77318e-41	***
JHI.Hv50k.2016.112183	54	30	29	69	0.47	0.26	0.3	0.46	0.02	0.03	0	0.03	0.96	0.87	1	0.94	0.02	0.48	0.49	0.12	0.53	0.16	0.24	0.3	0.95	0.26	0.59	0.41	0.41	0.48	0.37	0	165.799	6.12042e-38	***
JHI.Hv50k.2016.112185	54	30	29	69	0.38	0.26	0.22	0.43	0.02	0.03	0.03	0	0.95	0.87	0.84	1	0.02	0.36	0.33	0.01	0.33	0.01	0.02	0.02	0.93	0.01	0.23	0.77	0.23	0.36	0.29	0	165.625	6.68055e-38	***
JHI.Hv50k.2016.112215	54	30	29	69	0.26	0.1	0.25	0.45	0	0.03	0	0.03	1	0.66	1	0.94	0.02	0.32	0.28	0.02	0.29	0.02	0.06	0.08	0.94	0.03	0.2	0.8	0.2	0.32	0.27	0	163.769	1.69874e-37	***
JHI.Hv50k.2016.112229	54	30	29	69	0.28	0.19	0.1	0.25	0	0	0.03	0	1	1	0.66	1	0.01	0.22	0.21	0	0.21	0	0	0	0.96	0	0.87	0.13	0.13	0.22	0.2	0	173.216	1.46847e-39	***
JHI.Hv50k.2016.11229	54	30	29	69	0.51	0.42	0.44	0.5	0.04	0.1	0	0	0.93	0.76	1	1	0.03	0.5	0.5	0.03	0.51	0.04	0.07	0.09	0.93	0.08	0.49	0.51	0.49	0.5	0.37	0	162.544	3.1461e-37	***
JHI.Hv50k.2016.112299	54	30	29	69	0.48	0.5	0.48	0.49	0.02	0.9	0.03	0.01	0.96	-0.81	0.93	0.97	0.16	0.5	0.5	0.01	0.51	0.02	0.03	0.04	0.5	0.04	0.54	0.46	0.46	0.5	0.37	0	81.302	1.93719e-19	***
JHI.Hv50k.2016.112411	54	30	29	69	0.31	0	0.34	0.35	0	0	0	0.01	1	NA	1	0.96	0.01	0.29	0.26	0.01	0.27	0.02	0.04	0.06	0.99	0.02	0.17	0.83	0.17	0.29	0.25	0	175.08	5.75097e-40	***
JHI.Hv50k.2016.112415	54	30	29	69	0.48	0.26	0.51	0.29	0	0.03	0.1	0	1	0.87	0.8	1	0.02	0.48	0.5	0.12	0.54	0.15	0.23	0.29	0.91	0.25	0.59	0.41	0.41	0.48	0.37	0	165.864	5.92333e-38	***
JHI.Hv50k.2016.112543	54	30	29	69	0.23	0	0.34	0.16	0	0	0	0	1	NA	1	1	0	0.19	0.19	0.01	0.19	0.01	0.04	0.05	1	0.01	0.1	0.9	0.1	0.19	0.17	0	182	1.77318e-41	***
JHI.Hv50k.2016.112569	54	30	29	69	0.5	0.1	0.5	0.38	0	0.03	0	0	1	0.66	1	1	0.01	0.5	0.49	0.12	0.53	0.16	0.24	0.3	0.98	0.25	0.49	0.51	0.49	0.5	0.37	0	178.021	1.31084e-40	***
JHI.Hv50k.2016.112572	54	30	29	69	0.46	0.1	0.32	0.46	0.02	0.03	0.03	0	0.96	0.66	0.89	1	0.02	0.47	0.43	0.09	0.46	0.13	0.22	0.27	0.94	0.19	0.39	0.61	0.39	0.47	0.36	0	169.578	9.14832e-39	***
JHI.Hv50k.2016.112633	54	30	29	69	0.37	0.1	0.5	0.35	0	0.03	0	0	1	0.66	1	1	0.01	0.35	0.36	0.03	0.37	0.04	0.08	0.1	0.97	0.05	0.77	0.23	0.23	0.35	0.29	0	176.363	3.01633e-40	***
JHI.Hv50k.2016.112640	54	30	29	69	0.23	0	0.34	0.16	0	0	0	0	1	NA	1	1	0	0.19	0.19	0.01	0.19	0.01	0.04	0.05	1	0.01	0.9	0.1	0.1	0.19	0.17	0	182	1.77318e-41	***
JHI.Hv50k.2016.112644	54	30	29	69	0.23	0	0.34	0.16	0	0	0	0	1	NA	1	1	0	0.19	0.19	0.01	0.19	0.01	0.04	0.05	1	0.01	0.9	0.1	0.1	0.19	0.17	0	182	1.77318e-41	***
JHI.Hv50k.2016.112767	54	30	29	69	0.2	0.1	0.34	0.23	0	0.03	0	0	1	0.66	1	1	0.01	0.22	0.22	0	0.22	0	0.01	0.01	0.96	0	0.88	0.12	0.12	0.22	0.19	0	172.887	1.73234e-39	***
JHI.Hv50k.2016.112768	54	30	29	69	0.49	0.1	0.1	0.21	0	0.03	0.03	0	1	0.66	0.66	1	0.01	0.44	0.47	0.25	0.56	0.33	0.52	0.59	0.92	0.43	0.33	0.67	0.33	0.44	0.34	0	173.062	1.58627e-39	***
JHI.Hv50k.2016.112770	54	30	29	69	0.51	0	0.4	0.38	0	0	0.03	0	1	NA	0.91	1	0.01	0.5	0.5	0.18	0.56	0.24	0.36	0.43	0.97	0.35	0.45	0.55	0.45	0.5	0.37	0	177.987	1.33327e-40	***
JHI.Hv50k.2016.112813	54	30	29	69	0.45	0	0.38	0.48	0	0	0	0	1	NA	1	1	0	0.47	0.42	0.09	0.45	0.12	0.22	0.27	1	0.19	0.37	0.63	0.37	0.47	0.36	0	182	1.77318e-41	***
JHI.Hv50k.2016.112814	54	30	29	69	0.45	0	0.38	0.48	0	0	0	0	1	NA	1	1	0	0.47	0.42	0.09	0.45	0.12	0.22	0.27	1	0.19	0.37	0.63	0.37	0.47	0.36	0	182	1.77318e-41	***
JHI.Hv50k.2016.112820	54	30	29	69	0.49	0.21	0.51	0.38	0	0.03	0.03	0	1	0.84	0.93	1	0.01	0.5	0.5	0.1	0.53	0.13	0.2	0.25	0.96	0.22	0.51	0.49	0.49	0.5	0.37	0	174.084	9.48881e-40	***
JHI.Hv50k.2016.112837	54	30	29	69	0.23	0	0.34	0.16	0	0	0	0	1	NA	1	1	0	0.19	0.19	0.01	0.19	0.01	0.04	0.05	1	0.01	0.1	0.9	0.1	0.19	0.17	0	182	1.77318e-41	***
JHI.Hv50k.2016.112959	54	30	29	69	0.23	0	0.38	0.16	0	0	0	0	1	NA	1	1	0	0.2	0.2	0.01	0.21	0.02	0.06	0.07	1	0.02	0.11	0.89	0.11	0.2	0.18	0	182	1.77318e-41	***
JHI.Hv50k.2016.112988	54	30	29	69	0.23	0	0.34	0.16	0	0	0	0	1	NA	1	1	0	0.19	0.19	0.01	0.19	0.01	0.04	0.05	1	0.01	0.1	0.9	0.1	0.19	0.17	0	182	1.77318e-41	***
JHI.Hv50k.2016.112999	54	30	29	69	0.23	0	0.34	0.16	0	0	0	0	1	NA	1	1	0	0.19	0.19	0.01	0.19	0.01	0.04	0.05	1	0.01	0.1	0.9	0.1	0.19	0.17	0	182	1.77318e-41	***
JHI.Hv50k.2016.113045	54	30	29	69	0.31	0.1	0.22	0.49	0	0.03	0.03	0	1	0.66	0.84	1	0.01	0.43	0.36	0.08	0.39	0.11	0.23	0.29	0.94	0.16	0.31	0.69	0.31	0.43	0.34	0	172.732	1.87264e-39	***
JHI.Hv50k.2016.113052	54	30	29	69	0.23	0	0.38	0.21	0	0	0	0	1	NA	1	1	0	0.21	0.22	0.01	0.22	0.01	0.05	0.07	1	0.02	0.88	0.12	0.12	0.21	0.19	0	182	1.77318e-41	***
JHI.Hv50k.2016.113055	54	30	29	69	0.23	0	0.38	0.16	0	0	0	0	1	NA	1	1	0	0.2	0.2	0.01	0.21	0.02	0.06	0.07	1	0.02	0.89	0.11	0.11	0.2	0.18	0	182	1.77318e-41	***
JHI.Hv50k.2016.113283	54	30	29	69	0.26	0.13	0.19	0.51	0	0	0	0.01	1	1	1	0.97	0.01	0.38	0.32	0.05	0.33	0.06	0.15	0.19	0.99	0.09	0.75	0.25	0.25	0.38	0.3	0	176.706	2.53938e-40	***
JHI.Hv50k.2016.113362	54	30	29	69	0.48	0.07	0.47	0.46	0	0	0	0.01	1	1	1	0.97	0.01	0.43	0.41	0.03	0.42	0.05	0.08	0.11	0.99	0.07	0.31	0.69	0.31	0.43	0.34	0	177.359	1.82887e-40	***
JHI.Hv50k.2016.113382	54	30	29	69	0.24	0.07	0.13	0.5	0.02	0.07	0.07	0.07	0.92	-0.02	0.48	0.86	0.05	0.35	0.28	0.05	0.3	0.06	0.17	0.21	0.76	0.08	0.23	0.77	0.23	0.35	0.29	0	129.212	6.09586e-30	***
JHI.Hv50k.2016.113385	54	30	29	69	0.26	0.07	0.16	0.5	0	0.07	0.03	0.09	1	-0.02	0.79	0.83	0.05	0.36	0.3	0.05	0.32	0.07	0.17	0.22	0.81	0.09	0.24	0.76	0.24	0.36	0.3	0	135.881	2.11814e-31	***
JHI.Hv50k.2016.113387	54	30	29	69	0.43	0.07	0.47	0.43	0.2	0	0.38	0.17	0.53	1	0.2	0.59	0.19	0.39	0.38	0.03	0.39	0.04	0.07	0.1	0.46	0.06	0.27	0.73	0.27	0.39	0.32	0	50.21	1.38146e-12	***
JHI.Hv50k.2016.113388	54	30	29	69	0.15	0.07	0.1	0.38	0.13	0.07	0.1	0.45	0.16	-0.02	-0.04	-0.18	0.24	0.23	0.19	0.01	0.19	0.02	0.07	0.09	-0.07	0.02	0.87	0.13	0.13	0.23	0.21	0	0.036	0.849571
JHI.Hv50k.2016.113389	54	30	29	69	0.24	0.07	0.13	0.5	0.02	0.07	0.07	0.09	0.92	-0.02	0.48	0.83	0.06	0.35	0.29	0.05	0.3	0.07	0.17	0.22	0.75	0.09	0.77	0.23	0.23	0.35	0.29	0	124.874	5.42325e-29	***
JHI.Hv50k.2016.113410	54	30	29	69	0.34	0.13	0.3	0.51	0.02	0	0	0.01	0.95	1	1	0.97	0.01	0.41	0.36	0.04	0.37	0.06	0.12	0.15	0.97	0.08	0.71	0.29	0.29	0.41	0.32	0	172.332	2.29019e-39	***
JHI.Hv50k.2016.113411	54	30	29	69	0.35	0.13	0.51	0.51	0	0	0.03	0.01	1	1	0.93	0.97	0.01	0.47	0.46	0.08	0.48	0.11	0.18	0.22	0.97	0.17	0.37	0.63	0.37	0.47	0.36	0	173.503	1.27061e-39	***
JHI.Hv50k.2016.113444	54	30	29	69	0.35	0.1	0.5	0.51	0	0.03	0.03	0.01	1	0.66	0.93	0.97	0.02	0.45	0.42	0.06	0.44	0.08	0.14	0.18	0.94	0.12	0.34	0.66	0.34	0.45	0.35	0	168.838	1.32741e-38	***
JHI.Hv50k.2016.113488	54	30	29	69	0.48	0.07	0.47	0.47	0	0	0	0.01	1	1	1	0.97	0.01	0.43	0.41	0.03	0.42	0.04	0.08	0.11	0.99	0.07	0.31	0.69	0.31	0.43	0.34	0	177.359	1.82887e-40	***
JHI.Hv50k.2016.113490	54	30	29	69	0.33	0.1	0.25	0.51	0	0.03	0	0.01	1	0.66	1	0.97	0.01	0.4	0.34	0.05	0.36	0.06	0.14	0.18	0.96	0.09	0.73	0.27	0.27	0.4	0.32	0	172.101	2.57242e-39	***
JHI.Hv50k.2016.113491	54	30	29	69	0.33	0.13	0.25	0.51	0	0	0	0.03	1	1	1	0.94	0.01	0.4	0.35	0.05	0.37	0.06	0.13	0.17	0.98	0.09	0.72	0.28	0.28	0.4	0.32	0	172.219	2.42378e-39	***
JHI.Hv50k.2016.113511	54	30	29	69	0.48	0.07	0.5	0.48	0	0	0	0.01	1	1	1	0.97	0.01	0.44	0.43	0.04	0.44	0.06	0.1	0.13	0.99	0.09	0.67	0.33	0.33	0.44	0.35	0	177.522	1.68483e-40	***
JHI.Hv50k.2016.113514	54	30	29	69	0.33	0.13	0.19	0.51	0	0	0	0.01	1	1	1	0.97	0.01	0.39	0.34	0.04	0.35	0.06	0.13	0.17	0.99	0.08	0.27	0.73	0.27	0.39	0.31	0	176.92	2.27994e-40	***
JHI.Hv50k.2016.113518	54	30	29	69	0.33	0.13	0.19	0.51	0	0	0	0.01	1	1	1	0.97	0.01	0.39	0.34	0.04	0.35	0.06	0.13	0.17	0.99	0.08	0.73	0.27	0.27	0.39	0.31	0	176.92	2.27994e-40	***
JHI.Hv50k.2016.113525	54	30	29	69	0.37	0.07	0.38	0.51	0	0.07	0	0.03	1	-0.02	1	0.94	0.02	0.43	0.38	0.05	0.4	0.07	0.13	0.17	0.93	0.1	0.69	0.31	0.31	0.43	0.34	0	163.707	1.75333e-37	***
JHI.Hv50k.2016.113528	54	30	29	69	0.37	0.1	0.49	0.5	0	0.03	0	0.01	1	0.66	1	0.97	0.01	0.46	0.43	0.06	0.45	0.08	0.15	0.19	0.97	0.13	0.65	0.35	0.35	0.46	0.35	0	173.333	1.38403e-39	***
JHI.Hv50k.2016.113531	54	30	29	69	0.37	0.13	0.49	0.5	0	0	0	0.01	1	1	1	0.97	0.01	0.46	0.43	0.06	0.45	0.08	0.13	0.17	0.99	0.12	0.65	0.35	0.35	0.46	0.35	0	177.656	1.57513e-40	***
JHI.Hv50k.2016.113534	54	30	29	69	0.35	0.07	0.25	0.35	0	0	0	0.01	1	1	1	0.96	0.01	0.29	0.26	0.01	0.27	0.01	0.03	0.04	0.99	0.01	0.18	0.82	0.18	0.29	0.25	0	175.246	5.28918e-40	***
JHI.Hv50k.2016.113553	54	30	29	69	0.35	0.07	0.19	0.35	0	0	0	0.01	1	1	1	0.96	0.01	0.29	0.25	0.01	0.25	0.01	0.03	0.05	0.99	0.02	0.83	0.17	0.17	0.29	0.25	0	175.08	5.75097e-40	***
JHI.Hv50k.2016.113560	54	30	29	69	0.22	0.07	0.46	0.42	0.02	0	0.03	0	0.91	1	0.92	1	0.01	0.32	0.31	0.02	0.32	0.03	0.08	0.1	0.95	0.04	0.2	0.8	0.2	0.32	0.27	0	169.861	7.93355e-39	***
JHI.Hv50k.2016.113568	54	30	29	69	0.2	0.07	0.13	0.4	0	0	0	0.01	1	1	1	0.96	0.01	0.26	0.21	0.01	0.22	0.02	0.06	0.08	0.98	0.02	0.15	0.85	0.15	0.26	0.22	0	174.287	8.56724e-40	***
JHI.Hv50k.2016.113569	54	30	29	69	0.48	0.1	0.49	0.46	0.04	0.1	0.24	0.14	0.92	-0.04	0.51	0.68	0.12	0.5	0.49	0.11	0.53	0.14	0.22	0.27	0.66	0.23	0.53	0.47	0.47	0.5	0.37	0	104.346	1.69879e-24	***
JHI.Hv50k.2016.113577	54	30	29	69	0.5	0.19	0.46	0.4	0	0	0.03	0.01	1	1	0.92	0.96	0.01	0.5	0.5	0.12	0.54	0.16	0.23	0.29	0.97	0.25	0.53	0.47	0.47	0.5	0.37	0	174.064	9.58429e-40	***
JHI.Hv50k.2016.113582	54	30	29	69	0.4	0.13	0.44	0.5	0.02	0	0	0	0.95	1	1	1	0.01	0.42	0.4	0.03	0.41	0.04	0.07	0.09	0.99	0.06	0.7	0.3	0.3	0.42	0.33	0	177.313	1.87163e-40	***
JHI.Hv50k.2016.113591	54	30	29	69	0.49	0.13	0.19	0.33	0	0	0	0	1	1	1	1	0	0.47	0.49	0.2	0.55	0.27	0.41	0.48	1	0.37	0.37	0.63	0.37	0.47	0.36	0	182	1.77318e-41	***
JHI.Hv50k.2016.113598	54	30	29	69	0.51	0.1	0.5	0.39	0	0.03	0	0	1	0.66	1	1	0.01	0.5	0.49	0.12	0.53	0.16	0.24	0.29	0.98	0.25	0.51	0.49	0.49	0.5	0.37	0	178.021	1.31084e-40	***
JHI.Hv50k.2016.113618	54	30	29	69	0.51	0.13	0.5	0.39	0	0	0	0	1	1	1	1	0	0.5	0.49	0.11	0.53	0.15	0.22	0.28	1	0.24	0.51	0.49	0.49	0.5	0.37	0	182	1.77318e-41	***
JHI.Hv50k.2016.113619	54	30	29	69	0.49	0.13	0.4	0.33	0	0	0.03	0	1	1	0.91	1	0.01	0.48	0.5	0.16	0.55	0.21	0.32	0.39	0.97	0.32	0.61	0.39	0.39	0.48	0.36	0	177.832	1.44171e-40	***
JHI.Hv50k.2016.113633	54	30	29	69	0.51	0.13	0.5	0.5	0	0	0	0	1	1	1	1	0	0.49	0.47	0.06	0.49	0.08	0.13	0.16	1	0.14	0.42	0.58	0.42	0.49	0.37	0	182	1.77318e-41	***
JHI.Hv50k.2016.113642	54	30	29	69	0.51	0.19	0.51	0.31	0	0.07	0.03	0	1	0.64	0.93	1	0.02	0.49	0.5	0.12	0.54	0.16	0.24	0.3	0.93	0.26	0.44	0.56	0.44	0.49	0.37	0	170.041	7.24695e-39	***
JHI.Hv50k.2016.113653	54	30	29	69	0.17	0.16	0.41	0.27	0	0.03	0.07	0	1	0.79	0.83	1	0.02	0.25	0.26	0.01	0.26	0.01	0.03	0.04	0.9	0.01	0.85	0.15	0.15	0.25	0.22	0	158.684	2.19398e-36	***
JHI.Hv50k.2016.113655	54	30	29	69	0.33	0.16	0.51	0.5	0	0.03	0.07	0	1	0.79	0.87	1	0.02	0.44	0.44	0.06	0.46	0.08	0.14	0.18	0.93	0.13	0.33	0.67	0.33	0.44	0.34	0	168.622	1.47981e-38	***
JHI.Hv50k.2016.113668	54	30	29	69	0.2	0.16	0.52	0.38	0	0.03	0.07	0	1	0.79	0.87	1	0.02	0.34	0.36	0.04	0.37	0.06	0.12	0.16	0.92	0.09	0.22	0.78	0.22	0.34	0.28	0	164.774	1.02502e-37	***
JHI.Hv50k.2016.113670	54	30	29	69	0.2	0.16	0.52	0.38	0	0.03	0.07	0	1	0.79	0.87	1	0.02	0.34	0.36	0.04	0.37	0.06	0.12	0.16	0.92	0.09	0.78	0.22	0.22	0.34	0.28	0	164.774	1.02502e-37	***
JHI.Hv50k.2016.113676	54	30	29	69	0.2	0.16	0.52	0.38	0	0.03	0.07	0	1	0.79	0.87	1	0.02	0.34	0.36	0.04	0.37	0.06	0.12	0.16	0.92	0.09	0.22	0.78	0.22	0.34	0.28	0	164.774	1.02502e-37	***
JHI.Hv50k.2016.113683	54	30	29	69	0.17	0	0.13	0.31	0	0	0	0	1	NA	1	1	0	0.2	0.16	0.01	0.16	0.01	0.04	0.05	1	0.01	0.89	0.11	0.11	0.2	0.18	0	182	1.77318e-41	***
JHI.Hv50k.2016.113715	54	30	29	69	0.51	0.13	0.47	0.38	0	0	0.07	0	1	1	0.85	1	0.01	0.49	0.5	0.13	0.55	0.18	0.26	0.32	0.95	0.28	0.44	0.56	0.44	0.49	0.37	0	173.972	1.00396e-39	***
JHI.Hv50k.2016.113735	54	30	29	69	0.37	0.07	0.51	0.31	0	0	0	0	1	1	1	1	0	0.36	0.38	0.06	0.4	0.09	0.17	0.22	1	0.13	0.76	0.24	0.24	0.36	0.3	0	182	1.77318e-41	***
JHI.Hv50k.2016.113750	54	30	29	69	0.51	0.1	0.51	0.44	0	0.03	0.03	0	1	0.66	0.93	1	0.01	0.5	0.49	0.1	0.52	0.13	0.2	0.25	0.96	0.21	0.52	0.48	0.48	0.5	0.37	0	174.073	9.54319e-40	***
JHI.Hv50k.2016.113753	54	30	29	69	0.51	0.13	0.51	0.44	0	0	0.03	0	1	1	0.93	1	0.01	0.5	0.49	0.09	0.52	0.12	0.19	0.23	0.98	0.2	0.48	0.52	0.48	0.5	0.37	0	178.016	1.314e-40	***
JHI.Hv50k.2016.113754	54	30	29	69	0.51	0.13	0.51	0.44	0	0	0.03	0	1	1	0.93	1	0.01	0.5	0.49	0.09	0.52	0.12	0.19	0.23	0.98	0.2	0.48	0.52	0.48	0.5	0.37	0	178.016	1.314e-40	***
JHI.Hv50k.2016.113755	54	30	29	69	0.26	0.19	0.52	0.42	0	0	0.07	0	1	1	0.87	1	0.01	0.37	0.38	0.04	0.39	0.05	0.1	0.13	0.95	0.08	0.75	0.25	0.25	0.37	0.3	0	171.413	3.63585e-39	***
JHI.Hv50k.2016.113785	54	30	29	69	0.17	0.07	0.07	0.31	0	0	0	0	1	1	1	1	0	0.2	0.16	0.01	0.16	0.01	0.03	0.04	1	0.01	0.11	0.89	0.11	0.2	0.18	0	182	1.77318e-41	***
JHI.Hv50k.2016.113792	54	30	29	69	0.17	0.07	0.07	0.29	0	0	0	0	1	1	1	1	0	0.19	0.15	0	0.16	0	0.02	0.03	1	0.01	0.1	0.9	0.1	0.19	0.17	0	182	1.77318e-41	***
JHI.Hv50k.2016.113836	54	30	29	69	0.51	0.19	0.25	0.35	0	0	0	0	1	1	1	1	0	0.48	0.49	0.17	0.55	0.23	0.35	0.42	1	0.34	0.6	0.4	0.4	0.48	0.37	0	182	1.77318e-41	***
JHI.Hv50k.2016.113858	54	30	29	69	0.39	0	0.38	0.21	0	0	0	0	1	NA	1	1	0	0.27	0.26	0.02	0.27	0.02	0.07	0.09	1	0.03	0.84	0.16	0.16	0.27	0.23	0	182	1.77318e-41	***
JHI.Hv50k.2016.113861	54	30	29	69	0.37	0	0.38	0.21	0	0	0	0	1	NA	1	1	0	0.26	0.26	0.02	0.26	0.02	0.06	0.08	1	0.03	0.85	0.15	0.15	0.26	0.23	0	182	1.77318e-41	***
JHI.Hv50k.2016.113866	54	30	29	69	0.44	0.07	0.51	0.38	0	0	0.03	0	1	1	0.93	1	0.01	0.39	0.38	0.04	0.4	0.05	0.09	0.12	0.98	0.07	0.26	0.74	0.26	0.39	0.31	0	176.852	2.35911e-40	***
JHI.Hv50k.2016.113871	54	30	29	69	0.44	0.24	0.32	0.48	0	0	0.03	0	1	1	0.89	1	0.01	0.47	0.43	0.06	0.45	0.08	0.14	0.18	0.98	0.13	0.62	0.38	0.38	0.47	0.36	0	177.764	1.49122e-40	***
JHI.Hv50k.2016.113891	54	30	29	69	0.48	0.13	0.36	0.51	0	0	0.03	0	1	1	0.9	1	0.01	0.46	0.42	0.05	0.44	0.07	0.12	0.16	0.98	0.11	0.64	0.36	0.36	0.46	0.35	0	177.685	1.552e-40	***
JHI.Hv50k.2016.113893	54	30	29	69	0.48	0.13	0.36	0.51	0	0	0.03	0	1	1	0.9	1	0.01	0.46	0.42	0.05	0.44	0.07	0.12	0.16	0.98	0.11	0.64	0.36	0.36	0.46	0.35	0	177.685	1.552e-40	***
JHI.Hv50k.2016.113915	54	30	29	69	0.23	0	0.38	0.26	0	0	0	0.01	1	NA	1	0.94	0.01	0.23	0.23	0.01	0.23	0.01	0.05	0.06	0.98	0.02	0.87	0.13	0.13	0.23	0.21	0	173.517	1.26195e-39	***
JHI.Hv50k.2016.113916	54	30	29	69	0.17	0.07	0.07	0.29	0	0	0	0	1	1	1	1	0	0.19	0.15	0	0.16	0	0.02	0.03	1	0.01	0.9	0.1	0.1	0.19	0.17	0	182	1.77318e-41	***
JHI.Hv50k.2016.113922	54	30	29	69	0.49	0.16	0.43	0.14	0	0.03	0.03	0	1	0.79	0.92	1	0.01	0.45	0.49	0.19	0.55	0.25	0.38	0.45	0.94	0.36	0.35	0.65	0.35	0.45	0.35	0	173.271	1.42844e-39	***
JHI.Hv50k.2016.113950	54	30	29	69	0.5	0.24	0.47	0.31	0.11	0.07	0.07	0.12	0.78	0.72	0.85	0.63	0.1	0.49	0.5	0.12	0.54	0.17	0.25	0.3	0.76	0.27	0.56	0.44	0.44	0.49	0.37	0	116.266	4.15641e-27	***
JHI.Hv50k.2016.113982	54	30	29	69	0.51	0.21	0.51	0.45	0	0.03	0.03	0	1	0.84	0.93	1	0.01	0.5	0.49	0.07	0.51	0.09	0.14	0.18	0.96	0.16	0.48	0.52	0.48	0.5	0.37	0	174.073	9.54319e-40	***
JHI.Hv50k.2016.113997	54	30	29	69	0.4	0.24	0.43	0.51	0.09	0	0.03	0.23	0.77	1	0.92	0.54	0.12	0.45	0.42	0.03	0.43	0.04	0.07	0.09	0.77	0.06	0.34	0.66	0.34	0.45	0.35	0	97.231	6.1699e-23	***
JHI.Hv50k.2016.114025	54	30	29	69	0.5	0.16	0.4	0.38	0.02	0.17	0.03	0.01	0.96	-0.07	0.91	0.96	0.04	0.5	0.47	0.11	0.51	0.15	0.24	0.3	0.84	0.24	0.53	0.47	0.47	0.5	0.37	0	151.279	9.10686e-35	***
JHI.Hv50k.2016.114026	54	30	29	69	0.41	0.18	0.27	0.49	0.33	0.13	0.24	0.64	0.18	0.28	0.1	-0.29	0.4	0.41	0.37	0.03	0.38	0.04	0.08	0.11	0	0.06	0.71	0.29	0.29	0.41	0.33	0	0.096	0.75728
JHI.Hv50k.2016.114048	54	30	29	69	0.51	0.21	0.46	0.46	0	0.03	0.03	0	1	0.84	0.92	1	0.01	0.5	0.48	0.07	0.5	0.09	0.14	0.18	0.96	0.16	0.46	0.54	0.46	0.5	0.37	0	174.027	9.76547e-40	***
JHI.Hv50k.2016.114052	54	30	29	69	0.51	0.21	0.5	0.46	0	0.03	0	0	1	0.84	1	1	0.01	0.5	0.49	0.07	0.51	0.09	0.14	0.17	0.98	0.15	0.53	0.47	0.47	0.5	0.37	0	178.007	1.31972e-40	***
JHI.Hv50k.2016.114069	54	30	29	69	0.23	0.07	0.4	0.27	0	0	0.03	0	1	1	0.91	1	0.01	0.25	0.25	0.01	0.25	0.01	0.03	0.04	0.96	0.01	0.85	0.15	0.15	0.25	0.22	0	174.05	9.65106e-40	***
JHI.Hv50k.2016.114070	54	30	29	69	0.23	0.07	0.4	0.27	0	0	0.03	0	1	1	0.91	1	0.01	0.25	0.25	0.01	0.25	0.01	0.03	0.04	0.96	0.01	0.85	0.15	0.15	0.25	0.22	0	174.05	9.65106e-40	***
JHI.Hv50k.2016.114083	54	30	29	69	0.5	0.13	0.47	0.48	0.02	0.13	0	0.01	0.96	-0.05	1	0.97	0.03	0.49	0.47	0.07	0.49	0.1	0.16	0.2	0.89	0.16	0.43	0.57	0.43	0.49	0.37	0	158.395	2.53741e-36	***
JHI.Hv50k.2016.114085	54	30	29	69	0.5	0.13	0.49	0.46	0.02	0.13	0	0.01	0.96	-0.05	1	0.97	0.03	0.5	0.48	0.08	0.5	0.11	0.17	0.21	0.9	0.18	0.55	0.45	0.45	0.5	0.37	0	158.57	2.32343e-36	***
JHI.Hv50k.2016.114092	54	30	29	69	0.51	0.13	0.49	0.47	0.02	0.13	0	0.01	0.96	-0.05	1	0.97	0	0.49	0.49	0.09	0.52	0.12	0.18	0.23	0.9	0.2	0.43	0.57	0.43	0.49	0.37	0	182	1.77318e-41	***
JHI.Hv50k.2016.114096	54	30	29	69	0.5	0.13	0.49	0.46	0.02	0.13	0	0.01	0.96	-0.05	1	0.97	0.03	0.5	0.48	0.08	0.5	0.11	0.17	0.21	0.9	0.18	0.45	0.55	0.45	0.5	0.37	0	158.57	2.32343e-36	***
JHI.Hv50k.2016.114105	54	30	29	69	0.42	0.03	0.31	0.31	0.37	0.03	0.31	0.14	0.12	0	0.01	0.53	0.22	0.31	0.29	0.02	0.29	0.02	0.06	0.08	0.2	0.03	0.81	0.19	0.19	0.31	0.26	0	15.573	7.9378e-05	***
JHI.Hv50k.2016.114141	54	30	29	69	0.51	0.13	0.5	0.38	0.02	0.13	0	0.01	0.96	-0.05	1	0.96	0.03	0.5	0.49	0.11	0.53	0.15	0.23	0.29	0.89	0.25	0.52	0.48	0.48	0.5	0.37	0	158.767	2.10421e-36	***
JHI.Hv50k.2016.114150	54	30	29	69	0.28	0	0.34	0.14	0	0	0	0	1	NA	1	1	0	0.2	0.2	0.01	0.2	0.01	0.05	0.06	1	0.02	0.89	0.11	0.11	0.2	0.18	0	182	1.77318e-41	***
JHI.Hv50k.2016.114156	54	30	29	69	0.42	0.24	0.22	0.49	0	0	0.03	0	1	1	0.84	1	0.01	0.46	0.41	0.07	0.43	0.09	0.16	0.2	0.97	0.14	0.65	0.35	0.35	0.46	0.35	0	177.656	1.57513e-40	***
JHI.Hv50k.2016.114163	54	30	29	69	0.51	0.24	0.46	0.46	0	0	0.03	0	1	1	0.92	1	0.01	0.5	0.48	0.06	0.5	0.09	0.13	0.17	0.98	0.15	0.54	0.46	0.46	0.5	0.37	0	177.995	1.32808e-40	***
JHI.Hv50k.2016.114216	54	30	29	69	0.51	0.29	0.43	0.16	0	0	0.03	0	1	1	0.92	1	0.01	0.46	0.49	0.15	0.54	0.19	0.3	0.36	0.98	0.3	0.63	0.37	0.37	0.46	0.36	0	177.713	1.53036e-40	***
JHI.Hv50k.2016.114240	54	30	29	69	0.45	0.24	0.32	0.36	0	0	0.03	0	1	1	0.89	1	0.01	0.49	0.46	0.12	0.5	0.16	0.25	0.31	0.97	0.24	0.44	0.56	0.44	0.49	0.37	0	177.969	1.34577e-40	***
JHI.Hv50k.2016.114241	54	30	29	69	0.45	0.21	0.32	0.36	0	0.03	0.03	0	1	0.84	0.89	1	0.01	0.49	0.46	0.12	0.5	0.16	0.26	0.32	0.95	0.24	0.44	0.56	0.44	0.49	0.37	0	173.972	1.00396e-39	***
JHI.Hv50k.2016.114243	54	30	29	69	0.23	0	0.52	0.21	0	0	0.07	0	1	NA	0.87	1	0.01	0.28	0.31	0.07	0.33	0.1	0.23	0.29	0.93	0.13	0.84	0.16	0.16	0.28	0.24	0	167.762	2.28044e-38	***
JHI.Hv50k.2016.114248	54	30	29	69	0.45	0.24	0.32	0.36	0	0	0.03	0	1	1	0.89	1	0.01	0.49	0.46	0.12	0.5	0.16	0.25	0.31	0.97	0.24	0.56	0.44	0.44	0.49	0.37	0	177.969	1.34577e-40	***
JHI.Hv50k.2016.114250	54	30	29	69	0.51	0.29	0.49	0.27	0	0.07	0.07	0	1	0.77	0.86	1	0.02	0.49	0.5	0.11	0.54	0.15	0.22	0.28	0.91	0.24	0.45	0.55	0.45	0.49	0.37	0	166.165	5.09195e-38	***
JHI.Hv50k.2016.114300	54	30	29	69	0.5	0.24	0.36	0.33	0	0	0.03	0	1	1	0.9	1	0.01	0.5	0.48	0.12	0.52	0.16	0.26	0.32	0.98	0.26	0.51	0.49	0.49	0.5	0.37	0	178.019	1.3121e-40	***
JHI.Hv50k.2016.114353	54	30	29	69	0.46	0.24	0.32	0.33	0	0	0.03	0	1	1	0.89	1	0.01	0.5	0.47	0.13	0.51	0.17	0.28	0.34	0.97	0.26	0.54	0.46	0.46	0.5	0.37	0	177.995	1.32808e-40	***
JHI.Hv50k.2016.114367	54	30	29	69	0.46	0.21	0.32	0.33	0	0.03	0.03	0	1	0.84	0.89	1	0.01	0.5	0.46	0.13	0.51	0.18	0.29	0.35	0.95	0.27	0.46	0.54	0.46	0.5	0.37	0	174.027	9.76547e-40	***
JHI.Hv50k.2016.114368	54	30	29	69	0.46	0.24	0.36	0.33	0.02	0	0.03	0	0.96	1	0.9	1	0.01	0.5	0.47	0.12	0.51	0.17	0.26	0.32	0.96	0.25	0.54	0.46	0.46	0.5	0.37	0	174.041	9.69518e-40	***
JHI.Hv50k.2016.114394	54	30	29	69	0.48	0.21	0.51	0.27	0	0.03	0.03	0	1	0.84	0.93	1	0.01	0.5	0.5	0.13	0.54	0.17	0.26	0.32	0.95	0.27	0.48	0.52	0.48	0.5	0.37	0	174.073	9.54319e-40	***
JHI.Hv50k.2016.114397	54	30	29	69	0.35	0	0.43	0.14	0	0	0.03	0	1	NA	0.92	1	0.01	0.24	0.25	0.02	0.26	0.03	0.09	0.12	0.96	0.04	0.14	0.86	0.14	0.24	0.21	0	173.794	1.09768e-39	***
JHI.Hv50k.2016.114427	54	30	29	69	0.48	0.29	0.41	0.21	0	0.07	0	0	1	0.77	1	1	0.01	0.45	0.48	0.14	0.53	0.18	0.28	0.34	0.95	0.28	0.66	0.34	0.34	0.45	0.35	0	173.135	1.52914e-39	***
JHI.Hv50k.2016.114430	54	30	29	69	0.46	0.21	0.32	0.33	0	0.03	0.03	0	1	0.84	0.89	1	0.01	0.5	0.46	0.13	0.51	0.18	0.29	0.35	0.95	0.27	0.54	0.46	0.46	0.5	0.37	0	174.027	9.76547e-40	***
JHI.Hv50k.2016.114522	54	30	29	69	0.49	0.21	0.52	0.29	0	0.03	0.03	0	1	0.84	0.93	1	0.01	0.5	0.5	0.12	0.54	0.16	0.24	0.3	0.96	0.26	0.53	0.47	0.47	0.5	0.37	0	174.054	9.63488e-40	***
JHI.Hv50k.2016.114529	54	30	29	69	0.43	0.07	0.48	0.21	0.02	0	0.03	0	0.96	1	0.93	1	0.01	0.32	0.33	0.03	0.34	0.04	0.09	0.12	0.96	0.06	0.8	0.2	0.2	0.32	0.27	0	169.614	8.98424e-39	***
JHI.Hv50k.2016.114530	54	30	29	69	0.45	0.21	0.32	0.35	0	0.03	0.03	0	1	0.84	0.89	1	0.01	0.49	0.46	0.13	0.5	0.17	0.28	0.34	0.95	0.25	0.45	0.55	0.45	0.49	0.37	0	173.992	9.93731e-40	***
JHI.Hv50k.2016.114531	54	30	29	69	0.45	0.24	0.32	0.35	0	0	0.03	0	1	1	0.89	1	0.01	0.49	0.46	0.12	0.5	0.16	0.27	0.33	0.97	0.25	0.45	0.55	0.45	0.49	0.37	0	177.978	1.33916e-40	***
JHI.Hv50k.2016.114532	54	30	29	69	0.38	0.07	0.48	0.21	0.02	0	0.03	0	0.95	1	0.93	1	0.01	0.3	0.31	0.03	0.32	0.04	0.09	0.11	0.95	0.05	0.18	0.82	0.18	0.3	0.25	0	168.776	1.36926e-38	***
JHI.Hv50k.2016.114534	54	30	29	69	0.45	0.21	0.32	0.35	0	0.03	0.03	0	1	0.84	0.89	1	0.01	0.49	0.46	0.13	0.5	0.17	0.28	0.34	0.95	0.25	0.45	0.55	0.45	0.49	0.37	0	173.992	9.93731e-40	***
JHI.Hv50k.2016.114542	54	30	29	69	0.45	0.21	0.32	0.35	0	0.03	0.03	0	1	0.84	0.89	1	0.01	0.49	0.46	0.13	0.5	0.17	0.28	0.34	0.95	0.25	0.45	0.55	0.45	0.49	0.37	0	173.992	9.93731e-40	***
JHI.Hv50k.2016.114548	54	30	29	69	0.28	0	0.38	0.16	0	0	0	0	1	NA	1	1	0	0.21	0.22	0.01	0.22	0.02	0.06	0.07	1	0.02	0.88	0.12	0.12	0.21	0.19	0	182	1.77318e-41	***
JHI.Hv50k.2016.114549	54	30	29	69	0.28	0	0.38	0.16	0	0	0	0	1	NA	1	1	0	0.21	0.22	0.01	0.22	0.02	0.06	0.07	1	0.02	0.12	0.88	0.12	0.21	0.19	0	182	1.77318e-41	***
JHI.Hv50k.2016.114555	54	30	29	69	0.35	0	0.44	0.16	0	0	0	0	1	NA	1	1	0	0.25	0.26	0.02	0.27	0.03	0.09	0.12	1	0.04	0.85	0.15	0.15	0.25	0.22	0	182	1.77318e-41	***
JHI.Hv50k.2016.114606	54	30	29	69	0.45	0.21	0.32	0.35	0	0.03	0.03	0	1	0.84	0.89	1	0.01	0.49	0.46	0.13	0.5	0.17	0.28	0.34	0.95	0.25	0.55	0.45	0.45	0.49	0.37	0	173.992	9.93731e-40	***
JHI.Hv50k.2016.114607	54	30	29	69	0.45	0.21	0.36	0.35	0	0.03	0.1	0	1	0.84	0.71	1	0.02	0.5	0.47	0.12	0.51	0.16	0.26	0.32	0.9	0.25	0.45	0.55	0.45	0.5	0.37	0	166.201	5.00094e-38	***
JHI.Hv50k.2016.114608	54	30	29	69	0.43	0.13	0.47	0.21	0.02	0	0	0	0.96	1	1	1	0.01	0.32	0.33	0.02	0.34	0.03	0.07	0.09	0.99	0.04	0.2	0.8	0.2	0.32	0.27	0	175.816	3.97151e-40	***
JHI.Hv50k.2016.114619	54	30	29	69	0.29	0.16	0.19	0.49	0.35	0.1	0.21	0.74	-0.2	0.36	-0.1	-0.52	0.43	0.36	0.31	0.03	0.32	0.04	0.1	0.13	-0.24	0.06	0.24	0.76	0.24	0.36	0.3	0	6.797	0.00913364	**
JHI.Hv50k.2016.114620	54	30	29	69	0.46	0.24	0.32	0.35	0	0	0.03	0	1	1	0.89	1	0.01	0.5	0.47	0.12	0.51	0.16	0.26	0.32	0.97	0.25	0.45	0.55	0.45	0.5	0.37	0	177.987	1.33327e-40	***
JHI.Hv50k.2016.114706	54	30	29	69	0.46	0.21	0.32	0.35	0	0.03	0.03	0	1	0.84	0.89	1	0.01	0.5	0.46	0.13	0.51	0.17	0.27	0.34	0.95	0.26	0.45	0.55	0.45	0.5	0.37	0	174.011	9.84606e-40	***
JHI.Hv50k.2016.114716	54	30	29	69	0.46	0.21	0.32	0.35	0	0.03	0.03	0	1	0.84	0.89	1	0.01	0.5	0.46	0.13	0.51	0.17	0.27	0.34	0.95	0.26	0.45	0.55	0.45	0.5	0.37	0	174.011	9.84606e-40	***
JHI.Hv50k.2016.114728	54	30	29	69	0.28	0	0.38	0.11	0	0	0	0	1	NA	1	1	0	0.2	0.21	0.01	0.21	0.02	0.07	0.09	1	0.02	0.89	0.11	0.11	0.2	0.18	0	182	1.77318e-41	***
JHI.Hv50k.2016.114734	54	30	29	69	0.28	0	0.38	0.08	0	0	0	0	1	NA	1	1	0	0.19	0.2	0.01	0.21	0.02	0.07	0.1	1	0.02	0.9	0.1	0.1	0.19	0.17	0	182	1.77318e-41	***
JHI.Hv50k.2016.114762	54	30	29	69	0.43	0.39	0.52	0.18	0.02	0.1	0.07	0	0.96	0.74	0.87	1	0.03	0.45	0.49	0.11	0.53	0.15	0.22	0.28	0.88	0.24	0.34	0.66	0.34	0.45	0.35	0	156.069	8.17489e-36	***
JHI.Hv50k.2016.114797	54	30	29	69	0.49	0.42	0.43	0.23	0	0.23	0.03	0	1	0.44	0.92	1	0.04	0.47	0.49	0.1	0.53	0.13	0.2	0.25	0.83	0.22	0.38	0.62	0.38	0.47	0.36	0	149.769	1.9471e-34	***
JHI.Hv50k.2016.114817	54	30	29	69	0.48	0.24	0.44	0.25	0	0	0	0	1	1	1	1	0	0.5	0.49	0.14	0.53	0.18	0.28	0.34	1	0.28	0.49	0.51	0.49	0.5	0.37	0	182	1.77318e-41	***
JHI.Hv50k.2016.114821	54	30	29	69	0.48	0.21	0.43	0.25	0	0.03	0.03	0	1	0.84	0.92	1	0.01	0.5	0.49	0.14	0.53	0.19	0.3	0.36	0.95	0.29	0.5	0.5	0.5	0.5	0.38	0	174.088	9.47079e-40	***
JHI.Hv50k.2016.114849	54	30	29	69	0.47	0.24	0.38	0.36	0.02	0	0.07	0	0.96	1	0.82	1	0.02	0.5	0.47	0.11	0.51	0.15	0.23	0.29	0.94	0.23	0.46	0.54	0.46	0.5	0.37	0	170.118	6.97102e-39	***
JHI.Hv50k.2016.114862	54	30	29	69	0.5	0.24	0.43	0.25	0.02	0.13	0.03	0	0.96	0.44	0.92	1	0.03	0.43	0.46	0.11	0.5	0.14	0.23	0.28	0.87	0.22	0.68	0.32	0.32	0.43	0.34	0	155.415	1.13638e-35	***
JHI.Hv50k.2016.114871	54	30	29	69	0.5	0.24	0.43	0.25	0.02	0.13	0.03	0	0.96	0.44	0.92	1	0.03	0.43	0.46	0.11	0.5	0.14	0.23	0.28	0.87	0.22	0.68	0.32	0.32	0.43	0.34	0	155.415	1.13638e-35	***
JHI.Hv50k.2016.114889	54	30	29	69	0.5	0.24	0.43	0.23	0.02	0.13	0.03	0	0.96	0.44	0.92	1	0.03	0.43	0.46	0.11	0.49	0.14	0.24	0.29	0.87	0.22	0.69	0.31	0.31	0.43	0.34	0	155.175	1.28226e-35	***
JHI.Hv50k.2016.114922	54	30	29	69	0.5	0.24	0.34	0.16	0	0	0.07	0	1	1	0.8	1	0.01	0.45	0.48	0.17	0.54	0.23	0.36	0.42	0.94	0.33	0.66	0.34	0.34	0.45	0.35	0	173.135	1.52914e-39	***
JHI.Hv50k.2016.114924	54	30	29	69	0.26	0	0.48	0.08	0	0	0.03	0	1	NA	0.93	1	0.01	0.21	0.24	0.04	0.25	0.05	0.15	0.19	0.96	0.06	0.88	0.12	0.12	0.21	0.19	0	172.527	2.07567e-39	***
JHI.Hv50k.2016.114925	54	30	29	69	0.48	0.21	0.49	0.38	0	0.03	0	0	1	0.84	1	1	0.01	0.5	0.48	0.1	0.52	0.13	0.2	0.25	0.98	0.21	0.52	0.48	0.48	0.5	0.37	0	178.012	1.31654e-40	***
JHI.Hv50k.2016.114926	54	30	29	69	0.33	0.19	0.38	0.49	0	0	0	0.01	1	1	1	0.97	0.01	0.45	0.41	0.06	0.43	0.08	0.15	0.19	0.99	0.12	0.66	0.34	0.34	0.45	0.35	0	177.558	1.65458e-40	***
JHI.Hv50k.2016.114931	54	30	29	69	0.48	0.24	0.49	0.38	0	0	0	0	1	1	1	1	0	0.5	0.49	0.09	0.52	0.12	0.19	0.24	1	0.2	0.48	0.52	0.48	0.5	0.37	0	182	1.77318e-41	***
JHI.Hv50k.2016.114932	54	30	29	69	0.26	0	0.48	0.08	0	0	0.03	0	1	NA	0.93	1	0.01	0.21	0.24	0.04	0.25	0.05	0.15	0.19	0.96	0.06	0.12	0.88	0.12	0.21	0.19	0	172.527	2.07567e-39	***
JHI.Hv50k.2016.114948	54	30	29	69	0.49	0.24	0.51	0.36	0	0	0.03	0	1	1	0.93	1	0.01	0.5	0.49	0.09	0.53	0.13	0.19	0.24	0.98	0.21	0.5	0.5	0.5	0.5	0.37	0	178.022	1.31021e-40	***
JHI.Hv50k.2016.114949	54	30	29	69	0.49	0.21	0.51	0.36	0	0.03	0.03	0	1	0.84	0.93	1	0.01	0.5	0.49	0.1	0.53	0.13	0.2	0.25	0.96	0.22	0.5	0.5	0.5	0.5	0.38	0	174.088	9.47079e-40	***
JHI.Hv50k.2016.114963	54	30	29	69	0.47	0.13	0.48	0.41	0.09	0.13	0.17	0.1	0.8	-0.05	0.64	0.75	0.12	0.49	0.47	0.1	0.51	0.13	0.21	0.27	0.66	0.21	0.55	0.45	0.45	0.49	0.37	0	106.982	4.4934e-25	***
JHI.Hv50k.2016.114967	54	30	29	69	0.49	0.21	0.51	0.36	0	0.03	0.03	0	1	0.84	0.93	1	0.01	0.5	0.49	0.1	0.53	0.13	0.2	0.25	0.96	0.22	0.5	0.5	0.5	0.5	0.38	0	174.088	9.47079e-40	***
JHI.Hv50k.2016.114984	54	30	29	69	0.5	0.21	0.4	0.33	0	0.03	0.03	0	1	0.84	0.91	1	0.01	0.49	0.5	0.14	0.55	0.19	0.28	0.34	0.95	0.29	0.57	0.43	0.43	0.49	0.37	0	173.925	1.02796e-39	***
JHI.Hv50k.2016.114991	54	30	29	69	0.33	0	0.32	0.16	0	0	0.03	0	1	NA	0.89	1	0.01	0.22	0.21	0.01	0.22	0.01	0.05	0.06	0.96	0.02	0.88	0.12	0.12	0.22	0.19	0	172.887	1.73234e-39	***
JHI.Hv50k.2016.115026	54	30	29	69	0.44	0.16	0.52	0.23	0	0.03	0.07	0	1	0.79	0.87	1	0.02	0.36	0.39	0.05	0.41	0.07	0.14	0.17	0.92	0.11	0.24	0.76	0.24	0.36	0.3	0	165.88	5.87675e-38	***
JHI.Hv50k.2016.115073	54	30	29	69	0.35	0	0.3	0.33	0	0	0	0	1	NA	1	1	0	0.28	0.26	0.01	0.26	0.01	0.04	0.06	1	0.02	0.83	0.17	0.17	0.28	0.24	0	182	1.77318e-41	***
JHI.Hv50k.2016.115080	54	30	29	69	0.35	0	0.25	0.36	0	0	0	0	1	NA	1	1	0	0.29	0.25	0.01	0.26	0.02	0.05	0.07	1	0.02	0.18	0.82	0.18	0.29	0.25	0	182	1.77318e-41	***
JHI.Hv50k.2016.115101	54	30	29	69	0.37	0	0.34	0.42	0	0	0	0	1	NA	1	1	0	0.34	0.3	0.02	0.31	0.03	0.06	0.08	1	0.04	0.79	0.21	0.21	0.34	0.28	0	182	1.77318e-41	***
JHI.Hv50k.2016.115136	54	30	29	69	0.36	0	0.36	0.47	0.02	0	0.03	0	0.95	NA	0.9	1	0.01	0.37	0.33	0.03	0.34	0.04	0.09	0.11	0.96	0.05	0.24	0.76	0.24	0.37	0.3	0	171.253	3.93987e-39	***
JHI.Hv50k.2016.115147	54	30	29	69	0.26	0	0.32	0.37	0.15	0	0.1	0.25	0.42	NA	0.67	0.33	0.15	0.28	0.25	0.01	0.25	0.02	0.05	0.07	0.47	0.02	0.16	0.84	0.16	0.28	0.24	0	35.432	2.6409e-09	***
JHI.Hv50k.2016.115163	54	30	29	69	0.48	0.13	0.47	0.5	0	0.13	0	0.01	1	-0.05	1	0.97	0.03	0.47	0.45	0.05	0.46	0.07	0.12	0.15	0.91	0.11	0.38	0.62	0.38	0.47	0.36	0	161.434	5.49999e-37	***
JHI.Hv50k.2016.115172	54	30	29	69	0.5	0.49	0.46	0.46	0.13	0.83	0.03	0	0.74	-0.71	0.92	1	0.18	0.47	0.48	0	0.48	0	0	0	0.48	0	0.39	0.61	0.39	0.47	0.36	0	69.505	7.62353e-17	***
JHI.Hv50k.2016.115174	54	30	29	69	0.51	0	0.43	0.48	0.15	0	0.03	0	0.71	NA	0.92	1	0.05	0.45	0.42	0.06	0.44	0.08	0.15	0.19	0.87	0.13	0.66	0.34	0.34	0.45	0.35	0	144.273	3.09616e-33	***
JHI.Hv50k.2016.115176	54	30	29	69	0.46	0.13	0.41	0.51	0.04	0.13	0.14	0.07	0.92	-0.05	0.66	0.86	0.08	0.46	0.42	0.05	0.44	0.06	0.11	0.14	0.75	0.1	0.65	0.35	0.35	0.46	0.35	0	122.344	1.94061e-28	***
JHI.Hv50k.2016.115191	54	30	29	69	0.42	0	0.5	0.45	0.02	0	0.03	0	0.96	NA	0.93	1	0.01	0.43	0.43	0.09	0.46	0.11	0.2	0.25	0.96	0.17	0.69	0.31	0.31	0.43	0.34	0	172.732	1.87264e-39	***
JHI.Hv50k.2016.115217	54	30	29	69	0.36	0	0.34	0.38	0.02	0	0	0	0.95	NA	1	1	0.01	0.31	0.29	0.01	0.29	0.02	0.05	0.07	0.98	0.03	0.8	0.2	0.2	0.31	0.26	0	175.687	4.239e-40	***
JHI.Hv50k.2016.115240	54	30	29	69	0.36	0.07	0.51	0.33	0.28	0	0.24	0.23	0.23	1	0.53	0.29	0.21	0.36	0.37	0.05	0.39	0.07	0.14	0.18	0.41	0.1	0.23	0.77	0.23	0.36	0.29	0	30.879	2.74609e-08	***
JHI.Hv50k.2016.115268	54	30	29	69	0.31	0	0.25	0.4	0	0	0	0.01	1	NA	1	0.96	0.01	0.29	0.25	0.01	0.26	0.02	0.06	0.07	0.98	0.03	0.82	0.18	0.18	0.29	0.25	0	175.246	5.28918e-40	***
JHI.Hv50k.2016.11528	54	30	29	69	0.46	0.39	0.27	0.2	0.04	0.1	0.03	0.01	0.92	0.74	0.87	0.93	0.04	0.33	0.34	0.01	0.34	0.02	0.03	0.04	0.86	0.02	0.21	0.79	0.21	0.33	0.28	0	142.451	7.75121e-33	***
JHI.Hv50k.2016.115388	54	30	29	69	0.2	0	0.19	0.33	0	0	0	0	1	NA	1	1	0	0.22	0.19	0.01	0.19	0.01	0.04	0.05	1	0.01	0.87	0.13	0.13	0.22	0.2	0	182	1.77318e-41	***
JHI.Hv50k.2016.115439	54	30	29	69	0.46	0.26	0.49	0.51	0	0.03	0	0.03	1	0.87	1	0.94	0.02	0.47	0.46	0.03	0.47	0.04	0.06	0.08	0.96	0.06	0.39	0.61	0.39	0.47	0.36	0	169.578	9.14832e-39	***
JHI.Hv50k.2016.115446	54	30	29	69	0.48	0.29	0.5	0.51	0	0	0	0.01	1	1	1	0.97	0.01	0.48	0.47	0.03	0.48	0.03	0.06	0.07	0.99	0.06	0.4	0.6	0.4	0.48	0.37	0	177.87	1.4141e-40	***
JHI.Hv50k.2016.115461	54	30	29	69	0.42	0	0.34	0.4	0.02	0	0	0	0.96	NA	1	1	0.01	0.35	0.31	0.02	0.32	0.03	0.07	0.09	0.98	0.04	0.22	0.78	0.22	0.35	0.29	0	176.266	3.16799e-40	***
JHI.Hv50k.2016.115468	54	30	29	69	0.5	0.29	0.52	0.46	0	0	0	0.01	1	1	1	0.97	0.01	0.5	0.5	0.06	0.52	0.07	0.11	0.14	0.99	0.13	0.49	0.51	0.49	0.5	0.37	0	178.021	1.31084e-40	***
JHI.Hv50k.2016.115487	54	30	29	69	0.26	0.07	0.19	0.21	0	0	0	0	1	1	1	1	0	0.2	0.18	0	0.18	0	0	0	1	0	0.11	0.89	0.11	0.2	0.18	0	182	1.77318e-41	***
JHI.Hv50k.2016.115491	54	30	29	69	0.51	0.19	0.51	0.39	0	0	0	0	1	1	1	1	0	0.5	0.49	0.1	0.53	0.13	0.19	0.24	1	0.21	0.51	0.49	0.49	0.5	0.37	0	182	1.77318e-41	***
JHI.Hv50k.2016.115499	54	30	29	69	0.5	0.19	0.52	0.16	0.02	0	0	0	0.96	1	1	1	0.01	0.48	0.5	0.16	0.55	0.21	0.32	0.38	0.99	0.32	0.39	0.61	0.39	0.48	0.36	0	177.832	1.44171e-40	***
JHI.Hv50k.2016.115517	54	30	29	69	0.42	0.24	0.47	0.51	0.02	0	0	0.01	0.96	1	1	0.97	0.01	0.46	0.44	0.03	0.45	0.04	0.07	0.09	0.98	0.07	0.64	0.36	0.36	0.46	0.35	0	173.393	1.34312e-39	***
JHI.Hv50k.2016.115519	54	30	29	69	0.41	0.21	0.49	0.5	0	0.03	0	0.01	1	0.84	1	0.97	0.01	0.47	0.44	0.04	0.46	0.05	0.09	0.12	0.97	0.09	0.37	0.63	0.37	0.47	0.36	0	173.503	1.27061e-39	***
JHI.Hv50k.2016.115526	54	30	29	69	0.35	0	0.25	0.33	0	0	0	0	1	NA	1	1	0	0.28	0.24	0.01	0.25	0.01	0.04	0.06	1	0.02	0.16	0.84	0.16	0.28	0.24	0	182	1.77318e-41	***
JHI.Hv50k.2016.115591	54	30	29	69	0.31	0.13	0.19	0.21	0	0	0	0	1	1	1	1	0	0.22	0.21	0	0.21	0	0	0	1	0	0.87	0.13	0.13	0.22	0.2	0	182	1.77318e-41	***
JHI.Hv50k.2016.115625	54	30	29	69	0.31	0.13	0.19	0.21	0	0	0	0	1	1	1	1	0	0.22	0.21	0	0.21	0	0	0	1	0	0.87	0.13	0.13	0.22	0.2	0	182	1.77318e-41	***
JHI.Hv50k.2016.115642	54	30	29	69	0.51	0.19	0.27	0.25	0	0	0.03	0	1	1	0.87	1	0.01	0.46	0.49	0.18	0.55	0.24	0.38	0.45	0.97	0.35	0.37	0.63	0.37	0.46	0.36	0	177.713	1.53036e-40	***
JHI.Hv50k.2016.115646	54	30	29	69	0.51	0.19	0.52	0.29	0	0	0	0	1	1	1	1	0	0.49	0.5	0.13	0.54	0.17	0.25	0.31	1	0.27	0.56	0.44	0.44	0.49	0.37	0	182	1.77318e-41	***
JHI.Hv50k.2016.115651	54	30	29	69	0.51	0.19	0.27	0.25	0	0	0.03	0	1	1	0.87	1	0.01	0.46	0.49	0.18	0.55	0.24	0.38	0.45	0.97	0.35	0.63	0.37	0.37	0.46	0.36	0	177.713	1.53036e-40	***
JHI.Hv50k.2016.115655	54	30	29	69	0.51	0.16	0.52	0.29	0	0.03	0	0	1	0.79	1	1	0.01	0.49	0.5	0.13	0.55	0.18	0.26	0.32	0.98	0.28	0.44	0.56	0.44	0.49	0.37	0	177.969	1.34577e-40	***
JHI.Hv50k.2016.115666	54	30	29	69	0.51	0.1	0.52	0.3	0	0.1	0	0.01	1	-0.04	1	0.95	0.02	0.5	0.5	0.14	0.55	0.19	0.29	0.35	0.92	0.3	0.45	0.55	0.45	0.5	0.37	0	166.201	5.00094e-38	***
JHI.Hv50k.2016.115693	54	30	29	69	0.51	0.16	0.52	0.29	0	0.03	0	0	1	0.79	1	1	0.01	0.49	0.5	0.13	0.55	0.18	0.26	0.32	0.98	0.28	0.44	0.56	0.44	0.49	0.37	0	177.969	1.34577e-40	***
JHI.Hv50k.2016.115705	54	30	29	69	0.22	0.21	0.52	0.39	0.02	0.03	0.07	0.03	0.91	0.84	0.87	0.93	0.03	0.36	0.37	0.04	0.38	0.05	0.1	0.13	0.89	0.08	0.77	0.23	0.23	0.36	0.29	0	149.769	1.9471e-34	***
JHI.Hv50k.2016.115706	54	30	29	69	0.51	0	0.5	0.46	0	0	0	0	1	NA	1	1	0	0.5	0.48	0.11	0.52	0.15	0.23	0.28	1	0.23	0.54	0.46	0.46	0.5	0.37	0	182	1.77318e-41	***
JHI.Hv50k.2016.115707	54	30	29	69	0.51	0	0.51	0.45	0	0	0.03	0.03	1	NA	0.93	0.94	0.02	0.5	0.48	0.11	0.52	0.15	0.24	0.29	0.96	0.24	0.47	0.53	0.47	0.5	0.37	0	170.155	6.84316e-39	***
JHI.Hv50k.2016.115712	54	30	29	69	0.5	0	0.22	0.38	0	0	0.03	0.03	1	NA	0.84	0.92	0.02	0.48	0.5	0.22	0.57	0.3	0.45	0.52	0.94	0.41	0.6	0.4	0.4	0.48	0.37	0	169.752	8.37978e-39	***
JHI.Hv50k.2016.115715	54	30	29	69	0.5	0	0.22	0.38	0.02	0	0.03	0.03	0.96	NA	0.84	0.92	0.02	0.48	0.5	0.22	0.57	0.3	0.45	0.52	0.93	0.41	0.6	0.4	0.4	0.48	0.37	0	165.729	6.33846e-38	***
JHI.Hv50k.2016.115716	54	30	29	69	0.46	0.07	0.16	0.3	0.02	0	0.03	0.01	0.96	1	0.79	0.95	0.02	0.45	0.48	0.23	0.56	0.31	0.48	0.55	0.93	0.41	0.66	0.34	0.34	0.45	0.35	0	168.938	1.2621e-38	***
JHI.Hv50k.2016.115717	54	30	29	69	0.46	0.07	0.16	0.32	0.02	0	0.03	0.01	0.96	1	0.79	0.95	0.02	0.45	0.48	0.23	0.56	0.3	0.47	0.55	0.93	0.41	0.35	0.65	0.35	0.45	0.35	0	169.034	1.20297e-38	***
JHI.Hv50k.2016.115719	54	30	29	69	0.32	0.26	0.52	0.39	0.02	0.03	0.07	0.03	0.94	0.87	0.87	0.93	0.03	0.38	0.4	0.03	0.41	0.03	0.07	0.09	0.9	0.06	0.26	0.74	0.26	0.38	0.31	0	152.025	6.25767e-35	***
JHI.Hv50k.2016.115749	54	30	29	69	0.31	0.13	0.25	0.18	0	0	0	0	1	1	1	1	0	0.22	0.22	0	0.22	0	0	0	1	0	0.13	0.87	0.13	0.22	0.2	0	182	1.77318e-41	***
JHI.Hv50k.2016.115750	54	30	29	69	0.5	0.19	0.51	0.35	0	0	0	0	1	1	1	1	0	0.5	0.5	0.11	0.53	0.15	0.22	0.27	1	0.24	0.52	0.48	0.48	0.5	0.37	0	182	1.77318e-41	***
JHI.Hv50k.2016.115755	54	30	29	69	0.51	0.13	0.51	0.35	0.02	0.13	0	0.01	0.96	-0.05	1	0.96	0.03	0.5	0.5	0.12	0.54	0.16	0.24	0.3	0.89	0.26	0.47	0.53	0.47	0.5	0.37	0	158.723	2.15076e-36	***
JHI.Hv50k.2016.115757	54	30	29	69	0.44	0.24	0.07	0.21	0	0	0	0	1	1	1	1	0	0.41	0.45	0.21	0.51	0.27	0.46	0.53	1	0.36	0.29	0.71	0.29	0.41	0.32	0	182	1.77318e-41	***
JHI.Hv50k.2016.115763	54	30	29	69	0.51	0.21	0.51	0.35	0.02	0.03	0	0	0.96	0.84	1	1	0.01	0.5	0.5	0.11	0.54	0.14	0.21	0.26	0.97	0.23	0.46	0.54	0.46	0.5	0.37	0	174.027	9.76547e-40	***
[truncated: 18,372 more rows]
